# Supplementary material for: Dissection of key factors correlating with H5N1 avian influenza virus driven inflammatory lung injury of chicken identified by single-cell analysis
Source: PLoS Pathog. 2023 Oct 11;19(10):e1011685. doi: 10.1371/journal.ppat.1011685 (PMC10593216; doi:10.1371/journal.ppat.1011685)
Supplement: S4 File — (XLSX) [file ppat.1011685.s004.xlsx]

## Sheet: Sheet1
Gene_ID	Gene_name	Cluster 0	Cluster 1	Cluster 2	Cluster 3	Cluster 4	Cluster 5	Cluster 6	Cluster 7	Cluster 8	Cluster 9	Cluster 10	Cluster 11	Cluster 12	Cluster 13	Cluster 14	Cluster 15	Cluster 16	Cluster 17	Cluster 18	Description	KEGG_A_class	KEGG_B_class	Pathway	K_ID	GO Component	GO Function	GO Process
ENSGALG00000007418	CD3D	1.25569	1.62903	20.0775	22.8595	3.04396	22.3653	1.76635	2.52874	1.072	22.6744	11.9387	1.69872	19.9569	14.5467	3.35058	2.0325	1.80992	0.902884	1.26536	CD3d molecule [Source:NCBI gene;Acc:396518]	-	-	-	-	GO:0009897//external side of plasma membrane;GO:0016020//membrane;GO:0016021//integral component of membrane;GO:0042105//alpha-beta T cell receptor complex	GO:0004888//transmembrane signaling receptor activity	GO:0007166//cell surface receptor signaling pathway;GO:0030217//T cell differentiation;GO:0045059//positive thymic T cell selection
ENSGALG00000038559	CD8A	0.0397154	0.0184693	0.604158	1.88629	0.127662	0.0768857	0.0758026	0.149254	0.00716531	2.03781	1.96199	0.0808158	0.637803	0.29002	0.0492863	0.0888605	0	0	0.0779837	CD8a molecule [Source:NCBI gene;Acc:403158]	Environmental Information Processing	Signaling molecules and interaction	ko04514//Cell adhesion molecules (CAMs)	K06458	GO:0009897//external side of plasma membrane;GO:0016020//membrane;GO:0016021//integral component of membrane	-	GO:0002456//T cell mediated immunity;GO:0007166//cell surface receptor signaling pathway;GO:0045065//cytotoxic T cell differentiation
ENSGALG00000012472	IL2RB	0.195108	0.0795724	0.60887	15.5661	0.541361	0.483886	0.207912	0.37183	0.318709	10.8741	6.74641	0.273389	5.55698	0.512776	0.133398	0.0190402	0.423945	0.0366711	0.224558	interleukin 2 receptor subunit beta [Source:NCBI gene;Acc:100859707]	Cellular Processes;Environmental Information Processing	Transport and catabolism;Signaling molecules and interaction	ko04144//Endocytosis;ko04060//Cytokine-cytokine receptor interaction	K05069;K05069	GO:0016020//membrane;GO:0016021//integral component of membrane	GO:0004896//cytokine receptor activity;GO:0005515//protein binding	GO:0038110//interleukin-2-mediated signaling pathway
ENSGALG00000042227	GNLY	5.4038	2.30693	18.279	338.774	17.5737	14.0676	8.44667	12.5722	6.00068	614.239	302.41	6.90578	34.3161	15.5527	10.2065	6.91769	12.7243	3.94704	9.20435	granulysin [Source:NCBI gene;Acc:693257]	-	-	-	-	-	-	GO:0006629//lipid metabolic process;GO:0042742//defense response to bacterium
ENSGALG00000013546	Granzyme K	0.0649205	0.0261836	0.129696	5.08425	0.144621	0.190561	0.0749238	0.102126	0.073766	6.81548	3.50335	0.05231	0.247654	0.29651	0.158965	0.0749738	0.0396388	0.102637	0	granzyme K [Source:NCBI gene;Acc:426168]	-	-	-	-	-	GO:0004252//serine-type endopeptidase activity;GO:0008233//peptidase activity;GO:0008236//serine-type peptidase activity;GO:0016787//hydrolase activity	GO:0006508//proteolysis
ENSGALG00000013548	GZMA	0.115799	0.0453108	0.187985	3.41743	0.345955	0.327807	0.1424	0.138237	0.146793	20.4477	9.25252	0.113982	0.503299	0.578945	0.409728	0.0956417	0	0.19065	0	granzyme A [Source:NCBI gene;Acc:395108]	Environmental Information Processing	Signaling molecules and interaction	ko04080//Neuroactive ligand-receptor interaction	K01352	GO:0005634//nucleus	GO:0004252//serine-type endopeptidase activity;GO:0008233//peptidase activity;GO:0008236//serine-type peptidase activity;GO:0016787//hydrolase activity;GO:0042803//protein homodimerization activity	GO:0006508//proteolysis;GO:0009617//response to bacterium;GO:0032078//negative regulation of endodeoxyribonuclease activity;GO:0043065//positive regulation of apoptotic process;GO:0043392//negative regulation of DNA binding;GO:0051354//negative regulation of oxidoreductase activity;GO:0051603//proteolysis involved in cellular protein catabolic process
ENSGALG00000009903	IFNG	0.0754565	0.00493633	0.0121098	0.186208	0	0.0980957	0.049183	0.00473138	0.668186	2.84606	0.306256	0.0281296	0.212032	0.045265	0	0	0.520703	0.0474818	0.168045	interferon gamma [Source:NCBI gene;Acc:396054]	Environmental Information Processing;Human Diseases;Human Diseases;Cellular Processes;Environmental Information Processing;Human Diseases;Genetic Information Processing	Signaling molecules and interaction;Infectious diseases;Infectious diseases;Cell growth and death;Signal transduction;Infectious diseases;Folding, sorting and degradation	ko04060//Cytokine-cytokine receptor interaction;ko05168//Herpes simplex infection;ko05164//Influenza A;ko04217//Necroptosis;ko04350//TGF-beta signaling pathway;ko05132//Salmonella infection;ko03050//Proteasome	K04687;K04687;K04687;K04687;K04687;K04687;K04687	GO:0005576//extracellular region;GO:0005615//extracellular space	GO:0005125//cytokine activity;GO:0005133//interferon-gamma receptor binding	GO:0001959//regulation of cytokine-mediated signaling pathway;GO:0002250//adaptive immune response;GO:0006955//immune response;GO:0006959//humoral immune response;GO:0010469//regulation of signaling receptor activity;GO:0010508//positive regulation of autophagy;GO:0040008//regulation of growth;GO:0042116//macrophage activation;GO:0045918//negative regulation of cytolysis;GO:0051607//defense respo…
ENSGALG00000011254	SATB1	0.0353398	0.0217336	3.40251	0.544289	0.197934	0.494239	0.0984323	0.197851	0.0673181	0.369286	0.622354	1.11523	1.83141	0.490032	0	0.878343	0	0	0	SATB homeobox 1 [Source:NCBI gene;Acc:420647]	-	-	-	-	GO:0000785//chromatin;GO:0005634//nucleus;GO:0005654//nucleoplasm;GO:0005720//nuclear heterochromatin;GO:0016363//nuclear matrix;GO:0016604//nuclear body;GO:0016605//PML body	GO:0000977//RNA polymerase II regulatory region sequence-specific DNA binding;GO:0001227//DNA-binding transcription repressor activity, RNA polymerase II-specific;GO:0003677//DNA binding;GO:0003682//chromatin binding;GO:0003700//DNA-binding transcription factor activity;GO:0043565//sequence-specific DNA binding	GO:0000122//negative regulation of transcription by RNA polymerase II;GO:0006325//chromatin organization;GO:0006338//chromatin remodeling;GO:0006355//regulation of transcription, DNA-templated;GO:0008544//epidermis development;GO:0016571//histone methylation;GO:0042110//T cell activation;GO:0043367//CD4-positive, alpha-beta T cell differentiation;GO:0043374//CD8-positive, alpha-beta T cell differ…
ENSGALG00000008669	CD28	0.0607071	0.032497	6.90132	0.406238	0.315139	2.56507	0.383834	0.251146	0.0485722	0.20245	1.33766	0.0330442	1.93184	1.16737	0.144716	0.177583	0.140013	0	0	CD28 molecule [Source:NCBI gene;Acc:396249]	Environmental Information Processing;Organismal Systems	Signaling molecules and interaction;Immune system	ko04514//Cell adhesion molecules (CAMs);ko04672//Intestinal immune network for IgA production	K06470;K06470	GO:0001772//immunological synapse;GO:0005886//plasma membrane;GO:0009897//external side of plasma membrane;GO:0009986//cell surface;GO:0016020//membrane;GO:0016021//integral component of membrane;GO:0044214//spanning component of plasma membrane;GO:0098636//protein complex involved in cell adhesion	GO:0002020//protease binding;GO:0005070//SH3/SH2 adaptor activity;GO:0019901//protein kinase binding	GO:0002863//positive regulation of inflammatory response to antigenic stimulus;GO:0006955//immune response;GO:0010628//positive regulation of gene expression;GO:0010629//negative regulation of gene expression;GO:0014068//positive regulation of phosphatidylinositol 3-kinase signaling;GO:0031295//T cell costimulation;GO:0032733//positive regulation of interleukin-10 production;GO:0032753//positive …
ENSGALG00000013372	IL7R	0.0650939	0.0350775	5.91942	1.79157	0.275161	1.64293	0.164718	0.331282	0.0326971	0.402685	0.916032	0.159998	5.10509	5.21262	0.157807	0.103637	0.165743	0.270835	0	interleukin 7 receptor [Source:NCBI gene;Acc:426054]	Environmental Information Processing;Environmental Information Processing	Signaling molecules and interaction;Signal transduction	ko04060//Cytokine-cytokine receptor interaction;ko04068//FoxO signaling pathway	K05072;K05072	GO:0009897//external side of plasma membrane;GO:0016020//membrane;GO:0016021//integral component of membrane	GO:0004896//cytokine receptor activity;GO:0005515//protein binding	GO:0000902//cell morphogenesis;GO:0001915//negative regulation of T cell mediated cytotoxicity;GO:0002377//immunoglobulin production;GO:0008284//positive regulation of cell proliferation;GO:0008361//regulation of cell size;GO:0010628//positive regulation of gene expression;GO:0019221//cytokine-mediated signaling pathway;GO:0030217//T cell differentiation;GO:0033089//positive regulation of T cell …
ENSGALG00000014477	CD4	0.013612	0.0103306	1.49173	0.106668	0.127279	0.230529	0.065171	0.100488	0.0121772	0.10407	0.290592	0.0149853	0.764544	0.630714	0.0433757	0.248697	0	0	0.221513	CD4 molecule [Source:NCBI gene;Acc:395362]	Environmental Information Processing;Environmental Information Processing	Signaling molecules and interaction;Signaling molecules and interaction	ko04060//Cytokine-cytokine receptor interaction;ko04514//Cell adhesion molecules (CAMs)	K06454;K06454	GO:0009897//external side of plasma membrane;GO:0016020//membrane;GO:0016021//integral component of membrane;GO:0044214//spanning component of plasma membrane;GO:0045121//membrane raft	GO:0015026//coreceptor activity;GO:0042289//MHC class II protein binding;GO:1990782//protein tyrosine kinase binding	GO:0006955//immune response;GO:0035723//interleukin-15-mediated signaling pathway;GO:0042110//T cell activation;GO:0070374//positive regulation of ERK1 and ERK2 cascade
ENSGALG00000040761	DRD4	0.00567091	0.00185579	0.0509737	0.0314556	0.0358876	2.79028	0.0345825	0.0381742	0.00912568	0.0134134	0.0345746	0	0.058755	0.0953675	0.0251428	0	0.0621782	0.138249	0.0514308	dopamine receptor D4 [Source:NCBI gene;Acc:423016]	Environmental Information Processing	Signaling molecules and interaction	ko04080//Neuroactive ligand-receptor interaction	K04147	GO:0005886//plasma membrane;GO:0005887//integral component of plasma membrane;GO:0016020//membrane;GO:0016021//integral component of membrane;GO:0030425//dendrite;GO:0098794//postsynapse;GO:0098978//glutamatergic synapse	GO:0001591//dopamine neurotransmitter receptor activity, coupled via Gi/Go;GO:0004930//G protein-coupled receptor activity;GO:0004952//dopamine neurotransmitter receptor activity;GO:0004993//G protein-coupled serotonin receptor activity;GO:0008144//drug binding;GO:0017124//SH3 domain binding;GO:0030594//neurotransmitter receptor activity;GO:0035240//dopamine binding;GO:0042802//identical protein …	GO:0000187//activation of MAPK activity;GO:0001975//response to amphetamine;GO:0007165//signal transduction;GO:0007186//G protein-coupled receptor signaling pathway;GO:0007187//G protein-coupled receptor signaling pathway, coupled to cyclic nucleotide second messenger;GO:0007195//adenylate cyclase-inhibiting dopamine receptor signaling pathway;GO:0007212//dopamine receptor signaling pathway;GO:00…
ENSGALG00000037851	KK34	0.0914994	0.0404286	0.346902	0.552396	0.285083	9.19168	0.167711	0.301891	0.084332	0.168978	0.655661	0.167075	4.55672	21.6196	0.0768803	0.0955543	0.177437	0.474161	0.150966	interleukin-like [Source:NCBI gene;Acc:407087]	-	-	-	-	-	-	-
ENSGALG00000026258	MAF	0.0301101	0.0151458	0.415807	0.0766015	0.239627	3.19411	0.0260446	0.663009	0.0362494	0.0719089	0.218502	0.0237493	1.66375	1.79306	0.0368993	0.121322	0.0663473	0.153612	0	MAF bZIP transcription factor [Source:NCBI gene;Acc:693248]	-	-	-	-	GO:0005634//nucleus;GO:0005737//cytoplasm	GO:0000978//RNA polymerase II proximal promoter sequence-specific DNA binding;GO:0001228//DNA-binding transcription activator activity, RNA polymerase II-specific;GO:0003677//DNA binding;GO:0003700//DNA-binding transcription factor activity;GO:0043565//sequence-specific DNA binding	GO:0000122//negative regulation of transcription by RNA polymerase II;GO:0001816//cytokine production;GO:0002088//lens development in camera-type eye;GO:0006355//regulation of transcription, DNA-templated;GO:0010628//positive regulation of gene expression;GO:0032330//regulation of chondrocyte differentiation;GO:0045944//positive regulation of transcription by RNA polymerase II;GO:0048468//cell de…
ENSGALG00000039146	CCR4	0.0111618	0.0095024	0.109817	0.402917	0.0707026	0.958089	0.0387738	0.0147296	0.0111607	0.0806164	0.143332	0.290085	0.0701944	0.11909	0	0.0807259	0	0	0	C-C motif chemokine receptor 4 [Source:NCBI gene;Acc:428457]	Environmental Information Processing	Signaling molecules and interaction	ko04060//Cytokine-cytokine receptor interaction	K04179	GO:0009897//external side of plasma membrane;GO:0016020//membrane;GO:0016021//integral component of membrane	GO:0004930//G protein-coupled receptor activity;GO:0004950//chemokine receptor activity;GO:0016493//C-C chemokine receptor activity;GO:0019956//chemokine binding;GO:0019957//C-C chemokine binding	GO:0001764//neuron migration;GO:0002507//tolerance induction;GO:0006935//chemotaxis;GO:0006954//inflammatory response;GO:0006955//immune response;GO:0007165//signal transduction;GO:0007186//G protein-coupled receptor signaling pathway;GO:0007204//positive regulation of cytosolic calcium ion concentration;GO:0019722//calcium-mediated signaling;GO:0048872//homeostasis of number of cells;GO:0060326/…
ENSGALG00000011418	CCR6	0.0135476	0.00391891	0.0573017	0.0196029	0.0115352	0.0447621	0.0237509	0.0184117	0.0115341	0.0174224	0.0693843	0.085528	5.66637	0.107408	0	0	0	0	0	C-C motif chemokine receptor 6 [Source:NCBI gene;Acc:769278]	Environmental Information Processing	Signaling molecules and interaction	ko04060//Cytokine-cytokine receptor interaction	K04181	GO:0009897//external side of plasma membrane;GO:0009986//cell surface;GO:0016020//membrane;GO:0016021//integral component of membrane;GO:0036126//sperm flagellum;GO:0097225//sperm midpiece;GO:0097228//sperm principal piece;GO:0097524//sperm plasma membrane	GO:0004930//G protein-coupled receptor activity;GO:0004950//chemokine receptor activity;GO:0016493//C-C chemokine receptor activity;GO:0019956//chemokine binding;GO:0019957//C-C chemokine binding	GO:0002523//leukocyte migration involved in inflammatory response;GO:0006935//chemotaxis;GO:0006955//immune response;GO:0007165//signal transduction;GO:0007186//G protein-coupled receptor signaling pathway;GO:0007204//positive regulation of cytosolic calcium ion concentration;GO:0019722//calcium-mediated signaling;GO:0048290//isotype switching to IgA isotypes;GO:0060326//cell chemotaxis;GO:006047…
ENSGALG00000016678	IL17A	0.00521244	0.00213311	0.00180404	0.00229922	0	0.0100267	0	0.0134669	0	0	0.0270506	0.0177833	2.39863	0	0	0	0	0	0	interleukin 17A [Source:NCBI gene;Acc:395111]	Environmental Information Processing	Signaling molecules and interaction	ko04060//Cytokine-cytokine receptor interaction	K05494	GO:0005576//extracellular region	GO:0005125//cytokine activity	GO:0006954//inflammatory response;GO:0010469//regulation of signaling receptor activity
ENSGALG00000008656	ICOS	0.0907594	0.0526265	4.52671	0.259451	0.438198	3.20787	0.189533	0.318819	0.0853718	0.20088	1.33502	0.20072	14.3554	9.20086	0.222704	0.466858	0.0230678	0.138249	0	inducible T cell costimulator [Source:NCBI gene;Acc:424105]	Environmental Information Processing;Organismal Systems	Signaling molecules and interaction;Immune system	ko04514//Cell adhesion molecules (CAMs);ko04672//Intestinal immune network for IgA production	K06713;K06713	GO:0016020//membrane;GO:0016021//integral component of membrane	-	GO:0031295//T cell costimulation
ENSGALG00000003759	RORA	0.0309903	0.0146354	2.20101	0.645688	0.140843	2.20104	0.0274032	0.414057	0.0104351	0.135376	0.678867	0.0241448	7.25692	0.471899	0.0631841	1.08219	0.143115	0.772758	0.102571	RAR related orphan receptor A [Source:NCBI gene;Acc:415377]	-	-	-	-	GO:0005634//nucleus	GO:0000977//RNA polymerase II regulatory region sequence-specific DNA binding;GO:0000978//RNA polymerase II proximal promoter sequence-specific DNA binding;GO:0001222//transcription corepressor binding;GO:0001223//transcription coactivator binding;GO:0003677//DNA binding;GO:0003700//DNA-binding transcription factor activity;GO:0003707//steroid hormone receptor activity;GO:0004879//nuclear recepto…	GO:0001525//angiogenesis;GO:0006355//regulation of transcription, DNA-templated;GO:0006805//xenobiotic metabolic process;GO:0006809//nitric oxide biosynthetic process;GO:0008589//regulation of smoothened signaling pathway;GO:0010575//positive regulation of vascular endothelial growth factor production;GO:0010906//regulation of glucose metabolic process;GO:0019218//regulation of steroid metabolic …
ENSGALG00000003003	CCL20	11.1943	3.84164	0.519601	0.480599	0.689483	0.738493	0.710012	0.557552	5.17998	0.436882	0.600582	0.42002	28.354	0.428182	8.8264	0.117129	0.198786	13.3789	0.428675	C-C motif chemokine ligand 20 [Source:NCBI gene;Acc:395082]	Environmental Information Processing	Signaling molecules and interaction	ko04060//Cytokine-cytokine receptor interaction	K14625	GO:0005576//extracellular region;GO:0005615//extracellular space	GO:0005125//cytokine activity;GO:0008009//chemokine activity;GO:0031731//CCR6 chemokine receptor binding;GO:0048020//CCR chemokine receptor binding	GO:0002548//monocyte chemotaxis;GO:0006935//chemotaxis;GO:0006954//inflammatory response;GO:0006955//immune response;GO:0007186//G protein-coupled receptor signaling pathway;GO:0010469//regulation of signaling receptor activity;GO:0030593//neutrophil chemotaxis;GO:0035584//calcium-mediated signaling using intracellular calcium source;GO:0043547//positive regulation of GTPase activity;GO:0048247//…
ENSGALG00000042471	IL2RA(CD25)	0.234027	0.0848016	0.432952	0.189241	0.180539	1.11452	2.27164	0.0582524	0.126318	0.210504	0.41372	0.813244	3.80768	5.63929	0.229867	0.0189934	0.430534	0	0.150966	interleukin 2 receptor subunit alpha [Source:NCBI gene;Acc:395294]	Cellular Processes;Environmental Information Processing	Transport and catabolism;Signaling molecules and interaction	ko04144//Endocytosis;ko04060//Cytokine-cytokine receptor interaction	K05068;K05068	-	GO:0004911//interleukin-2 receptor activity;GO:0019976//interleukin-2 binding	GO:0038110//interleukin-2-mediated signaling pathway
ENSGALG00000034213	TNFRSF1B	1.69883	1.48271	2.53967	3.62456	1.26921	4.63988	3.06179	0.499647	1.58861	2.70545	2.47302	1.67522	2.69876	6.47247	1.98871	0.823742	2.87724	0.279506	0.341477	TNF receptor superfamily member 1B [Source:NCBI gene;Acc:395083]	Environmental Information Processing;Organismal Systems	Signaling molecules and interaction;Endocrine system	ko04060//Cytokine-cytokine receptor interaction;ko04920//Adipocytokine signaling pathway	K05141;K05141	GO:0016020//membrane;GO:0016021//integral component of membrane	GO:0005031//tumor necrosis factor-activated receptor activity;GO:0005515//protein binding	GO:0006954//inflammatory response;GO:0033209//tumor necrosis factor-mediated signaling pathway
ENSGALG00000030940	BLB2	68.0648	65.0342	18.9716	14.347	30.698	14.9314	171.487	13.9606	27.7266	10.8931	19.4488	255.693	13.9384	14.8293	140.187	8.38646	49.0364	6.04038	8.46363	Major histocompatibility complex class II beta chain BLB2, (similar to HLA class II, D beta chain) [Source:NCBI gene;Acc:101747454]	Human Diseases;Human Diseases;Cellular Processes;Environmental Information Processing;Organismal Systems	Infectious diseases;Infectious diseases;Transport and catabolism;Signaling molecules and interaction;Immune system	ko05168//Herpes simplex infection;ko05164//Influenza A;ko04145//Phagosome;ko04514//Cell adhesion molecules (CAMs);ko04672//Intestinal immune network for IgA production	K06752;K06752;K06752;K06752;K06752	GO:0016020//membrane;GO:0016021//integral component of membrane;GO:0042613//MHC class II protein complex	-	GO:0006955//immune response;GO:0019882//antigen processing and presentation
ENSGALG00000015461	Bu-1	0.00615368	0.00584121	0.0678936	0.030878	0.0798322	0.0494787	0.0415031	0.00645322	0	0.0100158	0.0152616	0.0501152	0.0324886	0.0697267	0	0.0277639	3.12275	0	0	B6.1 [Source:NCBI gene;Acc:396098]	-	-	-	-	GO:0016020//membrane;GO:0016021//integral component of membrane	-	-
ENSGALG00000034048	BCL11A	0.105911	0.0683715	0.110873	0.057225	0.382757	0.0796313	0.203371	0.183782	0.196075	0.0115485	0.224918	1.87425	0.0252067	0.0367239	0.0591864	1.12413	3.47784	0	0.0742324	B cell CLL/lymphoma 11A [Source:NCBI gene;Acc:421199]	-	-	-	-	GO:0005634//nucleus;GO:0005654//nucleoplasm	GO:0000978//RNA polymerase II proximal promoter sequence-specific DNA binding;GO:0001227//DNA-binding transcription repressor activity, RNA polymerase II-specific;GO:0003676//nucleic acid binding;GO:0003700//DNA-binding transcription factor activity;GO:0043565//sequence-specific DNA binding	GO:0000122//negative regulation of transcription by RNA polymerase II;GO:0006355//regulation of transcription, DNA-templated
ENSGALG00000000251	CD79B	0.0114881	0.00645791	0.231711	0.182728	0.054632	0.268613	0.037633	0.0582209	0.0139824	0.0413518	0.136881	0.0174938	0.173075	0.113175	0.0380309	0.0329863	3.11	0.107893	0	CD79b molecule [Source:NCBI gene;Acc:419940]	-	-	-	-	GO:0005654//nucleoplasm;GO:0005794//Golgi apparatus;GO:0005829//cytosol;GO:0005886//plasma membrane;GO:0009897//external side of plasma membrane;GO:0016020//membrane;GO:0016021//integral component of membrane;GO:0019815//B cell receptor complex	GO:0004888//transmembrane signaling receptor activity;GO:0042802//identical protein binding;GO:0042803//protein homodimerization activity	GO:0007166//cell surface receptor signaling pathway;GO:0009617//response to bacterium;GO:0030183//B cell differentiation;GO:0050853//B cell receptor signaling pathway;GO:0051260//protein homooligomerization
ENSGALG00000011735	XCR1	0.00747076	0.00605601	0.0184851	0.0345161	0.00803444	0	0.0189593	0.0115178	0	0	0.0201921	2.15503	0.0567658	0	0.0283447	0	0	0	0	X-C motif chemokine receptor 1 [Source:NCBI gene;Acc:428452]	Environmental Information Processing	Signaling molecules and interaction	ko04060//Cytokine-cytokine receptor interaction	K04193	GO:0009897//external side of plasma membrane;GO:0016020//membrane;GO:0016021//integral component of membrane	GO:0004930//G protein-coupled receptor activity;GO:0004950//chemokine receptor activity;GO:0016493//C-C chemokine receptor activity;GO:0019956//chemokine binding;GO:0019957//C-C chemokine binding	GO:0006935//chemotaxis;GO:0006955//immune response;GO:0007186//G protein-coupled receptor signaling pathway;GO:0007204//positive regulation of cytosolic calcium ion concentration;GO:0019722//calcium-mediated signaling;GO:0060326//cell chemotaxis;GO:0070098//chemokine-mediated signaling pathway
ENSGALG00000046823	SNX22	0.0994753	0.0297488	0.14997	0.120288	0.168149	0.131631	0.642282	0.141575	0.218048	0.111098	0.305232	10.7635	0.111477	0	0.11657	0.0685863	0.071053	0.220132	0	sorting nexin 22 [Source:NCBI gene;Acc:769119]	-	-	-	-	-	GO:0035091//phosphatidylinositol binding	-
ENSGALG00000015474	CD80	1.97795	1.21551	0.247838	0.253539	0.235173	0.246379	3.35866	0.241891	1.14653	0.2579	0.328603	5.94192	0.22318	0.180371	2.62118	0.198535	2.34124	0.764227	0	CD80 molecule [Source:NCBI gene;Acc:768950]	Environmental Information Processing;Organismal Systems;Organismal Systems	Signaling molecules and interaction;Immune system;Immune system	ko04514//Cell adhesion molecules (CAMs);ko04620//Toll-like receptor signaling pathway;ko04672//Intestinal immune network for IgA production	K05412;K05412;K05412	GO:0009897//external side of plasma membrane;GO:0009986//cell surface;GO:0016020//membrane;GO:0016021//integral component of membrane	-	GO:0006955//immune response;GO:0007165//signal transduction;GO:0007166//cell surface receptor signaling pathway;GO:0031295//T cell costimulation;GO:0042102//positive regulation of T cell proliferation;GO:0042130//negative regulation of T cell proliferation;GO:0071222//cellular response to lipopolysaccharide
ENSGALG00000014362	CD86	0.273846	0.0839504	0.0377171	0.0157425	0.0195238	0.014166	0.424885	0.0227719	0.258888	0	0.0266744	0.985955	0	0.0720741	0.144036	0	0	0.0863849	0	CD86 molecule [Source:NCBI gene;Acc:427944]	Environmental Information Processing;Organismal Systems;Organismal Systems	Signaling molecules and interaction;Immune system;Immune system	ko04514//Cell adhesion molecules (CAMs);ko04620//Toll-like receptor signaling pathway;ko04672//Intestinal immune network for IgA production	K05413;K05413;K05413	GO:0009897//external side of plasma membrane;GO:0009986//cell surface;GO:0016020//membrane;GO:0016021//integral component of membrane;GO:0070062//extracellular exosome	-	GO:0006955//immune response;GO:0007165//signal transduction;GO:0007166//cell surface receptor signaling pathway;GO:0031295//T cell costimulation;GO:0042102//positive regulation of T cell proliferation;GO:0042130//negative regulation of T cell proliferation;GO:0071222//cellular response to lipopolysaccharide
ENSGALG00000046032	CD83	20.477	11.1249	2.62134	3.45583	2.76496	3.80672	31.7442	2.35522	23.3843	3.13122	5.05401	51.416	7.15363	3.16197	21.7178	1.66584	14.0553	2.19631	0.645639	CD83 molecule [Source:NCBI gene;Acc:420838]	-	-	-	-	GO:0009897//external side of plasma membrane;GO:0016020//membrane;GO:0016021//integral component of membrane	-	GO:0014070//response to organic cyclic compound;GO:0032713//negative regulation of interleukin-4 production;GO:0032733//positive regulation of interleukin-10 production;GO:0032743//positive regulation of interleukin-2 production;GO:0043372//positive regulation of CD4-positive, alpha-beta T cell differentiation
ENSGALG00000030907	CSF3	3.86442	3.17992	0.160123	0.166282	0.321208	0.211912	1.41313	0.358359	2.8446	0.144951	0.354582	0.102155	0.124132	0.208455	7.49439	0.0715001	0.280237	1.30121	0.145129	colony stimulating factor 3 [Source:NCBI gene;Acc:396216]	Environmental Information Processing	Signaling molecules and interaction	ko04060//Cytokine-cytokine receptor interaction	K05423	GO:0005576//extracellular region;GO:0005615//extracellular space	GO:0005125//cytokine activity;GO:0005130//granulocyte colony-stimulating factor receptor binding;GO:0008083//growth factor activity;GO:0019899//enzyme binding	GO:0006955//immune response;GO:0008284//positive regulation of cell proliferation;GO:0010469//regulation of signaling receptor activity;GO:0014068//positive regulation of phosphatidylinositol 3-kinase signaling;GO:0030838//positive regulation of actin filament polymerization;GO:0032092//positive regulation of protein binding;GO:0033138//positive regulation of peptidyl-serine phosphorylation;GO:00…
ENSGALG00000038096	NOS2	13.0854	7.29116	0.401894	0.732313	0.787533	0.855853	3.77383	0.576639	14.3023	2.295	1.52702	0.434547	1.2196	0.656497	10.6774	0.493095	0.497247	0.153098	0.898675	nitric oxide synthase 2 [Source:NCBI gene;Acc:395807]	Metabolism;Environmental Information Processing;Environmental Information Processing;Cellular Processes;Human Diseases;Metabolism;Metabolism	Global and overview maps;Signal transduction;Signal transduction;Transport and catabolism;Infectious diseases;Amino acid metabolism;Amino acid metabolism	ko01100//Metabolic pathways;ko04020//Calcium signaling pathway;ko04371//Apelin signaling pathway;ko04146//Peroxisome;ko05132//Salmonella infection;ko00330//Arginine and proline metabolism;ko00220//Arginine biosynthesis	K13241;K13241;K13241;K13241;K13241;K13241;K13241	GO:0005737//cytoplasm;GO:0005777//peroxisome;GO:0005829//cytosol;GO:0030863//cortical cytoskeleton;GO:0048471//perinuclear region of cytoplasm	GO:0004517//nitric-oxide synthase activity;GO:0005102//signaling receptor binding;GO:0005516//calmodulin binding;GO:0010181//FMN binding;GO:0016491//oxidoreductase activity;GO:0020037//heme binding;GO:0034617//tetrahydrobiopterin binding;GO:0034618//arginine binding;GO:0042803//protein homodimerization activity;GO:0046872//metal ion binding;GO:0050660//flavin adenine dinucleotide binding;GO:00506…	GO:0001666//response to hypoxia;GO:0006527//arginine catabolic process;GO:0006801//superoxide metabolic process;GO:0006809//nitric oxide biosynthetic process;GO:0007623//circadian rhythm;GO:0009617//response to bacterium;GO:0010629//negative regulation of gene expression;GO:0018119//peptidyl-cysteine S-nitrosylation;GO:0032310//prostaglandin secretion;GO:0032496//response to lipopolysaccharide;GO…
ENSGALG00000029940	IL1B	129.019	105.333	12.501	10.9264	15.5209	11.713	126.624	11.7003	88.3717	8.54896	16.9176	10.0606	13.4222	13.1165	54.1659	7.00294	10.4908	7.38468	3.48237	interleukin 1, beta [Source:NCBI gene;Acc:395196]	Environmental Information Processing;Environmental Information Processing;Human Diseases;Human Diseases;Cellular Processes;Organismal Systems;Organismal Systems;Human Diseases;Organismal Systems;Human Diseases;Organismal Systems	Signal transduction;Signaling molecules and interaction;Infectious diseases;Infectious diseases;Cell growth and death;Immune system;Immune system;Endocrine and metabolic diseases;Immune system;Infectious diseases;Immune system	ko04010//MAPK signaling pathway;ko04060//Cytokine-cytokine receptor interaction;ko05168//Herpes simplex infection;ko05164//Influenza A;ko04217//Necroptosis;ko04621//NOD-like receptor signaling pathway;ko04625//C-type lectin receptor signaling pathway;ko04933//AGE-RAGE signaling pathway in diabetic complications;ko04620//Toll-like receptor signaling pathway;ko05132//Salmonella infection;ko04623//C…	K04519;K04519;K04519;K04519;K04519;K04519;K04519;K04519;K04519;K04519;K04519	GO:0005576//extracellular region;GO:0005615//extracellular space;GO:0005829//cytosol	GO:0005125//cytokine activity;GO:0005149//interleukin-1 receptor binding	GO:0001660//fever generation;GO:0002224//toll-like receptor signaling pathway;GO:0002232//leukocyte chemotaxis involved in inflammatory response;GO:0002269//leukocyte activation involved in inflammatory response;GO:0006953//acute-phase response;GO:0006954//inflammatory response;GO:0006955//immune response;GO:0009615//response to virus;GO:0010469//regulation of signaling receptor activity;GO:00199…
ENSGALG00000015624	VCAN	6.60372	5.82033	0.710205	0.486934	0.878385	0.622169	1.47235	3.78642	7.19403	0.415214	0.785117	0.269781	0.643821	0.822442	11.1831	0.173666	0.168741	0.201848	0.103842	versican [Source:NCBI gene;Acc:395565]	Environmental Information Processing	Signaling molecules and interaction	ko04514//Cell adhesion molecules (CAMs)	K06793	GO:0031012//extracellular matrix	GO:0005509//calcium ion binding;GO:0005540//hyaluronic acid binding	GO:0001501//skeletal system development;GO:0007155//cell adhesion;GO:0007417//central nervous system development
ENSGALG00000003196	RNASE6	7.58438	3.46373	0.649463	0.485787	0.73275	0.582095	5.86904	0.470435	1.10446	0.422565	0.725707	4.86991	0.342644	0.507366	8.5854	0.16228	5.02996	0.419056	0.419544	ribonuclease A family member k6 [Source:NCBI gene;Acc:396194]	-	-	-	-	GO:0005576//extracellular region;GO:0005634//nucleus;GO:0005730//nucleolus;GO:0005737//cytoplasm;GO:0031410//cytoplasmic vesicle	GO:0003676//nucleic acid binding;GO:0004518//nuclease activity;GO:0004519//endonuclease activity;GO:0004540//ribonuclease activity;GO:0016787//hydrolase activity;GO:0042803//protein homodimerization activity	GO:0001525//angiogenesis;GO:0007275//multicellular organism development;GO:0017148//negative regulation of translation;GO:0030154//cell differentiation;GO:0090305//nucleic acid phosphodiester bond hydrolysis;GO:0090501//RNA phosphodiester bond hydrolysis
ENSGALG00000017077	HSPH1	0.791035	0.559572	0.366495	0.340682	1.04631	0.49126	0.809856	0.850048	17.7257	0.572521	2.38153	1.91805	0.851026	1.11336	0.119184	6.35302	0.373931	0.614244	3.614	heat shock protein family H (Hsp110) member 1 [Source:NCBI gene;Acc:418917]	Genetic Information Processing	Folding, sorting and degradation	ko04141//Protein processing in endoplasmic reticulum	K09485	GO:0005634//nucleus;GO:0005654//nucleoplasm;GO:0005737//cytoplasm;GO:0005829//cytosol;GO:0005874//microtubule;GO:0032991//protein-containing complex	GO:0000166//nucleotide binding;GO:0000774//adenyl-nucleotide exchange factor activity;GO:0005524//ATP binding;GO:0043014//alpha-tubulin binding	GO:0050790//regulation of catalytic activity;GO:0051085//chaperone cofactor-dependent protein refolding
ENSGALG00000036850	DNAJA4	0.853983	0.440302	1.28628	1.30433	1.13782	1.43804	0.843476	1.66033	22.4628	4.93916	4.33195	1.35845	1.24823	3.86396	0.305326	0.998788	0.847433	2.12444	3.22105	DnaJ heat shock protein family (Hsp40) member A4 [Source:NCBI gene;Acc:415360]	-	-	-	-	GO:0005829//cytosol;GO:0016020//membrane	GO:0005524//ATP binding;GO:0031072//heat shock protein binding;GO:0046872//metal ion binding;GO:0051082//unfolded protein binding;GO:0051087//chaperone binding	GO:0006457//protein folding;GO:0009408//response to heat;GO:0042026//protein refolding;GO:0090084//negative regulation of inclusion body assembly
ENSGALG00000044799	VSIG4	0.300639	0.0556736	0.109715	0.0751008	0.101475	0.0416088	3.19913	0.0817832	0.48309	0.0707506	0.191587	0.118623	0.0937234	0	0.582018	0.050947	0.0324267	0	0	V-set and immunoglobulin domain containing 4 [Source:NCBI gene;Acc:422170]	-	-	-	-	GO:0016020//membrane;GO:0016021//integral component of membrane	-	GO:0032703//negative regulation of interleukin-2 production;GO:0042130//negative regulation of T cell proliferation;GO:0043031//negative regulation of macrophage activation
ENSGALG00000008890	ADGRL4	0.0133885	0.00425693	0.0117286	0.00961939	2.5971	0.0107803	0.0126958	0.0484952	0	0	0.0161943	0	0	0	0.0126424	0	0	0	0	adhesion G protein-coupled receptor L4 [Source:NCBI gene;Acc:424546]	-	-	-	-	GO:0005887//integral component of plasma membrane;GO:0016020//membrane;GO:0016021//integral component of membrane	GO:0004888//transmembrane signaling receptor activity;GO:0004930//G protein-coupled receptor activity;GO:0005509//calcium ion binding	GO:0007166//cell surface receptor signaling pathway;GO:0007186//G protein-coupled receptor signaling pathway;GO:0007189//adenylate cyclase-activating G protein-coupled receptor signaling pathway
ENSGALG00000017272	VWF	0.0156991	0.013664	0.0725944	0.0310359	9.4721	0.0489948	0.0371809	0.149825	0.0232474	0.0168469	0.0514358	0.0415711	0	0	0	0	0	0	0	von Willebrand factor [Source:NCBI gene;Acc:419031]	Cellular Processes;Environmental Information Processing	Cellular community - eukaryotes;Signaling molecules and interaction	ko04510//Focal adhesion;ko04512//ECM-receptor interaction	K03900;K03900	GO:0005576//extracellular region;GO:0005783//endoplasmic reticulum;GO:0033093//Weibel-Palade body;GO:0062023//collagen-containing extracellular matrix	GO:0002020//protease binding;GO:0005178//integrin binding;GO:0005515//protein binding;GO:0005518//collagen binding;GO:0019865//immunoglobulin binding;GO:0042802//identical protein binding;GO:0042803//protein homodimerization activity;GO:0047485//protein N-terminus binding;GO:0051087//chaperone binding	GO:0007155//cell adhesion;GO:0007596//blood coagulation;GO:0007599//hemostasis;GO:0030168//platelet activation;GO:0031589//cell-substrate adhesion;GO:0051260//protein homooligomerization
ENSGALG00000006409	PODXL	0.0471907	0.0302526	0.138392	0.0638397	21.6048	0.128771	0.0970083	0.282385	0.0170775	0.115004	0.079238	0.119261	0.123716	0.31986	0.102843	0.0220985	0.0696418	0.033999	0	podocalyxin like [Source:NCBI gene;Acc:395755]	-	-	-	-	GO:0016020//membrane;GO:0016021//integral component of membrane	-	GO:0016477//cell migration;GO:0022407//regulation of cell-cell adhesion
ENSGALG00000031430	selectin E	0.0863898	0.0542992	0.135195	0.120608	43.0894	0.0816529	0.122657	1.32979	0.123278	0.199127	0.303579	0.114572	0.112164	0.151516	0.031537	0.162136	0	0	0	selectin E [Source:NCBI gene;Acc:424402]	Environmental Information Processing;Human Diseases	Signaling molecules and interaction;Endocrine and metabolic diseases	ko04514//Cell adhesion molecules (CAMs);ko04933//AGE-RAGE signaling pathway in diabetic complications	K06494;K06494	GO:0016020//membrane;GO:0016021//integral component of membrane	-	GO:0007155//cell adhesion
ENSGALG00000041555	COL1A1	0.180629	0.0948798	0.138567	0.106141	0.234314	0.130678	0.188588	76.0143	0.142741	0.115429	0.0987212	0.139463	0.28194	0.123353	0.0927538	0.273249	0	0.182147	4.3756	collagen type I alpha 1 chain [Source:NCBI gene;Acc:395532]	Cellular Processes;Human Diseases;Environmental Information Processing	Cellular community - eukaryotes;Endocrine and metabolic diseases;Signaling molecules and interaction	ko04510//Focal adhesion;ko04933//AGE-RAGE signaling pathway in diabetic complications;ko04512//ECM-receptor interaction	K06236;K06236;K06236	GO:0005581//collagen trimer;GO:0005584//collagen type I trimer;GO:0005615//extracellular space;GO:0005737//cytoplasm;GO:0031012//extracellular matrix	GO:0002020//protease binding;GO:0005201//extracellular matrix structural constituent;GO:0005515//protein binding;GO:0042802//identical protein binding;GO:0048407//platelet-derived growth factor binding	GO:0001501//skeletal system development;GO:0001568//blood vessel development;GO:0001649//osteoblast differentiation;GO:0001957//intramembranous ossification;GO:0001958//endochondral ossification;GO:0007601//visual perception;GO:0007605//sensory perception of sound;GO:0010718//positive regulation of epithelial to mesenchymal transition;GO:0010812//negative regulation of cell-substrate adhesion;GO:…
ENSGALG00000009641	COL1A2	0.0145208	0.0046743	0.0106844	0.0062621	0.0140508	0.018503	0.0230659	6.55743	0	0.0080413	0	0.0160215	0.0581163	0	0.0469225	0.0530855	0	0	0.968685	collagen type I alpha 2 chain [Source:NCBI gene;Acc:396243]	Cellular Processes;Human Diseases;Environmental Information Processing	Cellular community - eukaryotes;Endocrine and metabolic diseases;Signaling molecules and interaction	ko04510//Focal adhesion;ko04933//AGE-RAGE signaling pathway in diabetic complications;ko04512//ECM-receptor interaction	K06236;K06236;K06236	GO:0005576//extracellular region;GO:0005581//collagen trimer;GO:0005583//fibrillar collagen trimer;GO:0005584//collagen type I trimer;GO:0005615//extracellular space;GO:0005783//endoplasmic reticulum;GO:0031012//extracellular matrix	GO:0002020//protease binding;GO:0005201//extracellular matrix structural constituent;GO:0030674//protein binding, bridging;GO:0042802//identical protein binding;GO:0046332//SMAD binding;GO:0046872//metal ion binding;GO:0048407//platelet-derived growth factor binding	GO:0001501//skeletal system development;GO:0001568//blood vessel development;GO:0007179//transforming growth factor beta receptor signaling pathway;GO:0007266//Rho protein signal transduction;GO:0008217//regulation of blood pressure;GO:0030198//extracellular matrix organization;GO:0030199//collagen fibril organization;GO:0030282//bone mineralization;GO:0032963//collagen metabolic process;GO:00435…
ENSGALG00000005974	COL6A1	0.00714379	0.00321877	0.0149726	0.013333	0.0622182	0.0113284	0.0446994	7.89821	0.0372668	0.010305	0	0.0592818	0	0	0.0702142	0	0	0	1.02298	collagen type VI alpha 1 chain [Source:NCBI gene;Acc:396000]	Cellular Processes;Environmental Information Processing	Cellular community - eukaryotes;Signaling molecules and interaction	ko04510//Focal adhesion;ko04512//ECM-receptor interaction	K06238;K06238	GO:0005576//extracellular region;GO:0031012//extracellular matrix;GO:0032991//protein-containing complex;GO:0042383//sarcolemma	GO:0048407//platelet-derived growth factor binding	GO:0035987//endodermal cell differentiation;GO:0070208//protein heterotrimerization;GO:0071230//cellular response to amino acid stimulus
ENSGALG00000016557	BMX	0	0	0	0	0	0	0	0	0	0	0	0	0	0	0	2.26711	0	0	0	BMX non-receptor tyrosine kinase [Source:NCBI gene;Acc:428003]	-	-	-	-	GO:0005654//nucleoplasm;GO:0005886//plasma membrane;GO:0032587//ruffle membrane	GO:0000166//nucleotide binding;GO:0004672//protein kinase activity;GO:0004713//protein tyrosine kinase activity;GO:0004715//non-membrane spanning protein tyrosine kinase activity;GO:0005524//ATP binding;GO:0016301//kinase activity;GO:0016740//transferase activity	GO:0002250//adaptive immune response;GO:0006468//protein phosphorylation;GO:0007165//signal transduction;GO:0016310//phosphorylation;GO:0035556//intracellular signal transduction;GO:0038083//peptidyl-tyrosine autophosphorylation;GO:0046777//protein autophosphorylation;GO:0050853//B cell receptor signaling pathway
ENSGALG00000007817	EHF	0.000740082	0	0	0	0.00598445	0	0	0.00953194	0	0	0	0	0.0440524	0	0	10.1106	0	0	0	ETS homologous factor [Source:NCBI gene;Acc:425791]	-	-	-	-	GO:0005634//nucleus;GO:0005654//nucleoplasm;GO:0005794//Golgi apparatus	GO:0000978//RNA polymerase II proximal promoter sequence-specific DNA binding;GO:0000981//DNA-binding transcription factor activity, RNA polymerase II-specific;GO:0001228//DNA-binding transcription activator activity, RNA polymerase II-specific;GO:0003677//DNA binding;GO:0003700//DNA-binding transcription factor activity;GO:0043565//sequence-specific DNA binding	GO:0006355//regulation of transcription, DNA-templated;GO:0006357//regulation of transcription by RNA polymerase II;GO:0006366//transcription by RNA polymerase II;GO:0030154//cell differentiation;GO:0030855//epithelial cell differentiation;GO:0045893//positive regulation of transcription, DNA-templated;GO:0045944//positive regulation of transcription by RNA polymerase II;GO:0050673//epithelial ce…
ENSGALG00000002496	SFTPA1	0.0352401	0.00667113	0.0413697	0.0385618	0.0360984	0.006584	0.0695987	0.0379245	0.0145044	0.0474563	0.359199	0.0376935	0.0182622	0.074107	0	8.77762	0	155.085	0	surfactant protein A1 [Source:NCBI gene;Acc:423630]	-	-	-	-	GO:0005615//extracellular space;GO:0005771//multivesicular body;GO:0005791//rough endoplasmic reticulum	GO:0001530//lipopolysaccharide binding;GO:0030246//carbohydrate binding;GO:0048029//monosaccharide binding	GO:0032502//developmental process;GO:0043129//surfactant homeostasis;GO:0050766//positive regulation of phagocytosis
ENSGALG00000002503	SFTPA2	0.0503772	0.00736457	0.0328288	0.0265599	0.0827711	0.0531816	0.0705263	0.0518497	0.0375625	0	0.336857	0	0.0694857	0	0.0468536	6.85258	0	202.919	0.234412	surfactant protein A2 [Source:NCBI gene;Acc:395308]	Cellular Processes	Transport and catabolism	ko04145//Phagosome	K10067	GO:0005615//extracellular space;GO:0005771//multivesicular body;GO:0005791//rough endoplasmic reticulum	GO:0001530//lipopolysaccharide binding;GO:0048029//monosaccharide binding	GO:0032502//developmental process;GO:0043129//surfactant homeostasis;GO:0050766//positive regulation of phagocytosis
ENSGALG00000053247	SFTPC	0.147304	0.0304354	0.210701	0.193771	0.265219	0.171046	0.267977	0.165997	0.128474	0.167024	0.29833	0.0672917	0.168716	0.110878	0.182527	0.141167	0.175889	624.543	0	surfactant protein C [Source:NCBI gene;Acc:107049626]	-	-	-	-	GO:0005576//extracellular region	-	GO:0007585//respiratory gaseous exchange
ENSGALG00000006520	MYH11	0.0227692	0.0017844	0.0455108	0.00837978	0.0719671	0.028696	0.0454559	0.422041	0.0411623	0.033353	0.030847	0.0056498	0	0	0.0847653	0	0	0	50.2588	myosin, heavy chain 11, smooth muscle [Source:NCBI gene;Acc:396211]	Cellular Processes	Cellular community - eukaryotes	ko04530//Tight junction	K10352	GO:0016459//myosin complex	GO:0000166//nucleotide binding;GO:0003774//motor activity;GO:0003779//actin binding;GO:0005515//protein binding;GO:0005524//ATP binding;GO:0008307//structural constituent of muscle;GO:0051015//actin filament binding	GO:0048251//elastic fiber assembly;GO:0048739//cardiac muscle fiber development
ENSGALG00000011902	TAGLN	0.0489499	0.00803228	0.0428524	0.0259776	0.0652073	0.0289431	0.0470539	0.677409	0.227653	0.0157236	0.116455	0.161938	0.0288234	0.0843018	0	0	0.0923175	0	52.7714	transgelin [Source:NCBI gene;Acc:396490]	-	-	-	-	GO:0005737//cytoplasm	GO:0005515//protein binding;GO:0051015//actin filament binding	GO:0030855//epithelial cell differentiation
