# Supplementary material for: Dissection of key factors correlating with H5N1 avian influenza virus driven inflammatory lung injury of chicken identified by single-cell analysis
Source: PLoS Pathog. 2023 Oct 11;19(10):e1011685. doi: 10.1371/journal.ppat.1011685 (PMC10593216; doi:10.1371/journal.ppat.1011685)
Supplement: S6 File — (XLSX) [file ppat.1011685.s006.xlsx]

## Sheet: DifferMarker.Control-vs-H5N1
Cluster	GeneID	GeneName	Control	H5N1-group	cells.1	cells.2	pct.1	pct.2	log2FC	p_value	p_val_adjust	significance	Description	KEGG_A_class	KEGG_B_class	Pathway	K_ID	GO Component	GO Function	GO Process
bulk	ENSGALG00000025945	AVD	9.3792	679.336	5736	6779	0.475	0.999	6.17852	0	0	up	avidin [Source:NCBI gene;Acc:396260]	-	-	-	-	GO:0005576//extracellular region	GO:0009374//biotin binding	GO:0019731//antibacterial humoral response
bulk	ENSGALG00000021627	IFI27L1	0.643402	32.1657	5736	6779	0.054	0.891	5.64366	0	0	up	interferon alpha inducible protein 27 like 1 [Source:NCBI gene;Acc:403121]	-	-	-	-	GO:0005739//mitochondrion;GO:0016020//membrane;GO:0016021//integral component of membrane	-	-
bulk	ENSGALG00000033171	TGM4	1.09264	52.7952	5736	6779	0.105	0.758	5.59451	0	0	up	transglutaminase 4 [Source:NCBI gene;Acc:420706]	-	-	-	-	GO:0005737//cytoplasm;GO:0005794//Golgi apparatus;GO:0062023//collagen-containing extracellular matrix	GO:0003810//protein-glutamine gamma-glutamyltransferase activity;GO:0046872//metal ion binding	GO:0018149//peptide cross-linking
bulk	ENSGALG00000043257	ENSGALG00000043257	0.138881	6.07891	5736	6779	0.02	0.614	5.45189	0	0	up	lysozyme g-like [Source:NCBI gene;Acc:418700]	-	-	-	-	-	GO:0003796//lysozyme activity	GO:0009253//peptidoglycan catabolic process;GO:0016998//cell wall macromolecule catabolic process
bulk	ENSGALG00000013575	IFI6	0.636571	24.5083	5736	6779	0.056	0.836	5.26681	0	0	up	interferon alpha inducible protein 6 [Source:NCBI gene;Acc:403120]	-	-	-	-	GO:0005739//mitochondrion;GO:0016021//integral component of membrane	-	-
bulk	ENSGALG00000000081	IL4I1	0.175475	6.47108	5736	6779	0.026	0.495	5.20467	0	0	up	interleukin 4 induced 1 [Source:NCBI gene;Acc:417039]	Metabolism;Metabolism;Metabolism;Metabolism;Metabolism;Metabolism;Metabolism;Metabolism	Global and overview maps;Amino acid metabolism;Amino acid metabolism;Amino acid metabolism;Amino acid metabolism;Amino acid metabolism;Amino acid metabolism;Amino acid metabolism	ko01100//Metabolic pathways;ko00280//Valine, leucine and isoleucine degradation;ko00270//Cysteine and methionine metabolism;ko00380//Tryptophan metabolism;ko00350//Tyrosine metabolism;ko00250//Alanine, aspartate and glutamate metabolism;ko00360//Phenylalanine metabolism;ko00400//Phenylalanine, tyrosine and tryptophan biosynthesis	K03334;K03334;K03334;K03334;K03334;K03334;K03334;K03334	GO:0005576//extracellular region	GO:0001716//L-amino-acid oxidase activity;GO:0016491//oxidoreductase activity	GO:0009063//cellular amino acid catabolic process;GO:0055114//oxidation-reduction process
bulk	ENSGALG00000045085	IFIT5	0.882793	31.1525	5736	6779	0.069	0.86	5.14113	0	0	up	interferon induced protein with tetratricopeptide repeats 5 [Source:NCBI gene;Acc:423790]	-	-	-	-	GO:0005829//cytosol	GO:0005515//protein binding	GO:0051607//defense response to virus
bulk	ENSGALG00000016142	MX1	0.126056	4.35773	5736	6779	0.018	0.551	5.11144	0	0	up	MX dynamin like GTPase 1 [Source:NCBI gene;Acc:395313]	Human Diseases	Infectious diseases	ko05164//Influenza A	K14754	GO:0005634//nucleus;GO:0005737//cytoplasm;GO:0016020//membrane;GO:0031966//mitochondrial membrane	GO:0000166//nucleotide binding;GO:0003924//GTPase activity;GO:0005525//GTP binding;GO:0008017//microtubule binding	GO:0000266//mitochondrial fission;GO:0003374//dynamin family protein polymerization involved in mitochondrial fission;GO:0045087//innate immune response;GO:0051607//defense response to virus;GO:0061025//membrane fusion
bulk	ENSGALG00000013723	OASL	0.542281	16.9287	5736	6779	0.064	0.881	4.96429	0	0	up	2'-5'-oligoadenylate synthetase like [Source:NCBI gene;Acc:395908]	-	-	-	-	GO:0005634//nucleus;GO:0005654//nucleoplasm;GO:0005730//nucleolus;GO:0005737//cytoplasm;GO:0005829//cytosol	GO:0001730//2'-5'-oligoadenylate synthetase activity;GO:0003677//DNA binding;GO:0003723//RNA binding;GO:0003725//double-stranded RNA binding;GO:0005515//protein binding;GO:0005524//ATP binding;GO:0016740//transferase activity;GO:0016779//nucleotidyltransferase activity	GO:0006955//immune response;GO:0009615//response to virus;GO:0045071//negative regulation of viral genome replication;GO:0051607//defense response to virus;GO:0060700//regulation of ribonuclease activity
bulk	ENSGALG00000023933	G0S2	0.0876539	2.27855	5736	6779	0.014	0.223	4.70015	0	0	up	G0/G1 switch 2 [Source:NCBI gene;Acc:419860]	-	-	-	-	GO:0005739//mitochondrion	-	GO:0097191//extrinsic apoptotic signaling pathway;GO:0120162//positive regulation of cold-induced thermogenesis;GO:2001238//positive regulation of extrinsic apoptotic signaling pathway
bulk	ENSGALG00000038096	NOS2	0.397807	10.06	5736	6779	0.048	0.512	4.66042	0	0	up	nitric oxide synthase 2 [Source:NCBI gene;Acc:395807]	Metabolism;Environmental Information Processing;Environmental Information Processing;Cellular Processes;Human Diseases;Metabolism;Metabolism	Global and overview maps;Signal transduction;Signal transduction;Transport and catabolism;Infectious diseases;Amino acid metabolism;Amino acid metabolism	ko01100//Metabolic pathways;ko04020//Calcium signaling pathway;ko04371//Apelin signaling pathway;ko04146//Peroxisome;ko05132//Salmonella infection;ko00330//Arginine and proline metabolism;ko00220//Arginine biosynthesis	K13241;K13241;K13241;K13241;K13241;K13241;K13241	GO:0005737//cytoplasm;GO:0005777//peroxisome;GO:0005829//cytosol;GO:0030863//cortical cytoskeleton;GO:0048471//perinuclear region of cytoplasm	GO:0004517//nitric-oxide synthase activity;GO:0005102//signaling receptor binding;GO:0005516//calmodulin binding;GO:0010181//FMN binding;GO:0016491//oxidoreductase activity;GO:0020037//heme binding;GO:0034617//tetrahydrobiopterin binding;GO:0034618//arginine binding;GO:0042803//protein homodimerization activity;GO:0046872//metal ion binding;GO:0050660//flavin adenine dinucleotide binding;GO:00506…	GO:0001666//response to hypoxia;GO:0006527//arginine catabolic process;GO:0006801//superoxide metabolic process;GO:0006809//nitric oxide biosynthetic process;GO:0007623//circadian rhythm;GO:0009617//response to bacterium;GO:0010629//negative regulation of gene expression;GO:0018119//peptidyl-cysteine S-nitrosylation;GO:0032310//prostaglandin secretion;GO:0032496//response to lipopolysaccharide;GO…
bulk	ENSGALG00000009479	ENSGALG00000009479	0.131355	3.23368	5736	6779	0.017	0.464	4.62164	0	0	up	sterile alpha motif domain containing 9 like [Source:NCBI gene;Acc:420559]	-	-	-	-	GO:0005737//cytoplasm	-	-
bulk	ENSGALG00000020316	IL13RA2	0.0687636	1.64964	5736	6779	0.016	0.279	4.58436	0	0	up	interleukin 13 receptor subunit alpha 2 [Source:NCBI gene;Acc:422219]	Environmental Information Processing	Signaling molecules and interaction	ko04060//Cytokine-cytokine receptor interaction	K05077	-	GO:0005515//protein binding	GO:0002638//negative regulation of immunoglobulin production;GO:0016064//immunoglobulin mediated immune response;GO:0043305//negative regulation of mast cell degranulation
bulk	ENSGALG00000010915	IL6	0.694714	14.1123	5736	6779	0.073	0.558	4.34439	0	0	up	interleukin 6 [Source:NCBI gene;Acc:395337]	Environmental Information Processing;Human Diseases;Cellular Processes;Human Diseases;Environmental Information Processing;Organismal Systems;Organismal Systems;Human Diseases;Organismal Systems;Human Diseases;Organismal Systems;Organismal Systems	Signaling molecules and interaction;Infectious diseases;Cell growth and death;Infectious diseases;Signal transduction;Immune system;Immune system;Endocrine and metabolic diseases;Immune system;Infectious diseases;Immune system;Immune system	ko04060//Cytokine-cytokine receptor interaction;ko05168//Herpes simplex infection;ko04218//Cellular senescence;ko05164//Influenza A;ko04068//FoxO signaling pathway;ko04621//NOD-like receptor signaling pathway;ko04625//C-type lectin receptor signaling pathway;ko04933//AGE-RAGE signaling pathway in diabetic complications;ko04620//Toll-like receptor signaling pathway;ko05132//Salmonella infection;ko…	K05405;K05405;K05405;K05405;K05405;K05405;K05405;K05405;K05405;K05405;K05405;K05405	GO:0005576//extracellular region;GO:0005615//extracellular space	GO:0005125//cytokine activity;GO:0005138//interleukin-6 receptor binding;GO:0008083//growth factor activity	GO:0006953//acute-phase response;GO:0006955//immune response;GO:0010469//regulation of signaling receptor activity;GO:0070417//cellular response to cold
bulk	ENSGALG00000052514	ENSGALG00000052514	1.02586	20.7715	5736	6779	0.133	0.898	4.3397	0	0	up	--	-	-	-	-	-	-	-
bulk	ENSGALG00000012802	F13A1	0.230865	4.2969	5736	6779	0.04	0.404	4.21817	0	0	up	coagulation factor XIII A chain [Source:NCBI gene;Acc:395420]	-	-	-	-	-	GO:0003810//protein-glutamine gamma-glutamyltransferase activity;GO:0046872//metal ion binding	GO:0007596//blood coagulation;GO:0018149//peptide cross-linking;GO:0072378//blood coagulation, fibrin clot formation
bulk	ENSGALG00000024272	S100A9	2.58159	47.6326	5736	6779	0.208	0.692	4.20562	0	0	up	S100 calcium binding protein A9 [Source:NCBI gene;Acc:426356]	-	-	-	-	GO:0005634//nucleus;GO:0005737//cytoplasm	GO:0005509//calcium ion binding;GO:0008017//microtubule binding;GO:0008270//zinc ion binding;GO:0035662//Toll-like receptor 4 binding;GO:0046872//metal ion binding;GO:0050544//arachidonic acid binding;GO:0050786//RAGE receptor binding	GO:0006805//xenobiotic metabolic process;GO:0031640//killing of cells of other organism;GO:0043123//positive regulation of I-kappaB kinase/NF-kappaB signaling;GO:0045087//innate immune response;GO:0050727//regulation of inflammatory response;GO:0050832//defense response to fungus;GO:0061844//antimicrobial humoral immune response mediated by antimicrobial peptide
bulk	ENSGALG00000030907	CSF3	0.145909	2.61695	5736	6779	0.023	0.279	4.16474	0	0	up	colony stimulating factor 3 [Source:NCBI gene;Acc:396216]	Environmental Information Processing	Signaling molecules and interaction	ko04060//Cytokine-cytokine receptor interaction	K05423	GO:0005576//extracellular region;GO:0005615//extracellular space	GO:0005125//cytokine activity;GO:0005130//granulocyte colony-stimulating factor receptor binding;GO:0008083//growth factor activity;GO:0019899//enzyme binding	GO:0006955//immune response;GO:0008284//positive regulation of cell proliferation;GO:0010469//regulation of signaling receptor activity;GO:0014068//positive regulation of phosphatidylinositol 3-kinase signaling;GO:0030838//positive regulation of actin filament polymerization;GO:0032092//positive regulation of protein binding;GO:0033138//positive regulation of peptidyl-serine phosphorylation;GO:00…
bulk	ENSGALG00000013057	ENSGALG00000013057	0.39306	6.78481	5736	6779	0.059	0.686	4.10949	0	0	up	ubiquitin specific peptidase 18 [Source:NCBI gene;Acc:418167]	-	-	-	-	GO:0005829//cytosol	GO:0004197//cysteine-type endopeptidase activity;GO:0004843//thiol-dependent ubiquitin-specific protease activity;GO:0019785//ISG15-specific protease activity;GO:0036459//thiol-dependent ubiquitinyl hydrolase activity	GO:0006511//ubiquitin-dependent protein catabolic process;GO:0009617//response to bacterium;GO:0016579//protein deubiquitination;GO:0031647//regulation of protein stability;GO:0035634//response to stilbenoid
bulk	ENSGALG00000041192	IFIH1	0.185074	2.99877	5736	6779	0.031	0.432	4.01819	0	0	up	interferon induced with helicase C domain 1 [Source:NCBI gene;Acc:424185]	Human Diseases;Human Diseases;Organismal Systems	Infectious diseases;Infectious diseases;Immune system	ko05168//Herpes simplex infection;ko05164//Influenza A;ko04622//RIG-I-like receptor signaling pathway	K12647;K12647;K12647	GO:0005737//cytoplasm	GO:0003677//DNA binding;GO:0003725//double-stranded RNA binding;GO:0003727//single-stranded RNA binding;GO:0005524//ATP binding;GO:0008270//zinc ion binding;GO:0016787//hydrolase activity;GO:0042802//identical protein binding;GO:0043021//ribonucleoprotein complex binding	GO:0009615//response to virus;GO:0016925//protein sumoylation;GO:0032727//positive regulation of interferon-alpha production;GO:0032728//positive regulation of interferon-beta production;GO:0035549//positive regulation of interferon-beta secretion;GO:0039530//MDA-5 signaling pathway;GO:0045087//innate immune response;GO:0051607//defense response to virus;GO:0060760//positive regulation of respons…
bulk	ENSGALG00000014585	ENSGALG00000014585	1.6988	27.0911	5736	6779	0.152	0.682	3.99523	0	0	up	C-C motif chemokine ligand 26 [Source:NCBI gene;Acc:417534]	-	-	-	-	GO:0005576//extracellular region;GO:0005615//extracellular space	GO:0008009//chemokine activity;GO:0048020//CCR chemokine receptor binding	GO:0002548//monocyte chemotaxis;GO:0006954//inflammatory response;GO:0006955//immune response;GO:0007186//G protein-coupled receptor signaling pathway;GO:0030593//neutrophil chemotaxis;GO:0043547//positive regulation of GTPase activity;GO:0048247//lymphocyte chemotaxis;GO:0070098//chemokine-mediated signaling pathway;GO:0070374//positive regulation of ERK1 and ERK2 cascade;GO:0071346//cellular re…
bulk	ENSGALG00000019795	ENSGALG00000019795	0.0935858	1.45353	5736	6779	0.018	0.3	3.95712	0	0	up	--	-	-	-	-	-	-	-
bulk	ENSGALG00000037166	ENSGALG00000037166	0.10897	1.56297	5736	6779	0.022	0.317	3.84229	0	0	up	uncharacterized LOC101752158 [Source:NCBI gene;Acc:101752158]	-	-	-	-	GO:0016020//membrane;GO:0016021//integral component of membrane	GO:0004930//G protein-coupled receptor activity	GO:0007186//G protein-coupled receptor signaling pathway
bulk	ENSGALG00000013033	ENSGALG00000013033	0.126637	1.76427	5736	6779	0.025	0.287	3.8003	0	0	up	carboxymethylenebutenolidase homolog [Source:NCBI gene;Acc:420928]	-	-	-	-	-	GO:0016787//hydrolase activity	-
bulk	ENSGALG00000042001	ENSGALG00000042001	0.111642	1.54598	5736	6779	0.02	0.309	3.79157	0	0	up	hect domain and RLD 4-like [Source:NCBI gene;Acc:422513]	-	-	-	-	-	GO:0004842//ubiquitin-protein transferase activity;GO:0016740//transferase activity	GO:0016567//protein ubiquitination
bulk	ENSGALG00000016919	ACOD1	0.77665	10.1024	5736	6779	0.104	0.587	3.70129	0	0	up	aconitate decarboxylase 1 [Source:NCBI gene;Acc:418812]	-	-	-	-	GO:0005739//mitochondrion	GO:0016829//lyase activity;GO:0047547//2-methylcitrate dehydratase activity;GO:0047613//aconitate decarboxylase activity	GO:0002760//positive regulation of antimicrobial humoral response;GO:0006952//defense response;GO:0019679//propionate metabolic process, methylcitrate cycle;GO:0071222//cellular response to lipopolysaccharide;GO:0072573//tolerance induction to lipopolysaccharide
bulk	ENSGALG00000007651	STAT1	0.458242	5.9051	5736	6779	0.073	0.632	3.68778	0	0	up	signal transducer and activator of transcription 1 [Source:NCBI gene;Acc:424044]	Human Diseases;Human Diseases;Cellular Processes;Organismal Systems;Organismal Systems;Human Diseases;Organismal Systems	Infectious diseases;Infectious diseases;Cell growth and death;Immune system;Immune system;Endocrine and metabolic diseases;Immune system	ko05168//Herpes simplex infection;ko05164//Influenza A;ko04217//Necroptosis;ko04621//NOD-like receptor signaling pathway;ko04625//C-type lectin receptor signaling pathway;ko04933//AGE-RAGE signaling pathway in diabetic complications;ko04620//Toll-like receptor signaling pathway	K11220;K11220;K11220;K11220;K11220;K11220;K11220	GO:0000790//nuclear chromatin;GO:0005634//nucleus;GO:0005654//nucleoplasm;GO:0005730//nucleolus;GO:0005737//cytoplasm;GO:0005829//cytosol;GO:0032991//protein-containing complex;GO:0048471//perinuclear region of cytoplasm	GO:0000978//RNA polymerase II proximal promoter sequence-specific DNA binding;GO:0000979//RNA polymerase II core promoter sequence-specific DNA binding;GO:0000981//DNA-binding transcription factor activity, RNA polymerase II-specific;GO:0003677//DNA binding;GO:0003690//double-stranded DNA binding;GO:0003700//DNA-binding transcription factor activity;GO:0005164//tumor necrosis factor receptor bind…	GO:0001937//negative regulation of endothelial cell proliferation;GO:0002230//positive regulation of defense response to virus by host;GO:0006355//regulation of transcription, DNA-templated;GO:0007165//signal transduction;GO:0007259//JAK-STAT cascade;GO:0010742//macrophage derived foam cell differentiation;GO:0016525//negative regulation of angiogenesis;GO:0032727//positive regulation of interfer…
bulk	ENSGALG00000041621	LY6E	0.885465	11.2273	5736	6779	0.122	0.777	3.66443	0	0	up	lymphocyte antigen 6 family member E [Source:NCBI gene;Acc:395550]	-	-	-	-	GO:0005886//plasma membrane;GO:0009986//cell surface;GO:0016020//membrane;GO:0016021//integral component of membrane;GO:0031225//anchored component of membrane	GO:0030550//acetylcholine receptor inhibitor activity	GO:2000272//negative regulation of signaling receptor activity
bulk	ENSGALG00000000731	THEMIS2	0.0879314	1.07737	5736	6779	0.017	0.258	3.61499	0	0	up	thymocyte selection associated family member 2 [Source:NCBI gene;Acc:419565]	-	-	-	-	GO:0005634//nucleus;GO:0005737//cytoplasm	-	GO:0050852//T cell receptor signaling pathway
bulk	ENSGALG00000041978	K123	0.462902	5.66074	5736	6779	0.068	0.497	3.61221	0	0	up	K123 protein [Source:NCBI gene;Acc:395873]	-	-	-	-	-	GO:0003676//nucleic acid binding;GO:0016787//hydrolase activity;GO:0046872//metal ion binding	-
bulk	ENSGALG00000012119	MARCO	0.700587	8.51935	5736	6779	0.069	0.506	3.60411	0	0	up	macrophage receptor with collagenous structure [Source:NCBI gene;Acc:395488]	Cellular Processes	Transport and catabolism	ko04145//Phagosome	K13884	GO:0005615//extracellular space;GO:0016020//membrane;GO:0016021//integral component of membrane;GO:0031012//extracellular matrix	GO:0001664//G protein-coupled receptor binding;GO:0005044//scavenger receptor activity;GO:0005201//extracellular matrix structural constituent;GO:0008201//heparin binding	GO:0006897//endocytosis;GO:0006898//receptor-mediated endocytosis;GO:0030198//extracellular matrix organization;GO:0043277//apoptotic cell clearance
bulk	ENSGALG00000051203	ENSGALG00000051203	0.354818	3.88346	5736	6779	0.058	0.397	3.45219	0	0	up	MAS-related GPR, member H [Source:NCBI gene;Acc:425998]	-	-	-	-	GO:0016021//integral component of membrane	GO:0004930//G protein-coupled receptor activity	GO:0007186//G protein-coupled receptor signaling pathway
bulk	ENSGALG00000045478	ENSGALG00000045478	0.205301	2.20155	5736	6779	0.039	0.367	3.4227	0	0	up	exocyst complex component 3 like [Source:NCBI gene;Acc:423478]	-	-	-	-	GO:0000145//exocyst	GO:0000149//SNARE binding	GO:0006887//exocytosis;GO:0051601//exocyst localization
bulk	ENSGALG00000045596	ENSGALG00000045596	0.159774	1.68378	5736	6779	0.03	0.269	3.3976	0	0	up	OX-2 membrane glycoprotein-like [Source:NCBI gene;Acc:770026]	-	-	-	-	GO:0016020//membrane;GO:0016021//integral component of membrane	-	GO:0043031//negative regulation of macrophage activation;GO:0050776//regulation of immune response
bulk	ENSGALG00000005619	F3	0.618845	6.50365	5736	6779	0.068	0.398	3.3936	0	0	up	coagulation factor III, tissue factor [Source:NCBI gene;Acc:429084]	Human Diseases	Endocrine and metabolic diseases	ko04933//AGE-RAGE signaling pathway in diabetic complications	K03901	GO:0005615//extracellular space;GO:0005886//plasma membrane;GO:0009986//cell surface;GO:0016020//membrane;GO:0016021//integral component of membrane;GO:0062023//collagen-containing extracellular matrix;GO:1905286//serine-type peptidase complex	GO:0002020//protease binding;GO:0004252//serine-type endopeptidase activity;GO:0004896//cytokine receptor activity;GO:0005515//protein binding;GO:0005543//phospholipid binding	GO:0001938//positive regulation of endothelial cell proliferation;GO:0002541//activation of plasma proteins involved in acute inflammatory response;GO:0006919//activation of cysteine-type endopeptidase activity involved in apoptotic process;GO:0007596//blood coagulation;GO:0010641//positive regulation of platelet-derived growth factor receptor signaling pathway;GO:0016485//protein processing;GO:0…
bulk	ENSGALG00000048325	GBP	0.211755	2.1429	5736	6779	0.044	0.344	3.3391	0	0	up	guanylate binding protein [Source:NCBI gene;Acc:395366]	Organismal Systems	Immune system	ko04621//NOD-like receptor signaling pathway	K20899	-	GO:0000166//nucleotide binding;GO:0003924//GTPase activity;GO:0005525//GTP binding	-
bulk	ENSGALG00000028982	CMPK2	0.142451	1.33024	5736	6779	0.023	0.256	3.22315	0	0	up	cytidine/uridine monophosphate kinase 2 [Source:NCBI gene;Acc:421921]	Metabolism;Metabolism	Global and overview maps;Nucleotide metabolism	ko01100//Metabolic pathways;ko00240//Pyrimidine metabolism	K13809;K13809	GO:0005737//cytoplasm;GO:0005739//mitochondrion	GO:0004127//cytidylate kinase activity;GO:0004550//nucleoside diphosphate kinase activity;GO:0004798//thymidylate kinase activity;GO:0005524//ATP binding;GO:0009041//uridylate kinase activity;GO:0033862//UMP kinase activity;GO:0050145//nucleoside monophosphate kinase activity	GO:0006165//nucleoside diphosphate phosphorylation;GO:0006227//dUDP biosynthetic process;GO:0006233//dTDP biosynthetic process;GO:0006235//dTTP biosynthetic process;GO:0009142//nucleoside triphosphate biosynthetic process;GO:0046940//nucleoside monophosphate phosphorylation;GO:0071222//cellular response to lipopolysaccharide
bulk	ENSGALG00000011046	SNX10	1.337	12.4016	5736	6779	0.177	0.694	3.21345	0	0	up	sorting nexin 10 [Source:NCBI gene;Acc:420628]	-	-	-	-	GO:0005634//nucleus;GO:0005783//endoplasmic reticulum;GO:0005813//centrosome;GO:0030141//secretory granule;GO:0031313//extrinsic component of endosome membrane;GO:0090651//apical cytoplasm	GO:0005545//1-phosphatidylinositol binding;GO:0035091//phosphatidylinositol binding;GO:0051117//ATPase binding	GO:0001696//gastric acid secretion;GO:0006897//endocytosis;GO:0007032//endosome organization;GO:0030282//bone mineralization;GO:0030316//osteoclast differentiation;GO:0045453//bone resorption;GO:0055074//calcium ion homeostasis;GO:0060271//cilium assembly;GO:0061512//protein localization to cilium;GO:0071539//protein localization to centrosome;GO:0097178//ruffle assembly;GO:1990830//cellular resp…
bulk	ENSGALG00000016286	CXorf21	0.718694	6.65778	5736	6779	0.101	0.531	3.21159	0	0	up	chromosome X open reading frame 21 [Source:NCBI gene;Acc:100857674]	-	-	-	-	-	-	-
bulk	ENSGALG00000016759	MITD1	0.128368	1.16301	5736	6779	0.02	0.246	3.1795	0	0	up	microtubule interacting and trafficking domain containing 1 [Source:NCBI gene;Acc:418698]	-	-	-	-	GO:0019898//extrinsic component of membrane;GO:0030496//midbody;GO:0043231//intracellular membrane-bounded organelle	GO:0019904//protein domain specific binding;GO:0035091//phosphatidylinositol binding;GO:0042803//protein homodimerization activity	GO:0000281//mitotic cytokinesis;GO:0032091//negative regulation of protein binding;GO:0061952//midbody abscission
bulk	ENSGALG00000016964	ENSGALG00000016964	0.170478	1.53692	5736	6779	0.035	0.327	3.17239	0	0	up	--	-	-	-	-	-	-	-
bulk	ENSGALG00000003803	DAB2	0.263313	2.36208	5736	6779	0.048	0.348	3.16521	0	0	up	DAB2, clathrin adaptor protein [Source:NCBI gene;Acc:427449]	Cellular Processes	Transport and catabolism	ko04144//Endocytosis	K12475	GO:0001650//fibrillar center;GO:0005886//plasma membrane;GO:0005905//clathrin-coated pit;GO:0030136//clathrin-coated vesicle;GO:0043231//intracellular membrane-bounded organelle	GO:0005515//protein binding;GO:0008022//protein C-terminus binding;GO:0035615//clathrin adaptor activity;GO:0038024//cargo receptor activity;GO:0046332//SMAD binding	GO:0001934//positive regulation of protein phosphorylation;GO:0010718//positive regulation of epithelial to mesenchymal transition;GO:0010862//positive regulation of pathway-restricted SMAD protein phosphorylation;GO:0030335//positive regulation of cell migration;GO:0030511//positive regulation of transforming growth factor beta receptor signaling pathway;GO:0032091//negative regulation of protei…
bulk	ENSGALG00000000379	ITGB3	0.148546	1.29031	5736	6779	0.029	0.266	3.11874	0	0	up	integrin subunit beta 3 [Source:NCBI gene;Acc:374209]	Cellular Processes;Cellular Processes;Cellular Processes;Environmental Information Processing	Cell motility;Cellular community - eukaryotes;Transport and catabolism;Signaling molecules and interaction	ko04810//Regulation of actin cytoskeleton;ko04510//Focal adhesion;ko04145//Phagosome;ko04512//ECM-receptor interaction	K06493;K06493;K06493;K06493	GO:0005925//focal adhesion;GO:0008305//integrin complex;GO:0009897//external side of plasma membrane;GO:0009986//cell surface;GO:0016020//membrane;GO:0016021//integral component of membrane;GO:0016324//apical plasma membrane;GO:0035866//alphav-beta3 integrin-PKCalpha complex;GO:0071133//alpha9-beta1 integrin-ADAM8 complex;GO:0098978//glutamatergic synapse;GO:0099699//integral component of synapti…	GO:0001968//fibronectin binding;GO:0005080//protein kinase C binding;GO:0005178//integrin binding;GO:0019899//enzyme binding;GO:0042802//identical protein binding;GO:0070051//fibrinogen binding	GO:0001954//positive regulation of cell-matrix adhesion;GO:0007044//cell-substrate junction assembly;GO:0007155//cell adhesion;GO:0007160//cell-matrix adhesion;GO:0007229//integrin-mediated signaling pathway;GO:0010628//positive regulation of gene expression;GO:0010763//positive regulation of fibroblast migration;GO:0016477//cell migration;GO:0030334//regulation of cell migration;GO:0030335//posi…
bulk	ENSGALG00000030571	ENSGALG00000030571	0.324103	2.81068	5736	6779	0.059	0.472	3.11639	0	0	up	--	-	-	-	-	-	-	-
bulk	ENSGALG00000046098	ENSGALG00000046098	0.407672	3.51777	5736	6779	0.072	0.547	3.10918	0	0	up	ubiquitin-conjugating enzyme E2L 6 [Source:NCBI gene;Acc:100858073]	-	-	-	-	-	-	-
bulk	ENSGALG00000008127	SPI1	0.969612	7.86661	5736	6779	0.144	0.633	3.02026	0	0	up	Spi-1 proto-oncogene [Source:NCBI gene;Acc:395879]	-	-	-	-	GO:0000790//nuclear chromatin;GO:0005634//nucleus;GO:0005654//nucleoplasm;GO:0005667//transcription factor complex	GO:0000978//RNA polymerase II proximal promoter sequence-specific DNA binding;GO:0000980//RNA polymerase II distal enhancer sequence-specific DNA binding;GO:0000981//DNA-binding transcription factor activity, RNA polymerase II-specific;GO:0001085//RNA polymerase II transcription factor binding;GO:0001227//DNA-binding transcription repressor activity, RNA polymerase II-specific;GO:0001228//DNA-bin…	GO:0000122//negative regulation of transcription by RNA polymerase II;GO:0001944//vasculature development;GO:0002320//lymphoid progenitor cell differentiation;GO:0002573//myeloid leukocyte differentiation;GO:0006355//regulation of transcription, DNA-templated;GO:0006357//regulation of transcription by RNA polymerase II;GO:0030098//lymphocyte differentiation;GO:0030154//cell differentiation;GO:003…
bulk	ENSGALG00000000949	HBEGF	0.352599	2.7236	5736	6779	0.052	0.394	2.94941	0	0	up	heparin binding EGF like growth factor [Source:NCBI gene;Acc:395654]	Organismal Systems;Environmental Information Processing	Endocrine system;Signal transduction	ko04912//GnRH signaling pathway;ko04012//ErbB signaling pathway	K08523;K08523	GO:0005576//extracellular region;GO:0005615//extracellular space;GO:0005886//plasma membrane;GO:0005887//integral component of plasma membrane;GO:0009986//cell surface;GO:0016020//membrane;GO:0016021//integral component of membrane	GO:0005154//epidermal growth factor receptor binding;GO:0005515//protein binding;GO:0008083//growth factor activity;GO:0008201//heparin binding	GO:0007173//epidermal growth factor receptor signaling pathway;GO:0008016//regulation of heart contraction;GO:0008284//positive regulation of cell proliferation;GO:0010469//regulation of signaling receptor activity;GO:0016477//cell migration;GO:0021545//cranial nerve development;GO:0030335//positive regulation of cell migration;GO:0035313//wound healing, spreading of epidermal cells;GO:0048661//p…
bulk	ENSGALG00000008166	TLR15	0.588427	4.44188	5736	6779	0.092	0.508	2.91623	0	0	up	Gallus gallus toll-like receptor 15 (TLR15), mRNA. [Source:RefSeq mRNA;Acc:NM_001037835]	-	-	-	-	GO:0005887//integral component of plasma membrane;GO:0016020//membrane;GO:0016021//integral component of membrane;GO:0031226//intrinsic component of plasma membrane	GO:0005515//protein binding	GO:0002224//toll-like receptor signaling pathway;GO:0002237//response to molecule of bacterial origin;GO:0002755//MyD88-dependent toll-like receptor signaling pathway;GO:0006954//inflammatory response;GO:0007165//signal transduction;GO:0034134//toll-like receptor 2 signaling pathway;GO:0045087//innate immune response;GO:0050707//regulation of cytokine secretion;GO:0050729//positive regulation of …
bulk	ENSGALG00000021025	ENSGALG00000021025	0.435698	3.28185	5736	6779	0.05	0.343	2.91311	0	0	up	bactericidal permeability-increasing protein-like [Source:NCBI gene;Acc:419276]	-	-	-	-	-	GO:0001530//lipopolysaccharide binding;GO:0008289//lipid binding	GO:0006955//immune response;GO:0050829//defense response to Gram-negative bacterium
bulk	ENSGALG00000045199	ENSGALG00000045199	3.49165	26.2722	5736	6779	0.362	0.89	2.91156	0	0	up	dispanin subfamily A member 2b-like [Source:NCBI gene;Acc:107053353]	-	-	-	-	GO:0016021//integral component of membrane	-	-
bulk	ENSGALG00000016400	RSAD2	0.604407	4.53869	5736	6779	0.065	0.396	2.90868	0	0	up	radical S-adenosyl methionine domain containing 2 [Source:NCBI gene;Acc:428650]	Human Diseases	Infectious diseases	ko05164//Influenza A	K15045	GO:0001650//fibrillar center;GO:0005739//mitochondrion;GO:0005741//mitochondrial outer membrane;GO:0005743//mitochondrial inner membrane;GO:0005783//endoplasmic reticulum;GO:0005789//endoplasmic reticulum membrane;GO:0005811//lipid droplet	GO:0003824//catalytic activity;GO:0043621//protein self-association;GO:0051536//iron-sulfur cluster binding;GO:0051539//4 iron, 4 sulfur cluster binding	GO:0009615//response to virus;GO:0034157//positive regulation of toll-like receptor 7 signaling pathway;GO:0034165//positive regulation of toll-like receptor 9 signaling pathway;GO:0035710//CD4-positive, alpha-beta T cell activation;GO:0043367//CD4-positive, alpha-beta T cell differentiation;GO:0045071//negative regulation of viral genome replication;GO:0050709//negative regulation of protein sec…
bulk	ENSGALG00000026970	IFITM3	8.81195	65.6697	5736	6779	0.635	0.981	2.89769	0	0	up	interferon-induced transmembrane protein 3 [Source:NCBI gene;Acc:770612]	-	-	-	-	GO:0005886//plasma membrane;GO:0016020//membrane;GO:0016021//integral component of membrane	-	GO:0030282//bone mineralization;GO:0060349//bone morphogenesis
bulk	ENSGALG00000050893	CCR2	0.338683	2.50312	5736	6779	0.065	0.419	2.88572	0	0	up	C-C motif chemokine receptor 2 [Source:NCBI gene;Acc:420696]	Cellular Processes;Environmental Information Processing	Transport and catabolism;Signaling molecules and interaction	ko04144//Endocytosis;ko04060//Cytokine-cytokine receptor interaction	K04180;K04180	GO:0005737//cytoplasm;GO:0009897//external side of plasma membrane;GO:0016020//membrane;GO:0016021//integral component of membrane	GO:0004930//G protein-coupled receptor activity;GO:0004950//chemokine receptor activity;GO:0016493//C-C chemokine receptor activity;GO:0019956//chemokine binding;GO:0019957//C-C chemokine binding	GO:0006935//chemotaxis;GO:0006954//inflammatory response;GO:0006955//immune response;GO:0007165//signal transduction;GO:0007186//G protein-coupled receptor signaling pathway;GO:0007204//positive regulation of cytosolic calcium ion concentration;GO:0019722//calcium-mediated signaling;GO:0060326//cell chemotaxis;GO:0070098//chemokine-mediated signaling pathway;GO:0090026//positive regulation of mon…
bulk	ENSGALG00000016969	ENSGALG00000016969	0.780355	5.6249	5736	6779	0.105	0.494	2.84963	0	0	up	LACC1 laccase domain containing 1 [Source:NCBI gene;Acc:418840]	-	-	-	-	-	GO:0005507//copper ion binding	-
bulk	ENSGALG00000033212	HSP90AA1	11.9703	83.1982	5736	6779	0.627	0.874	2.79709	0	0	up	heat shock protein 90 alpha family class A member 1 [Source:NCBI gene;Acc:423463]	Genetic Information Processing;Cellular Processes;Organismal Systems;Organismal Systems	Folding, sorting and degradation;Cell growth and death;Immune system;Endocrine system	ko04141//Protein processing in endoplasmic reticulum;ko04217//Necroptosis;ko04621//NOD-like receptor signaling pathway;ko04914//Progesterone-mediated oocyte maturation	K04079;K04079;K04079;K04079	GO:0005737//cytoplasm;GO:0005829//cytosol;GO:0032991//protein-containing complex;GO:0043025//neuronal cell body;GO:0044294//dendritic growth cone;GO:0044295//axonal growth cone;GO:0048471//perinuclear region of cytoplasm	GO:0005524//ATP binding;GO:0016887//ATPase activity;GO:0030235//nitric-oxide synthase regulator activity;GO:0030911//TPR domain binding;GO:0031072//heat shock protein binding;GO:0031625//ubiquitin protein ligase binding;GO:0042802//identical protein binding;GO:0042803//protein homodimerization activity;GO:0042826//histone deacetylase binding;GO:0048156//tau protein binding;GO:0051020//GTPase bind…	GO:0001934//positive regulation of protein phosphorylation;GO:0006457//protein folding;GO:0007004//telomere maintenance via telomerase;GO:0021955//central nervous system neuron axonogenesis;GO:0030010//establishment of cell polarity;GO:0031396//regulation of protein ubiquitination;GO:0032273//positive regulation of protein polymerization;GO:0033138//positive regulation of peptidyl-serine phosphor…
bulk	ENSGALG00000010903	RASGEF1B	0.827029	5.51828	5736	6779	0.117	0.516	2.73821	0	0	up	RasGEF domain family member 1B [Source:NCBI gene;Acc:100859744]	-	-	-	-	GO:0005622//intracellular	GO:0005085//guanyl-nucleotide exchange factor activity;GO:0005088//Ras guanyl-nucleotide exchange factor activity	GO:0007264//small GTPase mediated signal transduction;GO:0043547//positive regulation of GTPase activity
bulk	ENSGALG00000045115	ENSGALG00000045115	2.38987	15.5572	5736	6779	0.206	0.603	2.70258	0	0	up	Fc fragment of IgE receptor II [Source:NCBI gene;Acc:100858751]	-	-	-	-	GO:0016020//membrane;GO:0016021//integral component of membrane	GO:0030246//carbohydrate binding	-
bulk	ENSGALG00000007381	ENSGALG00000007381	0.46844	2.97454	5736	6779	0.087	0.467	2.66673	0	0	up	--	-	-	-	-	GO:0005615//extracellular space	GO:0004867//serine-type endopeptidase inhibitor activity;GO:0005515//protein binding	GO:0010951//negative regulation of endopeptidase activity;GO:0030193//regulation of blood coagulation;GO:0045916//negative regulation of complement activation
bulk	ENSGALG00000005160	VMP1	0.529808	3.28887	5736	6779	0.089	0.479	2.63405	0	0	up	vacuole membrane protein 1 [Source:NCBI gene;Acc:417635]	Cellular Processes	Transport and catabolism	ko04140//Autophagy - animal	K21248	GO:0000407//phagophore assembly site;GO:0005730//nucleolus;GO:0005783//endoplasmic reticulum;GO:0016020//membrane;GO:0016021//integral component of membrane	-	GO:0000045//autophagosome assembly;GO:0006914//autophagy;GO:0007030//Golgi organization;GO:0034329//cell junction assembly;GO:0098609//cell-cell adhesion
bulk	ENSGALG00000030661	STAT2	0.284622	1.76536	5736	6779	0.048	0.318	2.63285	0	0	up	signal transducer and activator of transcription 2 [Source:NCBI gene;Acc:100858732]	Human Diseases;Human Diseases;Cellular Processes;Organismal Systems;Organismal Systems	Infectious diseases;Infectious diseases;Cell growth and death;Immune system;Immune system	ko05168//Herpes simplex infection;ko05164//Influenza A;ko04217//Necroptosis;ko04621//NOD-like receptor signaling pathway;ko04625//C-type lectin receptor signaling pathway	K11221;K11221;K11221;K11221;K11221	GO:0005634//nucleus;GO:0005737//cytoplasm;GO:0005829//cytosol;GO:0005886//plasma membrane	GO:0003677//DNA binding;GO:0003700//DNA-binding transcription factor activity;GO:0042802//identical protein binding;GO:0044389//ubiquitin-like protein ligase binding	GO:0001932//regulation of protein phosphorylation;GO:0006355//regulation of transcription, DNA-templated;GO:0007165//signal transduction;GO:0051607//defense response to virus;GO:0060337//type I interferon signaling pathway;GO:0090140//regulation of mitochondrial fission
bulk	ENSGALG00000001749	ACSBG2	0.630472	3.8957	5736	6779	0.102	0.469	2.62738	0	0	up	acyl-CoA synthetase bubblegum family member 2 [Source:NCBI gene;Acc:420090]	Metabolism;Organismal Systems;Organismal Systems;Metabolism;Metabolism;Metabolism	Global and overview maps;Endocrine system;Endocrine system;Global and overview maps;Lipid metabolism;Lipid metabolism	ko01100//Metabolic pathways;ko04920//Adipocytokine signaling pathway;ko03320//PPAR signaling pathway;ko01212//Fatty acid metabolism;ko00071//Fatty acid degradation;ko00061//Fatty acid biosynthesis	K15013;K15013;K15013;K15013;K15013;K15013	GO:0005737//cytoplasm;GO:0005739//mitochondrion;GO:0005829//cytosol	GO:0003824//catalytic activity;GO:0004467//long-chain fatty acid-CoA ligase activity;GO:0047617//acyl-CoA hydrolase activity	GO:0001676//long-chain fatty acid metabolic process;GO:0006631//fatty acid metabolic process
bulk	ENSGALG00000037050	FABP3	1.67752	9.88284	5736	6779	0.192	0.53	2.55859	0	0	up	fatty acid binding protein 3 [Source:NCBI gene;Acc:419557]	Organismal Systems	Endocrine system	ko03320//PPAR signaling pathway	K08752	GO:0005615//extracellular space;GO:0005623//cell	GO:0008092//cytoskeletal protein binding;GO:0008289//lipid binding;GO:0036041//long-chain fatty acid binding;GO:0070538//oleic acid binding	GO:0015909//long-chain fatty acid transport;GO:0032365//intracellular lipid transport;GO:0042632//cholesterol homeostasis;GO:0046320//regulation of fatty acid oxidation;GO:0055091//phospholipid homeostasis;GO:0140214//positive regulation of long-chain fatty acid import into cell;GO:2001245//regulation of phosphatidylcholine biosynthetic process
bulk	ENSGALG00000015665	SH3BP2	0.492959	2.88434	5736	6779	0.069	0.414	2.5487	0	0	up	SH3 domain binding protein 2 [Source:NCBI gene;Acc:422883]	-	-	-	-	-	GO:0001784//phosphotyrosine residue binding;GO:0005070//SH3/SH2 adaptor activity;GO:0017124//SH3 domain binding	GO:0007165//signal transduction;GO:0009967//positive regulation of signal transduction
bulk	ENSGALG00000039269	ENSGALG00000039269	1.02026	5.81204	5736	6779	0.149	0.645	2.5101	0	0	up	ring finger protein 213 [Source:NCBI gene;Acc:422080]	-	-	-	-	GO:0005730//nucleolus;GO:0005737//cytoplasm;GO:0005829//cytosol	GO:0004842//ubiquitin-protein transferase activity;GO:0005524//ATP binding;GO:0016887//ATPase activity;GO:0046872//metal ion binding	GO:0001525//angiogenesis;GO:0002040//sprouting angiogenesis;GO:0006511//ubiquitin-dependent protein catabolic process;GO:0016567//protein ubiquitination;GO:2000051//negative regulation of non-canonical Wnt signaling pathway
bulk	ENSGALG00000032526	B3GNT5	0.360881	2.02551	5736	6779	0.054	0.347	2.48869	0	0	up	UDP-GlcNAc:betaGal beta-1,3-N-acetylglucosaminyltransferase 5 [Source:NCBI gene;Acc:424960]	Metabolism;Metabolism	Global and overview maps;Glycan biosynthesis and metabolism	ko01100//Metabolic pathways;ko00601//Glycosphingolipid biosynthesis - lacto and neolacto series	K03766;K03766	GO:0000139//Golgi membrane;GO:0005783//endoplasmic reticulum;GO:0005794//Golgi apparatus;GO:0016020//membrane;GO:0016021//integral component of membrane	GO:0008376//acetylgalactosaminyltransferase activity;GO:0008378//galactosyltransferase activity;GO:0008457//beta-galactosyl-N-acetylglucosaminylgalactosylglucosyl-ceramide beta-1,3-acetylglucosaminyltransferase activity;GO:0008532//N-acetyllactosaminide beta-1,3-N-acetylglucosaminyltransferase activity;GO:0016740//transferase activity;GO:0016757//transferase activity, transferring glycosyl groups	GO:0006486//protein glycosylation;GO:0007417//central nervous system development;GO:0007420//brain development;GO:0030311//poly-N-acetyllactosamine biosynthetic process
bulk	ENSGALG00000032428	ENSGALG00000032428	0.405254	2.24316	5736	6779	0.061	0.374	2.46863	0	0	up	chromosome 11 open reading frame, human C19orf12-like [Source:NCBI gene;Acc:100858381]	-	-	-	-	-	-	-
bulk	ENSGALG00000011395	SARAF	0.320479	1.75523	5736	6779	0.063	0.355	2.45336	0	0	up	store-operated calcium entry associated regulatory factor [Source:NCBI gene;Acc:422624]	-	-	-	-	GO:0005783//endoplasmic reticulum;GO:0016020//membrane;GO:0016021//integral component of membrane;GO:0030176//integral component of endoplasmic reticulum membrane	-	GO:2001256//regulation of store-operated calcium entry
bulk	ENSGALG00000011668	IL8L1	10.7322	57.9641	5736	6779	0.487	0.737	2.43322	0	0	up	interleukin 8-like 1 [Source:NCBI gene;Acc:395872]	Environmental Information Processing;Cellular Processes;Human Diseases;Organismal Systems;Human Diseases;Organismal Systems;Human Diseases;Organismal Systems	Signaling molecules and interaction;Cell growth and death;Infectious diseases;Immune system;Endocrine and metabolic diseases;Immune system;Infectious diseases;Immune system	ko04060//Cytokine-cytokine receptor interaction;ko04218//Cellular senescence;ko05164//Influenza A;ko04621//NOD-like receptor signaling pathway;ko04933//AGE-RAGE signaling pathway in diabetic complications;ko04620//Toll-like receptor signaling pathway;ko05132//Salmonella infection;ko04622//RIG-I-like receptor signaling pathway	K10030;K10030;K10030;K10030;K10030;K10030;K10030;K10030	GO:0005576//extracellular region;GO:0005615//extracellular space	GO:0005125//cytokine activity;GO:0005153//interleukin-8 receptor binding;GO:0008009//chemokine activity	GO:0006935//chemotaxis;GO:0006952//defense response;GO:0006954//inflammatory response;GO:0006955//immune response;GO:0010469//regulation of signaling receptor activity;GO:0030593//neutrophil chemotaxis;GO:0030595//leukocyte chemotaxis;GO:0042119//neutrophil activation;GO:0061844//antimicrobial humoral immune response mediated by antimicrobial peptide;GO:0070098//chemokine-mediated signaling pathw…
bulk	ENSGALG00000015090	PLIN2	0.50524	2.7143	5736	6779	0.09	0.423	2.42554	0	0	up	perilipin 2 [Source:NCBI gene;Acc:427237]	Organismal Systems	Endocrine system	ko03320//PPAR signaling pathway	K17284	GO:0005634//nucleus;GO:0005737//cytoplasm;GO:0005811//lipid droplet;GO:0005829//cytosol;GO:0005886//plasma membrane	-	GO:0015909//long-chain fatty acid transport;GO:0019915//lipid storage
bulk	ENSGALG00000044326	ENSGALG00000044326	0.656504	3.52377	5736	6779	0.1	0.462	2.42424	0	0	up	deleted in malignant brain tumors 1 protein-like [Source:NCBI gene;Acc:426820]	-	-	-	-	GO:0009897//external side of plasma membrane;GO:0016020//membrane;GO:0016021//integral component of membrane	GO:0005044//scavenger receptor activity	GO:0006898//receptor-mediated endocytosis
bulk	ENSGALG00000027093	chTLR1-type2	0.725474	3.89388	5736	6779	0.118	0.498	2.42421	0	0	up	toll-like receptor 1 family member B [Source:NCBI gene;Acc:771173]	Organismal Systems	Immune system	ko04620//Toll-like receptor signaling pathway	K05398	GO:0005887//integral component of plasma membrane;GO:0016020//membrane;GO:0016021//integral component of membrane	GO:0004888//transmembrane signaling receptor activity;GO:0005515//protein binding	GO:0002224//toll-like receptor signaling pathway;GO:0002376//immune system process;GO:0002755//MyD88-dependent toll-like receptor signaling pathway;GO:0006954//inflammatory response;GO:0007165//signal transduction;GO:0034150//toll-like receptor 6 signaling pathway;GO:0042496//detection of diacyl bacterial lipopeptide;GO:0045087//innate immune response;GO:0050707//regulation of cytokine secretion
bulk	ENSGALG00000010628	ACSL1	0.562788	3.01339	5736	6779	0.089	0.42	2.42072	0	0	up	acyl-CoA synthetase long chain family member 1 [Source:NCBI gene;Acc:422547]	Metabolism;Cellular Processes;Organismal Systems;Organismal Systems;Metabolism;Cellular Processes;Metabolism;Metabolism	Global and overview maps;Transport and catabolism;Endocrine system;Endocrine system;Global and overview maps;Cell growth and death;Lipid metabolism;Lipid metabolism	ko01100//Metabolic pathways;ko04146//Peroxisome;ko04920//Adipocytokine signaling pathway;ko03320//PPAR signaling pathway;ko01212//Fatty acid metabolism;ko04216//Ferroptosis;ko00071//Fatty acid degradation;ko00061//Fatty acid biosynthesis	K01897;K01897;K01897;K01897;K01897;K01897;K01897;K01897	GO:0005739//mitochondrion	GO:0003824//catalytic activity;GO:0004467//long-chain fatty acid-CoA ligase activity	GO:0001676//long-chain fatty acid metabolic process;GO:0008610//lipid biosynthetic process;GO:0033211//adiponectin-activated signaling pathway;GO:0044539//long-chain fatty acid import;GO:0071902//positive regulation of protein serine/threonine kinase activity;GO:0120162//positive regulation of cold-induced thermogenesis
bulk	ENSGALG00000003770	ANXA2	1.97033	10.4777	5736	6779	0.222	0.604	2.41081	0	0	up	annexin A2 [Source:NCBI gene;Acc:396297]	-	-	-	-	GO:0005576//extracellular region;GO:0005604//basement membrane;GO:0005615//extracellular space;GO:0005634//nucleus;GO:0005737//cytoplasm;GO:0005765//lysosomal membrane;GO:0005768//endosome;GO:0005769//early endosome;GO:0005811//lipid droplet;GO:0005829//cytosol;GO:0005886//plasma membrane;GO:0009986//cell surface;GO:0016323//basolateral plasma membrane;GO:0019897//extrinsic component of plasma me…	GO:0001786//phosphatidylserine binding;GO:0002020//protease binding;GO:0004859//phospholipase inhibitor activity;GO:0005262//calcium channel activity;GO:0005509//calcium ion binding;GO:0005515//protein binding;GO:0005544//calcium-dependent phospholipid binding;GO:0005546//phosphatidylinositol-4,5-bisphosphate binding;GO:0008092//cytoskeletal protein binding;GO:0017137//Rab GTPase binding;GO:00198…	GO:0001525//angiogenesis;GO:0001765//membrane raft assembly;GO:0001921//positive regulation of receptor recycling;GO:0001934//positive regulation of protein phosphorylation;GO:0003417//growth plate cartilage development;GO:0006900//vesicle budding from membrane;GO:0010755//regulation of plasminogen activation;GO:0030199//collagen fibril organization;GO:0030282//bone mineralization;GO:0031214//bio…
bulk	ENSGALG00000006992	MMP9	2.42913	12.4398	5736	6779	0.192	0.6	2.35645	0	0	up	matrix metallopeptidase 9 [Source:NCBI gene;Acc:395387]	-	-	-	-	GO:0005615//extracellular space;GO:0031012//extracellular matrix	GO:0004175//endopeptidase activity;GO:0004222//metalloendopeptidase activity;GO:0008233//peptidase activity;GO:0008237//metallopeptidase activity;GO:0008270//zinc ion binding;GO:0016787//hydrolase activity;GO:0042802//identical protein binding;GO:0046872//metal ion binding	GO:0001501//skeletal system development;GO:0001503//ossification;GO:0001934//positive regulation of protein phosphorylation;GO:0006508//proteolysis;GO:0007566//embryo implantation;GO:0030198//extracellular matrix organization;GO:0030335//positive regulation of cell migration;GO:0030574//collagen catabolic process;GO:0034614//cellular response to reactive oxygen species;GO:0035987//endodermal cell…
bulk	ENSGALG00000052026	ENSGALG00000052026	3.23445	16.5396	5736	6779	0.29	0.597	2.35434	0	0	up	serine peptidase inhibitor, Kazal type 2 (acrosin-trypsin inhibitor) [Source:NCBI gene;Acc:770729]	-	-	-	-	-	GO:0004867//serine-type endopeptidase inhibitor activity;GO:0005515//protein binding	-
bulk	ENSGALG00000023689	ASS1	3.40381	16.9584	5736	6779	0.322	0.679	2.31678	0	0	up	argininosuccinate synthase 1 [Source:NCBI gene;Acc:417185]	Metabolism;Metabolism;Metabolism;Metabolism	Global and overview maps;Global and overview maps;Amino acid metabolism;Amino acid metabolism	ko01100//Metabolic pathways;ko01230//Biosynthesis of amino acids;ko00250//Alanine, aspartate and glutamate metabolism;ko00220//Arginine biosynthesis	K01940;K01940;K01940;K01940	GO:0005739//mitochondrion;GO:0005829//cytosol	GO:0004055//argininosuccinate synthase activity;GO:0005524//ATP binding;GO:0016597//amino acid binding;GO:0042802//identical protein binding	GO:0000050//urea cycle;GO:0000052//citrulline metabolic process;GO:0000053//argininosuccinate metabolic process;GO:0006526//arginine biosynthetic process;GO:0006531//aspartate metabolic process;GO:0007623//circadian rhythm;GO:0045429//positive regulation of nitric oxide biosynthetic process;GO:0071499//cellular response to laminar fluid shear stress;GO:1903038//negative regulation of leukocyte ce…
bulk	ENSGALG00000012480	NMI	0.402141	1.96406	5736	6779	0.07	0.371	2.28806	0	0	up	N-myc and STAT interactor [Source:NCBI gene;Acc:424314]	-	-	-	-	GO:0005654//nucleoplasm;GO:0005737//cytoplasm;GO:0005829//cytosol	GO:0003712//transcription coregulator activity;GO:0042802//identical protein binding	GO:0006366//transcription by RNA polymerase II;GO:0032480//negative regulation of type I interferon production;GO:0045355//negative regulation of interferon-alpha biosynthetic process;GO:0045358//negative regulation of interferon-beta biosynthetic process;GO:0045824//negative regulation of innate immune response;GO:0060333//interferon-gamma-mediated signaling pathway;GO:1902524//positive regulati…
bulk	ENSGALG00000003670	MAFB	3.88862	18.5635	5736	6779	0.285	0.677	2.25514	0	0	up	MAF bZIP transcription factor B [Source:NCBI gene;Acc:419173]	-	-	-	-	GO:0005634//nucleus;GO:0005667//transcription factor complex	GO:0000978//RNA polymerase II proximal promoter sequence-specific DNA binding;GO:0001228//DNA-binding transcription activator activity, RNA polymerase II-specific;GO:0003677//DNA binding;GO:0003700//DNA-binding transcription factor activity;GO:0008134//transcription factor binding;GO:0043565//sequence-specific DNA binding	GO:0006355//regulation of transcription, DNA-templated;GO:0006357//regulation of transcription by RNA polymerase II;GO:0007379//segment specification;GO:0007585//respiratory gaseous exchange;GO:0021571//rhombomere 5 development;GO:0021572//rhombomere 6 development;GO:0021599//abducens nerve formation;GO:0033077//T cell differentiation in thymus;GO:0035284//brain segmentation;GO:0042472//inner ear…
bulk	ENSGALG00000021569	C1QA	1.5862	7.56595	5736	6779	0.177	0.56	2.25394	0	0	up	complement C1q A chain [Source:NCBI gene;Acc:419504]	-	-	-	-	GO:0005576//extracellular region;GO:0005581//collagen trimer;GO:0005623//cell;GO:0045202//synapse;GO:0098794//postsynapse;GO:0106003//amyloid-beta complex	GO:0005515//protein binding	GO:0006956//complement activation;GO:0006958//complement activation, classical pathway;GO:0007568//aging;GO:0016322//neuron remodeling;GO:0050808//synapse organization;GO:0061890//positive regulation of astrocyte activation;GO:0098883//synapse pruning;GO:0150062//complement-mediated synapse pruning;GO:0150064//vertebrate eye-specific patterning;GO:1901216//positive regulation of neuron death;GO:1…
bulk	ENSGALG00000033635	PTGS2	4.91265	23.3474	5736	6779	0.302	0.68	2.24869	0	0	up	prostaglandin-endoperoxide synthase 2 [Source:NCBI gene;Acc:396451]	Metabolism;Organismal Systems;Environmental Information Processing;Metabolism	Global and overview maps;Immune system;Signal transduction;Lipid metabolism	ko01100//Metabolic pathways;ko04625//C-type lectin receptor signaling pathway;ko04370//VEGF signaling pathway;ko00590//Arachidonic acid metabolism	K11987;K11987;K11987;K11987	GO:0005737//cytoplasm;GO:0005783//endoplasmic reticulum;GO:0005789//endoplasmic reticulum membrane;GO:0016020//membrane;GO:0031090//organelle membrane;GO:0043005//neuron projection;GO:0043231//intracellular membrane-bounded organelle	GO:0004601//peroxidase activity;GO:0004666//prostaglandin-endoperoxide synthase activity;GO:0016491//oxidoreductase activity;GO:0019899//enzyme binding;GO:0020037//heme binding;GO:0042803//protein homodimerization activity;GO:0046872//metal ion binding;GO:0051213//dioxygenase activity	GO:0001516//prostaglandin biosynthetic process;GO:0006629//lipid metabolic process;GO:0006631//fatty acid metabolic process;GO:0006633//fatty acid biosynthetic process;GO:0006693//prostaglandin metabolic process;GO:0006954//inflammatory response;GO:0006979//response to oxidative stress;GO:0008217//regulation of blood pressure;GO:0019371//cyclooxygenase pathway;GO:0031394//positive regulation of p…
bulk	ENSGALG00000000783	PTAFR	0.740731	3.4776	5736	6779	0.12	0.487	2.23107	0	0	up	platelet activating factor receptor [Source:NCBI gene;Acc:428209]	Environmental Information Processing;Environmental Information Processing	Signaling molecules and interaction;Signal transduction	ko04080//Neuroactive ligand-receptor interaction;ko04020//Calcium signaling pathway	K04279;K04279	GO:0016020//membrane;GO:0016021//integral component of membrane	GO:0001530//lipopolysaccharide binding;GO:0001875//lipopolysaccharide receptor activity;GO:0004930//G protein-coupled receptor activity;GO:0004992//platelet activating factor receptor activity;GO:0005543//phospholipid binding;GO:0045028//G protein-coupled purinergic nucleotide receptor activity	GO:0001816//cytokine production;GO:0006935//chemotaxis;GO:0006954//inflammatory response;GO:0007165//signal transduction;GO:0007186//G protein-coupled receptor signaling pathway;GO:0032496//response to lipopolysaccharide;GO:0032959//inositol trisphosphate biosynthetic process;GO:0035589//G protein-coupled purinergic nucleotide receptor signaling pathway;GO:0048015//phosphatidylinositol-mediated s…
bulk	ENSGALG00000013971	SGK1	4.38007	20.5576	5736	6779	0.328	0.759	2.23065	0	0	up	serum/glucocorticoid regulated kinase 1 [Source:NCBI gene;Acc:395133]	Environmental Information Processing;Environmental Information Processing	Signal transduction;Signal transduction	ko04150//mTOR signaling pathway;ko04068//FoxO signaling pathway	K13302;K13302	GO:0005634//nucleus;GO:0005737//cytoplasm;GO:0005783//endoplasmic reticulum;GO:0005829//cytosol;GO:0016607//nuclear speck	GO:0000166//nucleotide binding;GO:0004672//protein kinase activity;GO:0004674//protein serine/threonine kinase activity;GO:0004712//protein serine/threonine/tyrosine kinase activity;GO:0005524//ATP binding;GO:0015459//potassium channel regulator activity;GO:0016301//kinase activity;GO:0016740//transferase activity	GO:0006468//protein phosphorylation;GO:0006915//apoptotic process;GO:0006974//cellular response to DNA damage stimulus;GO:0016310//phosphorylation;GO:0018105//peptidyl-serine phosphorylation;GO:0035556//intracellular signal transduction;GO:0048812//neuron projection morphogenesis
bulk	ENSGALG00000026891	NINJ1	0.481152	2.215	5736	6779	0.088	0.389	2.20274	0	0	up	ninjurin 1 [Source:NCBI gene;Acc:415986]	-	-	-	-	GO:0016020//membrane;GO:0016021//integral component of membrane	-	GO:0001954//positive regulation of cell-matrix adhesion;GO:0007155//cell adhesion;GO:0042246//tissue regeneration;GO:1990384//hyaloid vascular plexus regression
bulk	ENSGALG00000048671	ENSGALG00000048671	0.48087	2.19461	5736	6779	0.086	0.411	2.19024	0	0	up	E3 ubiquitin/ISG15 ligase TRIM25-like [Source:NCBI gene;Acc:416147]	-	-	-	-	-	GO:0008270//zinc ion binding	-
bulk	ENSGALG00000011149	PLA2R1	0.674035	3.01885	5736	6779	0.111	0.446	2.1631	0	0	up	phospholipase A2 receptor 1 [Source:NCBI gene;Acc:404304]	Cellular Processes	Transport and catabolism	ko04145//Phagosome	K06560	GO:0005886//plasma membrane;GO:0009986//cell surface;GO:0016020//membrane;GO:0016021//integral component of membrane;GO:0043235//receptor complex	GO:0004888//transmembrane signaling receptor activity;GO:0043274//phospholipase binding	GO:0001816//cytokine production;GO:0006898//receptor-mediated endocytosis;GO:0043517//positive regulation of DNA damage response, signal transduction by p53 class mediator;GO:0072593//reactive oxygen species metabolic process;GO:0090238//positive regulation of arachidonic acid secretion;GO:0090399//replicative senescence;GO:0090403//oxidative stress-induced premature senescence
bulk	ENSGALG00000019147	ENSGALG00000019147	0.482736	2.15389	5736	6779	0.049	0.298	2.15764	0	0	up	granulocyte-macrophage colony-stimulating factor receptor subunit alpha-like [Source:NCBI gene;Acc:418667]	-	-	-	-	GO:0009897//external side of plasma membrane;GO:0016020//membrane;GO:0016021//integral component of membrane;GO:0043235//receptor complex	GO:0004896//cytokine receptor activity;GO:0005515//protein binding;GO:0019955//cytokine binding	GO:0019221//cytokine-mediated signaling pathway
bulk	ENSGALG00000037629	TRANK1	1.27074	5.52671	5736	6779	0.156	0.544	2.12075	0	0	up	tetratricopeptide repeat and ankyrin repeat containing 1 [Source:NCBI gene;Acc:420728]	-	-	-	-	-	GO:0005515//protein binding;GO:0005524//ATP binding	-
bulk	ENSGALG00000007001	TLR4	0.512394	2.20127	5736	6779	0.088	0.39	2.10301	0	0	up	toll like receptor 4 [Source:NCBI gene;Acc:417241]	Human Diseases;Cellular Processes;Cellular Processes;Organismal Systems;Organismal Systems;Human Diseases	Infectious diseases;Transport and catabolism;Cell growth and death;Immune system;Immune system;Infectious diseases	ko05164//Influenza A;ko04145//Phagosome;ko04217//Necroptosis;ko04621//NOD-like receptor signaling pathway;ko04620//Toll-like receptor signaling pathway;ko05132//Salmonella infection	K10160;K10160;K10160;K10160;K10160;K10160	GO:0005737//cytoplasm;GO:0005886//plasma membrane;GO:0005887//integral component of plasma membrane;GO:0009897//external side of plasma membrane;GO:0009986//cell surface;GO:0016020//membrane;GO:0016021//integral component of membrane;GO:0031226//intrinsic component of plasma membrane;GO:0043235//receptor complex;GO:0046696//lipopolysaccharide receptor complex;GO:0048471//perinuclear region of cyt…	GO:0001530//lipopolysaccharide binding;GO:0001875//lipopolysaccharide receptor activity;GO:0004888//transmembrane signaling receptor activity;GO:0005102//signaling receptor binding;GO:0005515//protein binding;GO:0042802//identical protein binding;GO:0046982//protein heterodimerization activity	GO:0000187//activation of MAPK activity;GO:0002218//activation of innate immune response;GO:0002224//toll-like receptor signaling pathway;GO:0002322//B cell proliferation involved in immune response;GO:0002376//immune system process;GO:0002537//nitric oxide production involved in inflammatory response;GO:0002730//regulation of dendritic cell cytokine production;GO:0002755//MyD88-dependent toll-li…
bulk	ENSGALG00000015624	VCAN	1.08621	4.49763	5736	6779	0.131	0.485	2.04985	0	0	up	versican [Source:NCBI gene;Acc:395565]	Environmental Information Processing	Signaling molecules and interaction	ko04514//Cell adhesion molecules (CAMs)	K06793	GO:0031012//extracellular matrix	GO:0005509//calcium ion binding;GO:0005540//hyaluronic acid binding	GO:0001501//skeletal system development;GO:0007155//cell adhesion;GO:0007417//central nervous system development
bulk	ENSGALG00000007713	CD300LG	0.696447	2.881	5736	6779	0.115	0.47	2.04848	0	0	up	CD300 molecule like family member g [Source:NCBI gene;Acc:422107]	-	-	-	-	GO:0016020//membrane;GO:0016021//integral component of membrane	-	-
bulk	ENSGALG00000003196	RNASE6	1.02909	4.24803	5736	6779	0.137	0.483	2.04543	0	0	up	ribonuclease A family member k6 [Source:NCBI gene;Acc:396194]	-	-	-	-	GO:0005576//extracellular region;GO:0005634//nucleus;GO:0005730//nucleolus;GO:0005737//cytoplasm;GO:0031410//cytoplasmic vesicle	GO:0003676//nucleic acid binding;GO:0004518//nuclease activity;GO:0004519//endonuclease activity;GO:0004540//ribonuclease activity;GO:0016787//hydrolase activity;GO:0042803//protein homodimerization activity	GO:0001525//angiogenesis;GO:0007275//multicellular organism development;GO:0017148//negative regulation of translation;GO:0030154//cell differentiation;GO:0090305//nucleic acid phosphodiester bond hydrolysis;GO:0090501//RNA phosphodiester bond hydrolysis
bulk	ENSGALG00000023364	CDC42EP4	0.520261	2.11849	5736	6779	0.094	0.387	2.02573	0	0	up	CDC42 effector protein 4 [Source:NCBI gene;Acc:771509]	-	-	-	-	GO:0005737//cytoplasm;GO:0005886//plasma membrane;GO:0005913//cell-cell adherens junction;GO:0015629//actin cytoskeleton;GO:0015630//microtubule cytoskeleton;GO:0045335//phagocytic vesicle	GO:0017049//GTP-Rho binding	GO:0007266//Rho protein signal transduction;GO:0008360//regulation of cell shape;GO:0030838//positive regulation of actin filament polymerization;GO:0031274//positive regulation of pseudopodium assembly;GO:0071346//cellular response to interferon-gamma
bulk	ENSGALG00000029669	C1QC	2.8633	11.3494	5736	6779	0.25	0.593	1.98686	0	0	up	collagen type XI alpha 2 chain [Source:NCBI gene;Acc:419503]	-	-	-	-	GO:0005576//extracellular region;GO:0005581//collagen trimer;GO:0005615//extracellular space;GO:0005623//cell;GO:0031012//extracellular matrix;GO:0045202//synapse;GO:0098794//postsynapse	GO:0005201//extracellular matrix structural constituent;GO:0005515//protein binding	GO:0007605//sensory perception of sound;GO:0030198//extracellular matrix organization;GO:0030199//collagen fibril organization;GO:0030853//negative regulation of granulocyte differentiation;GO:0045650//negative regulation of macrophage differentiation;GO:0051216//cartilage development;GO:0098883//synapse pruning
bulk	ENSGALG00000012173	LGALS3	0.609709	2.39191	5736	6779	0.101	0.407	1.97197	0	0	up	galectin 3 [Source:NCBI gene;Acc:373917]	-	-	-	-	GO:0001772//immunological synapse;GO:0005634//nucleus;GO:0005737//cytoplasm;GO:0005743//mitochondrial inner membrane	GO:0019863//IgE binding;GO:0019903//protein phosphatase binding;GO:0030246//carbohydrate binding;GO:0042056//chemoattractant activity;GO:0043236//laminin binding	GO:0002548//monocyte chemotaxis;GO:0030593//neutrophil chemotaxis;GO:0030855//epithelial cell differentiation;GO:0042129//regulation of T cell proliferation;GO:0045806//negative regulation of endocytosis;GO:0048245//eosinophil chemotaxis;GO:0048246//macrophage chemotaxis;GO:0050918//positive chemotaxis;GO:0070232//regulation of T cell apoptotic process;GO:0071674//mononuclear cell migration;GO:00…
bulk	ENSGALG00000015666	TNIP2	7.37194	28.4347	5736	6779	0.498	0.796	1.94753	0	0	up	TNFAIP3 interacting protein 2 [Source:NCBI gene;Acc:422884]	-	-	-	-	GO:0005634//nucleus;GO:0005654//nucleoplasm;GO:0005737//cytoplasm;GO:0005829//cytosol	GO:0019901//protein kinase binding;GO:0031593//polyubiquitin modification-dependent protein binding;GO:0070530//K63-linked polyubiquitin modification-dependent protein binding	GO:0007249//I-kappaB kinase/NF-kappaB signaling;GO:0023035//CD40 signaling pathway;GO:0034134//toll-like receptor 2 signaling pathway;GO:0034138//toll-like receptor 3 signaling pathway;GO:0034162//toll-like receptor 9 signaling pathway;GO:0043032//positive regulation of macrophage activation;GO:0043123//positive regulation of I-kappaB kinase/NF-kappaB signaling;GO:0045944//positive regulation of …
bulk	ENSGALG00000029632	CHST13	0.589066	2.2443	5736	6779	0.102	0.399	1.92977	0	0	up	carbohydrate sulfotransferase 13 [Source:NCBI gene;Acc:416032]	Metabolism	Glycan biosynthesis and metabolism	ko00532//Glycosaminoglycan biosynthesis - chondroitin sulfate / dermatan sulfate	K07779	GO:0000139//Golgi membrane;GO:0005794//Golgi apparatus;GO:0016021//integral component of membrane	GO:0001537//N-acetylgalactosamine 4-O-sulfotransferase activity;GO:0008146//sulfotransferase activity;GO:0016740//transferase activity;GO:0047756//chondroitin 4-sulfotransferase activity	GO:0005975//carbohydrate metabolic process;GO:0016051//carbohydrate biosynthetic process;GO:0030206//chondroitin sulfate biosynthetic process
bulk	ENSGALG00000010811	LGMN	1.38481	5.25088	5736	6779	0.195	0.571	1.92287	0	0	up	legumain [Source:NCBI gene;Acc:423418]	Cellular Processes	Transport and catabolism	ko04142//Lysosome	K01369	GO:0005576//extracellular region;GO:0005737//cytoplasm;GO:0005764//lysosome;GO:0005770//late endosome;GO:0045177//apical part of cell;GO:0048471//perinuclear region of cytoplasm	GO:0004197//cysteine-type endopeptidase activity;GO:0008233//peptidase activity	GO:0003014//renal system process;GO:0006508//proteolysis;GO:0006624//vacuolar protein processing;GO:0007613//memory;GO:0008284//positive regulation of cell proliferation;GO:0008306//associative learning;GO:0010447//response to acidic pH;GO:0010629//negative regulation of gene expression;GO:0032801//receptor catabolic process;GO:0035729//cellular response to hepatocyte growth factor stimulus;GO:00…
bulk	ENSGALG00000013872	SEH1L	1.06605	4.01899	5736	6779	0.15	0.483	1.91455	0	0	up	SEH1 like nucleoporin [Source:NCBI gene;Acc:100859886]	Environmental Information Processing;Genetic Information Processing	Signal transduction;Translation	ko04150//mTOR signaling pathway;ko03013//RNA transport	K14299;K14299	GO:0000776//kinetochore;GO:0005765//lysosomal membrane;GO:0031080//nuclear pore outer ring;GO:0035859//Seh1-associated complex;GO:0061700//GATOR2 complex	GO:0005198//structural molecule activity;GO:0005515//protein binding	GO:0002534//cytokine production involved in inflammatory response;GO:0006999//nuclear pore organization;GO:0007080//mitotic metaphase plate congression;GO:0015031//protein transport;GO:0032008//positive regulation of TOR signaling;GO:0034198//cellular response to amino acid starvation;GO:0034629//cellular protein-containing complex localization;GO:0050830//defense response to Gram-positive bacter…
bulk	ENSGALG00000026152	ENSGALG00000026152	1.48209	5.58373	5736	6779	0.206	0.671	1.9136	0	0	up	guanylate-binding protein 4-like [Source:NCBI gene;Acc:415922]	Organismal Systems	Immune system	ko04621//NOD-like receptor signaling pathway	K20899	-	GO:0000166//nucleotide binding;GO:0003924//GTPase activity;GO:0005525//GTP binding	-
bulk	ENSGALG00000012610	CTSV	1.17149	4.33984	5736	6779	0.164	0.497	1.8893	0	0	up	cathepsin V [Source:NCBI gene;Acc:427466]	Cellular Processes;Cellular Processes;Cellular Processes;Cellular Processes	Transport and catabolism;Cell growth and death;Transport and catabolism;Transport and catabolism	ko04145//Phagosome;ko04210//Apoptosis;ko04140//Autophagy - animal;ko04142//Lysosome	K01365;K01365;K01365;K01365	GO:0005615//extracellular space;GO:0005764//lysosome	GO:0004197//cysteine-type endopeptidase activity;GO:0008233//peptidase activity;GO:0008234//cysteine-type peptidase activity;GO:0016787//hydrolase activity	GO:0006508//proteolysis;GO:0051603//proteolysis involved in cellular protein catabolic process
bulk	ENSGALG00000039708	ENSGALG00000039708	0.625573	2.31512	5736	6779	0.103	0.407	1.88783	0	0	up	PML-RARA regulated adaptor molecule 1 [Source:NCBI gene;Acc:420067]	-	-	-	-	-	GO:0005515//protein binding	-
bulk	ENSGALG00000002588	PPARD	0.998525	3.68023	5736	6779	0.146	0.514	1.88193	0	0	up	peroxisome proliferator activated receptor delta [Source:NCBI gene;Acc:395479]	Environmental Information Processing;Organismal Systems	Signal transduction;Endocrine system	ko04310//Wnt signaling pathway;ko03320//PPAR signaling pathway	K04504;K04504	GO:0000790//nuclear chromatin;GO:0005634//nucleus;GO:0090575//RNA polymerase II transcription factor complex	GO:0000976//transcription regulatory region sequence-specific DNA binding;GO:0000977//RNA polymerase II regulatory region sequence-specific DNA binding;GO:0000981//DNA-binding transcription factor activity, RNA polymerase II-specific;GO:0001103//RNA polymerase II repressing transcription factor binding;GO:0001227//DNA-binding transcription repressor activity, RNA polymerase II-specific;GO:0003677…	GO:0000122//negative regulation of transcription by RNA polymerase II;GO:0001890//placenta development;GO:0006355//regulation of transcription, DNA-templated;GO:0006629//lipid metabolic process;GO:0006631//fatty acid metabolic process;GO:0006635//fatty acid beta-oxidation;GO:0006915//apoptotic process;GO:0007275//multicellular organism development;GO:0007566//embryo implantation;GO:0008283//cell …
bulk	ENSGALG00000027165	RNASE4	4.92859	18.0792	5736	6779	0.381	0.678	1.87508	0	0	up	ribonuclease A family member 4 [Source:NCBI gene;Acc:423668]	-	-	-	-	GO:0005576//extracellular region;GO:0005737//cytoplasm	GO:0003676//nucleic acid binding;GO:0004518//nuclease activity;GO:0004519//endonuclease activity;GO:0004540//ribonuclease activity;GO:0016787//hydrolase activity	GO:0001525//angiogenesis;GO:0050829//defense response to Gram-negative bacterium;GO:0050830//defense response to Gram-positive bacterium;GO:0090305//nucleic acid phosphodiester bond hydrolysis;GO:0090501//RNA phosphodiester bond hydrolysis
bulk	ENSGALG00000016988	RUBCNL	1.93963	7.08823	5736	6779	0.227	0.696	1.86965	0	0	up	RUN and cysteine rich domain containing beclin 1 interacting protein like [Source:NCBI gene;Acc:418854]	-	-	-	-	-	-	-
bulk	ENSGALG00000041078	MID1IP1	2.46651	8.9153	5736	6779	0.29	0.633	1.85381	0	0	up	MID1 interacting protein 1 [Source:NCBI gene;Acc:404752]	-	-	-	-	GO:0005634//nucleus;GO:0005737//cytoplasm;GO:0005829//cytosol;GO:0015630//microtubule cytoskeleton	GO:0008022//protein C-terminus binding;GO:0042802//identical protein binding	GO:0007026//negative regulation of microtubule depolymerization;GO:0045723//positive regulation of fatty acid biosynthetic process;GO:0051258//protein polymerization;GO:0051351//positive regulation of ligase activity
bulk	ENSGALG00000005547	PIK3AP1	0.937903	3.26807	5736	6779	0.141	0.498	1.80093	0	0	up	phosphoinositide-3-kinase adaptor protein 1 [Source:NCBI gene;Acc:374268]	-	-	-	-	GO:0005737//cytoplasm;GO:0005829//cytosol;GO:0005886//plasma membrane;GO:0016020//membrane	GO:0005515//protein binding;GO:0036312//phosphatidylinositol 3-kinase regulatory subunit binding;GO:0042802//identical protein binding	GO:0014068//positive regulation of phosphatidylinositol 3-kinase signaling;GO:0031929//TOR signaling;GO:0032869//cellular response to insulin stimulus;GO:0034134//toll-like receptor 2 signaling pathway;GO:0034142//toll-like receptor 4 signaling pathway;GO:0034154//toll-like receptor 7 signaling pathway;GO:0034162//toll-like receptor 9 signaling pathway;GO:0042325//regulation of phosphorylation;GO…
bulk	ENSGALG00000007357	BCL6	0.800728	2.78366	5736	6779	0.118	0.433	1.7976	0	0	up	B-cell CLL/lymphoma 6 [Source:NCBI gene;Acc:424912]	Environmental Information Processing	Signal transduction	ko04068//FoxO signaling pathway	K15618	GO:0005634//nucleus;GO:0005654//nucleoplasm;GO:0005657//replication fork;GO:0005794//Golgi apparatus	GO:0000977//RNA polymerase II regulatory region sequence-specific DNA binding;GO:0001161//intronic transcription regulatory region sequence-specific DNA binding;GO:0001227//DNA-binding transcription repressor activity, RNA polymerase II-specific;GO:0003676//nucleic acid binding;GO:0003677//DNA binding;GO:0003682//chromatin binding;GO:0003700//DNA-binding transcription factor activity;GO:0005515//…	GO:0000122//negative regulation of transcription by RNA polymerase II;GO:0000902//cell morphogenesis;GO:0001953//negative regulation of cell-matrix adhesion;GO:0002467//germinal center formation;GO:0002829//negative regulation of type 2 immune response;GO:0006357//regulation of transcription by RNA polymerase II;GO:0006974//cellular response to DNA damage stimulus;GO:0007266//Rho protein signal t…
bulk	ENSGALG00000030016	CTSB	2.11722	7.31514	5736	6779	0.252	0.628	1.78871	0	0	up	cathepsin B [Source:NCBI gene;Acc:396329]	Organismal Systems;Cellular Processes;Cellular Processes;Cellular Processes	Immune system;Cell growth and death;Transport and catabolism;Transport and catabolism	ko04621//NOD-like receptor signaling pathway;ko04210//Apoptosis;ko04140//Autophagy - animal;ko04142//Lysosome	K01363;K01363;K01363;K01363	GO:0005615//extracellular space;GO:0005730//nucleolus;GO:0005764//lysosome;GO:0043231//intracellular membrane-bounded organelle;GO:0048471//perinuclear region of cytoplasm	GO:0004175//endopeptidase activity;GO:0004197//cysteine-type endopeptidase activity;GO:0005518//collagen binding;GO:0008233//peptidase activity;GO:0008234//cysteine-type peptidase activity;GO:0016787//hydrolase activity;GO:0043394//proteoglycan binding	GO:0006508//proteolysis;GO:0030574//collagen catabolic process;GO:0030855//epithelial cell differentiation;GO:0046718//viral entry into host cell;GO:0050790//regulation of catalytic activity;GO:0051603//proteolysis involved in cellular protein catabolic process;GO:0097067//cellular response to thyroid hormone stimulus
bulk	ENSGALG00000001000	HSPA5	7.61448	26.0256	5736	6779	0.532	0.805	1.77312	0	0	up	heat shock 70kDa protein 5 (glucose-regulated protein, 78kDa) [Source:NCBI gene;Acc:396487]	Genetic Information Processing;Genetic Information Processing	Folding, sorting and degradation;Folding, sorting and degradation	ko04141//Protein processing in endoplasmic reticulum;ko03060//Protein export	K09490;K09490	GO:0005634//nucleus;GO:0005737//cytoplasm;GO:0005783//endoplasmic reticulum;GO:0005788//endoplasmic reticulum lumen;GO:0016020//membrane;GO:0034663//endoplasmic reticulum chaperone complex	GO:0000166//nucleotide binding;GO:0005515//protein binding;GO:0005524//ATP binding;GO:0016787//hydrolase activity;GO:0016887//ATPase activity;GO:0031072//heat shock protein binding;GO:0042623//ATPase activity, coupled;GO:0044183//protein binding involved in protein folding;GO:0051082//unfolded protein binding;GO:0051787//misfolded protein binding	GO:0006986//response to unfolded protein;GO:0030433//ubiquitin-dependent ERAD pathway;GO:0030968//endoplasmic reticulum unfolded protein response;GO:0034605//cellular response to heat;GO:0034620//cellular response to unfolded protein;GO:0042026//protein refolding;GO:0051085//chaperone cofactor-dependent protein refolding;GO:0090074//negative regulation of protein homodimerization activity;GO:1903…
bulk	ENSGALG00000026077	ALDOC	1.74921	5.83768	5736	6779	0.252	0.614	1.73869	0	0	up	aldolase, fructose-bisphosphate C [Source:NCBI gene;Acc:395492]	Metabolism;Metabolism;Metabolism;Metabolism;Metabolism;Metabolism	Global and overview maps;Global and overview maps;Global and overview maps;Carbohydrate metabolism;Carbohydrate metabolism;Carbohydrate metabolism	ko01100//Metabolic pathways;ko01200//Carbon metabolism;ko01230//Biosynthesis of amino acids;ko00010//Glycolysis / Gluconeogenesis;ko00051//Fructose and mannose metabolism;ko00030//Pentose phosphate pathway	K01623;K01623;K01623;K01623;K01623;K01623	-	GO:0003824//catalytic activity;GO:0004332//fructose-bisphosphate aldolase activity;GO:0008092//cytoskeletal protein binding;GO:0016829//lyase activity	GO:0006096//glycolytic process;GO:0030388//fructose 1,6-bisphosphate metabolic process;GO:0030855//epithelial cell differentiation
bulk	ENSGALG00000042321	LYN	1.40778	4.58956	5736	6779	0.187	0.551	1.70494	0	0	up	LYN proto-oncogene, Src family tyrosine kinase [Source:NCBI gene;Acc:421127]	-	-	-	-	GO:0005634//nucleus;GO:0005737//cytoplasm;GO:0005794//Golgi apparatus;GO:0005886//plasma membrane;GO:0031234//extrinsic component of cytoplasmic side of plasma membrane;GO:0043231//intracellular membrane-bounded organelle;GO:0045121//membrane raft;GO:0048471//perinuclear region of cytoplasm	GO:0000166//nucleotide binding;GO:0004672//protein kinase activity;GO:0004713//protein tyrosine kinase activity;GO:0004715//non-membrane spanning protein tyrosine kinase activity;GO:0005102//signaling receptor binding;GO:0005515//protein binding;GO:0005524//ATP binding;GO:0016301//kinase activity;GO:0016740//transferase activity;GO:0017124//SH3 domain binding;GO:0044325//ion channel binding;GO:00…	GO:0001782//B cell homeostasis;GO:0001817//regulation of cytokine production;GO:0001933//negative regulation of protein phosphorylation;GO:0001934//positive regulation of protein phosphorylation;GO:0002431//Fc receptor mediated stimulatory signaling pathway;GO:0002513//tolerance induction to self antigen;GO:0002576//platelet degranulation;GO:0002762//negative regulation of myeloid leukocyte diffe…
bulk	ENSGALG00000026098	IL8	12.5123	40.6889	5736	6779	0.566	0.756	1.70129	0	0	up	interleukin 8-like 2 [Source:NCBI gene;Acc:396495]	Environmental Information Processing;Cellular Processes;Human Diseases;Organismal Systems;Human Diseases;Organismal Systems;Human Diseases;Organismal Systems	Signaling molecules and interaction;Cell growth and death;Infectious diseases;Immune system;Endocrine and metabolic diseases;Immune system;Infectious diseases;Immune system	ko04060//Cytokine-cytokine receptor interaction;ko04218//Cellular senescence;ko05164//Influenza A;ko04621//NOD-like receptor signaling pathway;ko04933//AGE-RAGE signaling pathway in diabetic complications;ko04620//Toll-like receptor signaling pathway;ko05132//Salmonella infection;ko04622//RIG-I-like receptor signaling pathway	K10030;K10030;K10030;K10030;K10030;K10030;K10030;K10030	GO:0005576//extracellular region;GO:0005615//extracellular space	GO:0005125//cytokine activity;GO:0005153//interleukin-8 receptor binding;GO:0008009//chemokine activity;GO:0008083//growth factor activity	GO:0001525//angiogenesis;GO:0002232//leukocyte chemotaxis involved in inflammatory response;GO:0002269//leukocyte activation involved in inflammatory response;GO:0002548//monocyte chemotaxis;GO:0006935//chemotaxis;GO:0006952//defense response;GO:0006954//inflammatory response;GO:0006955//immune response;GO:0009617//response to bacterium;GO:0010186//positive regulation of cellular defense response…
bulk	ENSGALG00000028318	CDKN1A	1.61079	5.20597	5736	6779	0.207	0.575	1.6924	0	0	up	cyclin dependent kinase inhibitor 1A [Source:NCBI gene;Acc:378914]	Cellular Processes;Environmental Information Processing;Cellular Processes;Environmental Information Processing;Cellular Processes	Cell growth and death;Signal transduction;Cell growth and death;Signal transduction;Cell growth and death	ko04218//Cellular senescence;ko04068//FoxO signaling pathway;ko04110//Cell cycle;ko04012//ErbB signaling pathway;ko04115//p53 signaling pathway	K06625;K06625;K06625;K06625;K06625	GO:0005634//nucleus	GO:0004861//cyclin-dependent protein serine/threonine kinase inhibitor activity	GO:0007050//cell cycle arrest;GO:0007346//regulation of mitotic cell cycle;GO:0045736//negative regulation of cyclin-dependent protein serine/threonine kinase activity;GO:0072331//signal transduction by p53 class mediator
bulk	ENSGALG00000047211	FCER1G	1.75571	5.62436	5736	6779	0.215	0.588	1.67963	0	0	up	Fc fragment of IgE receptor Ig [Source:NCBI gene;Acc:100049618]	Organismal Systems	Immune system	ko04625//C-type lectin receptor signaling pathway	K07983	GO:0016020//membrane	GO:0004888//transmembrane signaling receptor activity	GO:0007166//cell surface receptor signaling pathway
bulk	ENSGALG00000013569	SEC61B	1.7578	5.55197	5736	6779	0.263	0.594	1.65923	0	0	up	Sec61 translocon beta subunit [Source:NCBI gene;Acc:420997]	Genetic Information Processing;Cellular Processes;Genetic Information Processing	Folding, sorting and degradation;Transport and catabolism;Folding, sorting and degradation	ko04141//Protein processing in endoplasmic reticulum;ko04145//Phagosome;ko03060//Protein export	K09481;K09481;K09481	GO:0005783//endoplasmic reticulum;GO:0005784//Sec61 translocon complex;GO:0016020//membrane;GO:0016021//integral component of membrane;GO:0031205//endoplasmic reticulum Sec complex	GO:0005086//ARF guanyl-nucleotide exchange factor activity;GO:0015450//P-P-bond-hydrolysis-driven protein transmembrane transporter activity;GO:0048408//epidermal growth factor binding	GO:0006616//SRP-dependent cotranslational protein targeting to membrane, translocation;GO:0006886//intracellular protein transport;GO:0015031//protein transport;GO:0030433//ubiquitin-dependent ERAD pathway;GO:0030970//retrograde protein transport, ER to cytosol;GO:0031204//posttranslational protein targeting to membrane, translocation
bulk	ENSGALG00000032701	LY96	0.866647	2.66244	5736	6779	0.141	0.456	1.61923	0	0	up	lymphocyte antigen 96 [Source:NCBI gene;Acc:420189]	Organismal Systems	Immune system	ko04620//Toll-like receptor signaling pathway	K05400	GO:0005886//plasma membrane;GO:0031226//intrinsic component of plasma membrane;GO:0046696//lipopolysaccharide receptor complex	GO:0001530//lipopolysaccharide binding;GO:0001875//lipopolysaccharide receptor activity;GO:0035662//Toll-like receptor 4 binding	GO:0031663//lipopolysaccharide-mediated signaling pathway;GO:0031666//positive regulation of lipopolysaccharide-mediated signaling pathway;GO:0032496//response to lipopolysaccharide;GO:0032497//detection of lipopolysaccharide;GO:0032760//positive regulation of tumor necrosis factor production;GO:0034142//toll-like receptor 4 signaling pathway;GO:0045087//innate immune response;GO:0071222//cellula…
bulk	ENSGALG00000029940	IL1B	27.4729	82.4275	5736	6779	0.781	0.868	1.58512	0	0	up	interleukin 1, beta [Source:NCBI gene;Acc:395196]	Environmental Information Processing;Environmental Information Processing;Human Diseases;Human Diseases;Cellular Processes;Organismal Systems;Organismal Systems;Human Diseases;Organismal Systems;Human Diseases;Organismal Systems	Signal transduction;Signaling molecules and interaction;Infectious diseases;Infectious diseases;Cell growth and death;Immune system;Immune system;Endocrine and metabolic diseases;Immune system;Infectious diseases;Immune system	ko04010//MAPK signaling pathway;ko04060//Cytokine-cytokine receptor interaction;ko05168//Herpes simplex infection;ko05164//Influenza A;ko04217//Necroptosis;ko04621//NOD-like receptor signaling pathway;ko04625//C-type lectin receptor signaling pathway;ko04933//AGE-RAGE signaling pathway in diabetic complications;ko04620//Toll-like receptor signaling pathway;ko05132//Salmonella infection;ko04623//C…	K04519;K04519;K04519;K04519;K04519;K04519;K04519;K04519;K04519;K04519;K04519	GO:0005576//extracellular region;GO:0005615//extracellular space;GO:0005829//cytosol	GO:0005125//cytokine activity;GO:0005149//interleukin-1 receptor binding	GO:0001660//fever generation;GO:0002224//toll-like receptor signaling pathway;GO:0002232//leukocyte chemotaxis involved in inflammatory response;GO:0002269//leukocyte activation involved in inflammatory response;GO:0006953//acute-phase response;GO:0006954//inflammatory response;GO:0006955//immune response;GO:0009615//response to virus;GO:0010469//regulation of signaling receptor activity;GO:00199…
bulk	ENSGALG00000041380	BF2	4.77482	14.3068	5736	6779	0.481	0.804	1.58319	0	0	up	Major histocompatibility complex class I antigen BF2 [Source:NCBI gene;Acc:425389]	Cellular Processes;Human Diseases;Cellular Processes;Cellular Processes;Environmental Information Processing	Transport and catabolism;Infectious diseases;Cell growth and death;Transport and catabolism;Signaling molecules and interaction	ko04144//Endocytosis;ko05168//Herpes simplex infection;ko04218//Cellular senescence;ko04145//Phagosome;ko04514//Cell adhesion molecules (CAMs)	K06751;K06751;K06751;K06751;K06751	GO:0005615//extracellular space;GO:0005886//plasma membrane;GO:0009897//external side of plasma membrane;GO:0016020//membrane;GO:0016021//integral component of membrane	GO:0046872//metal ion binding	GO:0006955//immune response
bulk	ENSGALG00000028774	S100A10	7.18764	21.359	5736	6779	0.535	0.776	1.57126	0	0	up	S100 calcium binding protein A10 [Source:NCBI gene;Acc:396506]	-	-	-	-	GO:0016020//membrane;GO:0016021//integral component of membrane;GO:0019897//extrinsic component of plasma membrane;GO:0045121//membrane raft	GO:0005509//calcium ion binding;GO:0042803//protein homodimerization activity;GO:0044325//ion channel binding	GO:0001765//membrane raft assembly;GO:0006900//vesicle budding from membrane;GO:0043547//positive regulation of GTPase activity;GO:0051099//positive regulation of binding;GO:0051290//protein heterotetramerization;GO:0051496//positive regulation of stress fiber assembly;GO:0051894//positive regulation of focal adhesion assembly;GO:0072659//protein localization to plasma membrane;GO:1900026//positi…
bulk	ENSGALG00000005884	MAPKKK3L	0.999468	2.96331	5736	6779	0.15	0.469	1.56798	0	0	up	mitogen-activated protein kinase kinase kinase 3-like [Source:NCBI gene;Acc:420419]	Environmental Information Processing;Organismal Systems	Signal transduction;Endocrine system	ko04010//MAPK signaling pathway;ko04912//GnRH signaling pathway	K04421;K04421	-	GO:0004672//protein kinase activity;GO:0005515//protein binding;GO:0005524//ATP binding	GO:0006468//protein phosphorylation
bulk	ENSGALG00000016348	SAT1	10.0566	29.6529	5736	6779	0.654	0.932	1.56003	0	0	up	spermidine/spermine N1-acetyltransferase 1 [Source:NCBI gene;Acc:374006]	Metabolism;Metabolism;Cellular Processes	Global and overview maps;Amino acid metabolism;Cell growth and death	ko01100//Metabolic pathways;ko00330//Arginine and proline metabolism;ko04216//Ferroptosis	K00657;K00657;K00657	GO:0005737//cytoplasm;GO:0005829//cytosol	GO:0004145//diamine N-acetyltransferase activity;GO:0005515//protein binding;GO:0008080//N-acetyltransferase activity;GO:0016740//transferase activity;GO:0016746//transferase activity, transferring acyl groups;GO:0019809//spermidine binding;GO:0042802//identical protein binding	GO:0001525//angiogenesis;GO:0009447//putrescine catabolic process;GO:0032918//spermidine acetylation;GO:0042127//regulation of cell proliferation
bulk	ENSGALG00000012792	HIPK2	0.930807	2.74408	5736	6779	0.14	0.47	1.55977	0	0	up	homeodomain interacting protein kinase 2 [Source:NCBI gene;Acc:374138]	Cellular Processes	Cell growth and death	ko04218//Cellular senescence	K08826	GO:0005634//nucleus;GO:0005737//cytoplasm;GO:0016604//nuclear body;GO:0016605//PML body;GO:0090575//RNA polymerase II transcription factor complex	GO:0001102//RNA polymerase II activating transcription factor binding;GO:0003713//transcription coactivator activity;GO:0003714//transcription corepressor activity;GO:0004672//protein kinase activity;GO:0004674//protein serine/threonine kinase activity;GO:0005524//ATP binding;GO:0046332//SMAD binding;GO:0046790//virion binding	GO:0000122//negative regulation of transcription by RNA polymerase II;GO:0001934//positive regulation of protein phosphorylation;GO:0006468//protein phosphorylation;GO:0006978//DNA damage response, signal transduction by p53 class mediator resulting in transcription of p21 class mediator;GO:0007179//transforming growth factor beta receptor signaling pathway;GO:0007224//smoothened signaling pathwa…
bulk	ENSGALG00000032717	CCL4	54.6035	158.809	5736	6779	0.949	0.932	1.54022	0	0	up	chemokine (C-C motif) ligand 4 [Source:NCBI gene;Acc:395551]	Environmental Information Processing;Organismal Systems;Human Diseases;Organismal Systems	Signaling molecules and interaction;Immune system;Infectious diseases;Immune system	ko04060//Cytokine-cytokine receptor interaction;ko04620//Toll-like receptor signaling pathway;ko05132//Salmonella infection;ko04623//Cytosolic DNA-sensing pathway	K12964;K12964;K12964;K12964	GO:0005576//extracellular region;GO:0005615//extracellular space	GO:0005125//cytokine activity;GO:0008009//chemokine activity;GO:0048020//CCR chemokine receptor binding	GO:0002548//monocyte chemotaxis;GO:0006935//chemotaxis;GO:0006954//inflammatory response;GO:0006955//immune response;GO:0007186//G protein-coupled receptor signaling pathway;GO:0010469//regulation of signaling receptor activity;GO:0030593//neutrophil chemotaxis;GO:0043547//positive regulation of GTPase activity;GO:0048245//eosinophil chemotaxis;GO:0048247//lymphocyte chemotaxis;GO:0070098//chemok…
bulk	ENSGALG00000041826	S100A6	9.93589	28.8938	5736	6779	0.574	0.746	1.54004	0	0	up	S100 calcium binding protein A6 [Source:NCBI gene;Acc:373951]	-	-	-	-	GO:0001726//ruffle;GO:0005623//cell;GO:0005634//nucleus;GO:0005635//nuclear envelope;GO:0005737//cytoplasm;GO:0005829//cytosol;GO:0005886//plasma membrane;GO:0031234//extrinsic component of cytoplasmic side of plasma membrane;GO:0048471//perinuclear region of cytoplasm	GO:0005509//calcium ion binding;GO:0005523//tropomyosin binding;GO:0008270//zinc ion binding;GO:0019899//enzyme binding;GO:0042803//protein homodimerization activity;GO:0044548//S100 protein binding;GO:0046872//metal ion binding;GO:0048306//calcium-dependent protein binding	GO:0007049//cell cycle;GO:0051781//positive regulation of cell division
bulk	ENSGALG00000008437	NET1	2.38554	6.77945	5736	6779	0.246	0.596	1.50685	0	0	up	neuroepithelial cell transforming 1 [Source:NCBI gene;Acc:416693]	-	-	-	-	-	GO:0005085//guanyl-nucleotide exchange factor activity;GO:0005089//Rho guanyl-nucleotide exchange factor activity	GO:0035023//regulation of Rho protein signal transduction;GO:0035556//intracellular signal transduction;GO:0043065//positive regulation of apoptotic process;GO:0043547//positive regulation of GTPase activity;GO:0051451//myoblast migration;GO:0070301//cellular response to hydrogen peroxide;GO:0071479//cellular response to ionizing radiation
bulk	ENSGALG00000032618	DUSP5	3.14577	8.73232	5736	6779	0.333	0.682	1.47295	0	0	up	dual specificity phosphatase 5 [Source:NCBI gene;Acc:423890]	Environmental Information Processing	Signal transduction	ko04010//MAPK signaling pathway	K04459	GO:0005634//nucleus;GO:0005737//cytoplasm	GO:0004721//phosphoprotein phosphatase activity;GO:0004725//protein tyrosine phosphatase activity;GO:0008138//protein tyrosine/serine/threonine phosphatase activity;GO:0016787//hydrolase activity;GO:0016791//phosphatase activity;GO:0017017//MAP kinase tyrosine/serine/threonine phosphatase activity	GO:0000188//inactivation of MAPK activity;GO:0006470//protein dephosphorylation;GO:0016311//dephosphorylation;GO:0035335//peptidyl-tyrosine dephosphorylation;GO:0035970//peptidyl-threonine dephosphorylation
bulk	ENSGALG00000008407	IRAK2	1.68868	4.66922	5736	6779	0.236	0.567	1.46728	0	0	up	interleukin 1 receptor associated kinase 2 [Source:NCBI gene;Acc:416118]	-	-	-	-	GO:0005634//nucleus;GO:0005737//cytoplasm;GO:0005886//plasma membrane	GO:0004672//protein kinase activity;GO:0004674//protein serine/threonine kinase activity;GO:0005515//protein binding;GO:0005524//ATP binding;GO:0042803//protein homodimerization activity;GO:0046982//protein heterodimerization activity	GO:0001959//regulation of cytokine-mediated signaling pathway;GO:0002755//MyD88-dependent toll-like receptor signaling pathway;GO:0006468//protein phosphorylation;GO:0006954//inflammatory response;GO:0007165//signal transduction;GO:0007249//I-kappaB kinase/NF-kappaB signaling;GO:0019221//cytokine-mediated signaling pathway;GO:0031663//lipopolysaccharide-mediated signaling pathway;GO:0032088//nega…
bulk	ENSGALG00000017186	BIRC2	6.95005	19.0432	5736	6779	0.537	0.84	1.45418	0	0	up	baculoviral IAP repeat containing 2 [Source:NCBI gene;Acc:374012]	Cellular Processes;Cellular Processes;Genetic Information Processing;Organismal Systems;Cellular Processes	Cellular community - eukaryotes;Cell growth and death;Folding, sorting and degradation;Immune system;Cell growth and death	ko04510//Focal adhesion;ko04217//Necroptosis;ko04120//Ubiquitin mediated proteolysis;ko04621//NOD-like receptor signaling pathway;ko04210//Apoptosis	K16060;K16060;K16060;K16060;K16060	GO:0005634//nucleus;GO:0005737//cytoplasm	GO:0043027//cysteine-type endopeptidase inhibitor activity involved in apoptotic process;GO:0061630//ubiquitin protein ligase activity	GO:0006915//apoptotic process;GO:0016567//protein ubiquitination;GO:0042981//regulation of apoptotic process;GO:0060546//negative regulation of necroptotic process;GO:1990001//inhibition of cysteine-type endopeptidase activity involved in apoptotic process
bulk	ENSGALG00000002655	ITGAV	1.80366	4.82461	5736	6779	0.215	0.563	1.41948	0	0	up	integrin subunit alpha V [Source:NCBI gene;Acc:396420]	Cellular Processes;Cellular Processes;Cellular Processes;Environmental Information Processing;Environmental Information Processing	Cell motility;Cellular community - eukaryotes;Transport and catabolism;Signaling molecules and interaction;Signaling molecules and interaction	ko04810//Regulation of actin cytoskeleton;ko04510//Focal adhesion;ko04145//Phagosome;ko04514//Cell adhesion molecules (CAMs);ko04512//ECM-receptor interaction	K06487;K06487;K06487;K06487;K06487	GO:0005829//cytosol;GO:0005886//plasma membrane;GO:0005925//focal adhesion;GO:0008305//integrin complex;GO:0009897//external side of plasma membrane;GO:0009986//cell surface;GO:0016020//membrane;GO:0016021//integral component of membrane;GO:0031258//lamellipodium membrane;GO:0031527//filopodium membrane;GO:0031528//microvillus membrane;GO:0032587//ruffle membrane;GO:0034683//integrin alphav-beta3…	GO:0001846//opsonin binding;GO:0001968//fibronectin binding;GO:0002020//protease binding;GO:0005080//protein kinase C binding;GO:0005178//integrin binding;GO:0005245//voltage-gated calcium channel activity;GO:0017134//fibroblast growth factor binding;GO:0019960//C-X3-C chemokine binding;GO:0031994//insulin-like growth factor I binding;GO:0038132//neuregulin binding;GO:0050840//extracellular matri…	GO:0001525//angiogenesis;GO:0001568//blood vessel development;GO:0007155//cell adhesion;GO:0007160//cell-matrix adhesion;GO:0007229//integrin-mediated signaling pathway;GO:0008284//positive regulation of cell proliferation;GO:0010745//negative regulation of macrophage derived foam cell differentiation;GO:0010888//negative regulation of lipid storage;GO:0030335//positive regulation of cell migrati…
bulk	ENSGALG00000034855	HK2	1.27012	3.39487	5736	6779	0.176	0.523	1.41839	0	0	up	hexokinase 2 [Source:NCBI gene;Acc:374044]	Metabolism;Organismal Systems;Metabolism;Metabolism;Metabolism;Metabolism;Metabolism;Metabolism;Metabolism	Global and overview maps;Endocrine system;Global and overview maps;Carbohydrate metabolism;Carbohydrate metabolism;Carbohydrate metabolism;Carbohydrate metabolism;Carbohydrate metabolism;Biosynthesis of other secondary metabolites	ko01100//Metabolic pathways;ko04910//Insulin signaling pathway;ko01200//Carbon metabolism;ko00010//Glycolysis / Gluconeogenesis;ko00520//Amino sugar and nucleotide sugar metabolism;ko00051//Fructose and mannose metabolism;ko00052//Galactose metabolism;ko00500//Starch and sucrose metabolism;ko00524//Neomycin, kanamycin and gentamicin biosynthesis	K00844;K00844;K00844;K00844;K00844;K00844;K00844;K00844;K00844	GO:0005623//cell;GO:0005741//mitochondrial outer membrane;GO:0005829//cytosol	GO:0000166//nucleotide binding;GO:0004340//glucokinase activity;GO:0004396//hexokinase activity;GO:0005524//ATP binding;GO:0005536//glucose binding;GO:0008865//fructokinase activity;GO:0016301//kinase activity;GO:0016740//transferase activity;GO:0016773//phosphotransferase activity, alcohol group as acceptor;GO:0019158//mannokinase activity	GO:0001678//cellular glucose homeostasis;GO:0005975//carbohydrate metabolic process;GO:0006006//glucose metabolic process;GO:0006096//glycolytic process;GO:0008637//apoptotic mitochondrial changes;GO:0016310//phosphorylation;GO:0035795//negative regulation of mitochondrial membrane permeability;GO:0045766//positive regulation of angiogenesis;GO:0046324//regulation of glucose import;GO:0046835//ca…
bulk	ENSGALG00000026167	PIK3R5	1.83824	4.88336	5736	6779	0.238	0.582	1.40955	0	0	up	phosphoinositide-3-kinase regulatory subunit 5 [Source:NCBI gene;Acc:417319]	Organismal Systems;Environmental Information Processing	Circulatory system;Signal transduction	ko04261//Adrenergic signaling in cardiomyocytes;ko04371//Apelin signaling pathway	K21290;K21290	GO:0005815//microtubule organizing center;GO:0005829//cytosol;GO:0005942//phosphatidylinositol 3-kinase complex;GO:0005944//phosphatidylinositol 3-kinase complex, class IB	GO:0046935//1-phosphatidylinositol-3-kinase regulator activity	GO:0007186//G protein-coupled receptor signaling pathway;GO:0014065//phosphatidylinositol 3-kinase signaling;GO:0043406//positive regulation of MAP kinase activity;GO:0043551//regulation of phosphatidylinositol 3-kinase activity
bulk	ENSGALG00000015233	ATP1B1	2.7541	7.13	5736	6779	0.314	0.678	1.37232	0	0	up	ATPase Na+/K+ transporting subunit beta 1 [Source:NCBI gene;Acc:396529]	Organismal Systems;Organismal Systems	Circulatory system;Circulatory system	ko04261//Adrenergic signaling in cardiomyocytes;ko04260//Cardiac muscle contraction	K01540;K01540	GO:0005886//plasma membrane;GO:0005890//sodium:potassium-exchanging ATPase complex;GO:0014704//intercalated disc;GO:0016020//membrane;GO:0016021//integral component of membrane;GO:0016323//basolateral plasma membrane;GO:0016324//apical plasma membrane;GO:0042383//sarcolemma	GO:0001671//ATPase activator activity;GO:0005391//sodium:potassium-exchanging ATPase activity;GO:0005524//ATP binding;GO:0008022//protein C-terminus binding;GO:0008144//drug binding;GO:0016887//ATPase activity;GO:0019901//protein kinase binding;GO:0030955//potassium ion binding;GO:0031402//sodium ion binding;GO:0051117//ATPase binding	GO:0006811//ion transport;GO:0006813//potassium ion transport;GO:0006814//sodium ion transport;GO:0006874//cellular calcium ion homeostasis;GO:0006883//cellular sodium ion homeostasis;GO:0010248//establishment or maintenance of transmembrane electrochemical gradient;GO:0010468//regulation of gene expression;GO:0010882//regulation of cardiac muscle contraction by calcium ion signaling;GO:0030007//…
bulk	ENSGALG00000041080	CHD7	4.26201	10.9522	5736	6779	0.383	0.737	1.36161	0	0	up	chromodomain helicase DNA binding protein 7 [Source:NCBI gene;Acc:421140]	-	-	-	-	GO:0005634//nucleus;GO:0005654//nucleoplasm;GO:0005730//nucleolus	GO:0000166//nucleotide binding;GO:0000978//RNA polymerase II proximal promoter sequence-specific DNA binding;GO:0003677//DNA binding;GO:0004386//helicase activity;GO:0005515//protein binding;GO:0005524//ATP binding;GO:0016787//hydrolase activity;GO:0016817//hydrolase activity, acting on acid anhydrides;GO:1990841//promoter-specific chromatin binding	GO:0001501//skeletal system development;GO:0001568//blood vessel development;GO:0001974//blood vessel remodeling;GO:0003007//heart morphogenesis;GO:0003222//ventricular trabecula myocardium morphogenesis;GO:0003226//right ventricular compact myocardium morphogenesis;GO:0006325//chromatin organization;GO:0006338//chromatin remodeling;GO:0006364//rRNA processing;GO:0007417//central nervous system d…
bulk	ENSGALG00000011190	PLAC8	6.47807	16.043	5736	6779	0.432	0.824	1.30831	0	0	up	Placenta-specific gene 8-like 2 [Source:NCBI gene;Acc:100857411]	-	-	-	-	GO:0016020//membrane;GO:0016021//integral component of membrane	GO:0003682//chromatin binding	GO:0008284//positive regulation of cell proliferation;GO:0009409//response to cold;GO:0040015//negative regulation of multicellular organism growth;GO:0042742//defense response to bacterium;GO:0043066//negative regulation of apoptotic process;GO:0045944//positive regulation of transcription by RNA polymerase II;GO:0120162//positive regulation of cold-induced thermogenesis
bulk	ENSGALG00000012072	ENSGALG00000012072	1.73079	4.16368	5736	6779	0.213	0.557	1.26643	0	0	up	poly(ADP-ribose) polymerase family member 14 [Source:NCBI gene;Acc:101747378]	-	-	-	-	-	GO:0003950//NAD+ ADP-ribosyltransferase activity;GO:0016740//transferase activity;GO:0016757//transferase activity, transferring glycosyl groups	-
bulk	ENSGALG00000046032	CD83	7.03217	16.2166	5736	6779	0.41	0.749	1.20543	0	0	up	CD83 molecule [Source:NCBI gene;Acc:420838]	-	-	-	-	GO:0009897//external side of plasma membrane;GO:0016020//membrane;GO:0016021//integral component of membrane	-	GO:0014070//response to organic cyclic compound;GO:0032713//negative regulation of interleukin-4 production;GO:0032733//positive regulation of interleukin-10 production;GO:0032743//positive regulation of interleukin-2 production;GO:0043372//positive regulation of CD4-positive, alpha-beta T cell differentiation
bulk	ENSGALG00000014811	SMCHD1	2.64494	6.06773	5736	6779	0.291	0.662	1.19792	0	0	up	structural maintenance of chromosomes flexible hinge domain containing 1 [Source:NCBI gene;Acc:421057]	-	-	-	-	GO:0000784//nuclear chromosome, telomeric region;GO:0005694//chromosome;GO:0035861//site of double-strand break	GO:0005515//protein binding;GO:0005524//ATP binding;GO:0016887//ATPase activity;GO:0042803//protein homodimerization activity	GO:0006302//double-strand break repair;GO:0043584//nose development;GO:0045739//positive regulation of DNA repair;GO:0051276//chromosome organization;GO:0070868//heterochromatin organization involved in chromatin silencing;GO:2000042//negative regulation of double-strand break repair via homologous recombination;GO:2001034//positive regulation of double-strand break repair via nonhomologous end j…
bulk	ENSGALG00000011870	HIF1A	3.19132	7.28953	5736	6779	0.362	0.694	1.19167	0	0	up	hypoxia inducible factor 1 subunit alpha [Source:NCBI gene;Acc:374177]	Cellular Processes;Cellular Processes	Transport and catabolism;Transport and catabolism	ko04140//Autophagy - animal;ko04137//Mitophagy - animal	K08268;K08268	GO:0005634//nucleus;GO:0005654//nucleoplasm;GO:0005667//transcription factor complex;GO:0005737//cytoplasm;GO:0005829//cytosol;GO:0016604//nuclear body;GO:0016607//nuclear speck;GO:0031514//motile cilium;GO:0032991//protein-containing complex;GO:0090575//RNA polymerase II transcription factor complex;GO:1904115//axon cytoplasm	GO:0000981//DNA-binding transcription factor activity, RNA polymerase II-specific;GO:0001228//DNA-binding transcription activator activity, RNA polymerase II-specific;GO:0002039//p53 binding;GO:0003677//DNA binding;GO:0003700//DNA-binding transcription factor activity;GO:0005515//protein binding;GO:0008134//transcription factor binding;GO:0019899//enzyme binding;GO:0019901//protein kinase binding…	GO:0001525//angiogenesis;GO:0001568//blood vessel development;GO:0001666//response to hypoxia;GO:0001755//neural crest cell migration;GO:0001837//epithelial to mesenchymal transition;GO:0001922//B-1 B cell homeostasis;GO:0001944//vasculature development;GO:0001947//heart looping;GO:0002052//positive regulation of neuroblast proliferation;GO:0002248//connective tissue replacement involved in infla…
bulk	ENSGALG00000004859	ZNFX1	4.28153	9.11066	5736	6779	0.407	0.786	1.08943	0	0	up	zinc finger NFX1-type containing 1 [Source:NCBI gene;Acc:419218]	-	-	-	-	GO:0000775//chromosome, centromeric region;GO:0005634//nucleus;GO:0031380//nuclear RNA-directed RNA polymerase complex	GO:0003723//RNA binding	GO:0030702//chromatin silencing at centromere;GO:0031048//chromatin silencing by small RNA
bulk	ENSGALG00000044383	MCL1	9.13295	19.3091	5736	6779	0.657	0.906	1.08013	0	0	up	BCL2 family apoptosis regulator [Source:NCBI gene;Acc:395674]	Cellular Processes	Cell growth and death	ko04210//Apoptosis	K02539	GO:0005634//nucleus;GO:0005737//cytoplasm;GO:0005739//mitochondrion;GO:0005741//mitochondrial outer membrane;GO:0005829//cytosol;GO:0016020//membrane;GO:0016021//integral component of membrane;GO:0097136//Bcl-2 family protein complex	GO:0042803//protein homodimerization activity;GO:0046982//protein heterodimerization activity;GO:0051434//BH3 domain binding	GO:0008630//intrinsic apoptotic signaling pathway in response to DNA damage;GO:0010507//negative regulation of autophagy;GO:0034097//response to cytokine;GO:0042981//regulation of apoptotic process;GO:0043066//negative regulation of apoptotic process;GO:0097192//extrinsic apoptotic signaling pathway in absence of ligand;GO:1903378//positive regulation of oxidative stress-induced neuron intrinsic …
bulk	ENSGALG00000026383	TMSB4X	89.3701	54.8113	5736	6779	0.998	0.963	-0.705318	0	0	down	thymosin beta 4 X-linked [Source:NCBI gene;Acc:408047]	Cellular Processes	Cell motility	ko04810//Regulation of actin cytoskeleton	K05764	GO:0005634//nucleus;GO:0005737//cytoplasm;GO:0005829//cytosol;GO:0005856//cytoskeleton	GO:0003779//actin binding;GO:0003785//actin monomer binding	GO:0007015//actin filament organization;GO:0030334//regulation of cell migration;GO:0042989//sequestering of actin monomers
bulk	ENSGALG00000028517	EIF1	14.4136	8.18564	5736	6779	0.809	0.774	-0.816263	0	0	down	eukaryotic translation initiation factor 1 [Source:NCBI gene;Acc:420037]	Genetic Information Processing	Translation	ko03013//RNA transport	K03113	GO:0016282//eukaryotic 43S preinitiation complex	GO:0003723//RNA binding;GO:0003743//translation initiation factor activity;GO:0043024//ribosomal small subunit binding	GO:0006413//translational initiation
bulk	ENSGALG00000037716	UBA52	20.2542	10.4333	5736	6779	0.878	0.8	-0.957023	0	0	down	ubiquitin A-52 residue ribosomal protein fusion product 1 [Source:NCBI gene;Acc:395958]	Genetic Information Processing	Translation	ko03010//Ribosome	K02927	GO:0005654//nucleoplasm;GO:0005783//endoplasmic reticulum;GO:0005829//cytosol;GO:0005840//ribosome;GO:0005886//plasma membrane	GO:0003735//structural constituent of ribosome;GO:0005515//protein binding	GO:0006412//translation
bulk	ENSGALG00000012229	RPS29	27.9095	14.1495	5736	6779	0.916	0.805	-0.980003	0	0	down	ribosomal protein S29 [Source:NCBI gene;Acc:776054]	Genetic Information Processing	Translation	ko03010//Ribosome	K02980	GO:0005622//intracellular;GO:0005840//ribosome;GO:0022627//cytosolic small ribosomal subunit	GO:0003735//structural constituent of ribosome;GO:0008270//zinc ion binding	GO:0006412//translation
bulk	ENSGALG00000000474	RPL36	13.2115	6.62407	5736	6779	0.775	0.665	-0.996	0	0	down	ribosomal protein L36 [Source:NCBI gene;Acc:373936]	Genetic Information Processing	Translation	ko03010//Ribosome	K02920	GO:0005622//intracellular;GO:0005730//nucleolus;GO:0005737//cytoplasm;GO:0005829//cytosol;GO:0005840//ribosome;GO:0022625//cytosolic large ribosomal subunit;GO:0042788//polysomal ribosome	GO:0003735//structural constituent of ribosome	GO:0002181//cytoplasmic translation;GO:0006412//translation
bulk	ENSGALG00000033884	EEF2	9.51424	4.63982	5736	6779	0.7	0.61	-1.03602	0	0	down	eukaryotic translation elongation factor 2 [Source:NCBI gene;Acc:396325]	-	-	-	-	GO:0005737//cytoplasm;GO:0005829//cytosol;GO:0005844//polysome;GO:0005886//plasma membrane;GO:0016235//aggresome;GO:0045202//synapse;GO:1990904//ribonucleoprotein complex	GO:0003924//GTPase activity;GO:0005525//GTP binding;GO:0019901//protein kinase binding	GO:0002244//hematopoietic progenitor cell differentiation;GO:0006414//translational elongation;GO:0045727//positive regulation of translation
bulk	ENSGALG00000035506	FAU	10.5617	4.93736	5736	6779	0.721	0.602	-1.09703	0	0	down	FAU, ubiquitin like and ribosomal protein S30 fusion [Source:NCBI gene;Acc:101749142]	Genetic Information Processing	Translation	ko03010//Ribosome	K02983	GO:0005615//extracellular space;GO:0005622//intracellular;GO:0005840//ribosome;GO:0022627//cytosolic small ribosomal subunit	GO:0003735//structural constituent of ribosome	GO:0002227//innate immune response in mucosa;GO:0006412//translation;GO:0019731//antibacterial humoral response;GO:0050830//defense response to Gram-positive bacterium;GO:0061844//antimicrobial humoral immune response mediated by antimicrobial peptide
bulk	ENSGALG00000011276	BTG1	20.2164	9.32097	5736	6779	0.861	0.702	-1.11697	0	0	down	BTG anti-proliferation factor 1 [Source:NCBI gene;Acc:396295]	Genetic Information Processing	Folding, sorting and degradation	ko03018//RNA degradation	K14443	-	-	GO:0008285//negative regulation of cell proliferation
bulk	ENSGALG00000041611	ENSGALG00000041611	18.2851	8.24839	5736	6779	0.702	0.341	-1.14848	0	0	down	--	-	-	-	-	-	-	-
bulk	ENSGALG00000014833	RPL37	36.2807	16.2865	5736	6779	0.939	0.826	-1.15552	0	0	down	ribosomal protein L37 [Source:NCBI gene;Acc:427186]	Genetic Information Processing	Translation	ko03010//Ribosome	K02922	GO:0005622//intracellular;GO:0005840//ribosome;GO:0022625//cytosolic large ribosomal subunit;GO:0045202//synapse	GO:0003723//RNA binding;GO:0003735//structural constituent of ribosome;GO:0019843//rRNA binding;GO:0046872//metal ion binding	GO:0006412//translation
bulk	ENSGALG00000004848	YBX1	15.6255	6.92357	5736	6779	0.828	0.668	-1.17431	0	0	down	Y-box binding protein 1 [Source:NCBI gene;Acc:386575]	-	-	-	-	GO:0005634//nucleus;GO:0005689//U12-type spliceosomal complex;GO:0005737//cytoplasm;GO:0005829//cytosol;GO:0010494//cytoplasmic stress granule;GO:0031965//nuclear membrane;GO:0043231//intracellular membrane-bounded organelle;GO:0070937//CRD-mediated mRNA stability complex;GO:0071204//histone pre-mRNA 3'end processing complex;GO:1990904//ribonucleoprotein complex	GO:0000978//RNA polymerase II proximal promoter sequence-specific DNA binding;GO:0001228//DNA-binding transcription activator activity, RNA polymerase II-specific;GO:0003676//nucleic acid binding;GO:0003677//DNA binding;GO:0003682//chromatin binding;GO:0003697//single-stranded DNA binding;GO:0003723//RNA binding;GO:0051020//GTPase binding	GO:0000122//negative regulation of transcription by RNA polymerase II;GO:0006355//regulation of transcription, DNA-templated;GO:0045944//positive regulation of transcription by RNA polymerase II;GO:0051154//negative regulation of striated muscle cell differentiation;GO:0070934//CRD-mediated mRNA stabilization;GO:0098761//cellular response to interleukin-7;GO:1903608//protein localization to cytop…
bulk	ENSGALG00000049538	RPS28	31.6578	13.9245	5736	6779	0.947	0.849	-1.18493	0	0	down	ribosomal protein S28 [Source:NCBI gene;Acc:768930]	Genetic Information Processing	Translation	ko03010//Ribosome	K02979	GO:0005622//intracellular;GO:0005840//ribosome;GO:0022627//cytosolic small ribosomal subunit;GO:0042788//polysomal ribosome	GO:0003735//structural constituent of ribosome	GO:0000028//ribosomal small subunit assembly;GO:0002181//cytoplasmic translation;GO:0006364//rRNA processing;GO:0006412//translation;GO:0030490//maturation of SSU-rRNA;GO:0042254//ribosome biogenesis;GO:0042274//ribosomal small subunit biogenesis
bulk	ENSGALG00000016691	SLC25A6	8.97115	3.92576	5736	6779	0.686	0.562	-1.19232	0	0	down	solute carrier family 25 member 6 [Source:NCBI gene;Acc:374072]	Environmental Information Processing;Cellular Processes;Human Diseases;Cellular Processes	Signal transduction;Cell growth and death;Infectious diseases;Cell growth and death	ko04020//Calcium signaling pathway;ko04218//Cellular senescence;ko05164//Influenza A;ko04217//Necroptosis	K05863;K05863;K05863;K05863	GO:0005739//mitochondrion;GO:0005743//mitochondrial inner membrane;GO:0016020//membrane;GO:0016021//integral component of membrane	GO:0005471//ATP:ADP antiporter activity;GO:0022857//transmembrane transporter activity	GO:0015866//ADP transport;GO:0015867//ATP transport;GO:0055085//transmembrane transport
bulk	ENSGALG00000048612	RPS26	26.0672	10.9779	5736	6779	0.902	0.767	-1.24764	0	0	down	ribosomal protein S26 [Source:NCBI gene;Acc:100857770]	Genetic Information Processing	Translation	ko03010//Ribosome	K02976	GO:0005622//intracellular;GO:0005840//ribosome;GO:0022627//cytosolic small ribosomal subunit;GO:0042788//polysomal ribosome	GO:0003729//mRNA binding;GO:0003735//structural constituent of ribosome	GO:0002181//cytoplasmic translation;GO:0006412//translation;GO:0033119//negative regulation of RNA splicing
bulk	ENSGALG00000037441	RPS27	50.5453	21.1267	5736	6779	0.977	0.882	-1.25851	0	0	down	ribosomal protein S27 [Source:NCBI gene;Acc:107055140]	Genetic Information Processing	Translation	ko03010//Ribosome	K02978	GO:0005622//intracellular;GO:0005634//nucleus;GO:0005840//ribosome;GO:0014069//postsynaptic density;GO:0022627//cytosolic small ribosomal subunit	GO:0003735//structural constituent of ribosome;GO:0046872//metal ion binding	GO:0000028//ribosomal small subunit assembly;GO:0006364//rRNA processing;GO:0006412//translation
bulk	ENSGALG00000030878	RPLP1	62.624	26.161	5736	6779	0.989	0.892	-1.2593	0	0	down	ribosomal protein lateral stalk subunit P1 [Source:NCBI gene;Acc:396262]	Genetic Information Processing	Translation	ko03010//Ribosome	K02942	GO:0005622//intracellular;GO:0005840//ribosome;GO:0022625//cytosolic large ribosomal subunit	GO:0003735//structural constituent of ribosome;GO:0030295//protein kinase activator activity;GO:0043021//ribonucleoprotein complex binding	GO:0002181//cytoplasmic translation;GO:0006414//translational elongation;GO:0032147//activation of protein kinase activity
bulk	ENSGALG00000000719	RPL22	23.1374	9.43458	5736	6779	0.884	0.747	-1.29419	0	0	down	ribosomal protein L22 [Source:NCBI gene;Acc:373937]	Genetic Information Processing	Translation	ko03010//Ribosome	K02891	GO:0005622//intracellular;GO:0005840//ribosome;GO:0022625//cytosolic large ribosomal subunit;GO:0098793//presynapse;GO:0098978//glutamatergic synapse	GO:0003723//RNA binding;GO:0003735//structural constituent of ribosome;GO:0008201//heparin binding;GO:0045182//translation regulator activity	GO:0006412//translation;GO:0046632//alpha-beta T cell differentiation;GO:0099577//regulation of translation at presynapse, modulating synaptic transmission
bulk	ENSGALG00000004952	RPL36AL	18.6592	7.48841	5736	6779	0.84	0.68	-1.31716	0	0	down	ribosomal protein L36a [Source:NCBI gene;Acc:100859914]	Genetic Information Processing	Translation	ko03010//Ribosome	K02929	GO:0005622//intracellular;GO:0005634//nucleus;GO:0005783//endoplasmic reticulum;GO:0005829//cytosol;GO:0005840//ribosome;GO:0005886//plasma membrane;GO:0022625//cytosolic large ribosomal subunit	GO:0003735//structural constituent of ribosome	GO:0006412//translation
bulk	ENSGALG00000007699	ENSGALG00000007699	25.851	10.3524	5736	6779	0.899	0.739	-1.32026	0	0	down	ribosomal protein S25 [Source:NCBI gene;Acc:770722]	Genetic Information Processing	Translation	ko03010//Ribosome	K02975	-	-	-
bulk	ENSGALG00000014432	RPS20	39.6393	15.8031	5736	6779	0.958	0.799	-1.32673	0	0	down	ribosomal protein S20 [Source:NCBI gene;Acc:430990]	Genetic Information Processing	Translation	ko03010//Ribosome	K02969	GO:0005622//intracellular;GO:0005840//ribosome;GO:0015935//small ribosomal subunit;GO:0022627//cytosolic small ribosomal subunit;GO:0045202//synapse	GO:0003723//RNA binding;GO:0003735//structural constituent of ribosome	GO:0006412//translation
bulk	ENSGALG00000002837	RPL27	29.5673	11.6922	5736	6779	0.924	0.773	-1.33845	0	0	down	ribosomal protein L27 [Source:NCBI gene;Acc:396280]	Genetic Information Processing	Translation	ko03010//Ribosome	K02901	GO:0005622//intracellular;GO:0005737//cytoplasm;GO:0005783//endoplasmic reticulum;GO:0005791//rough endoplasmic reticulum;GO:0005829//cytosol;GO:0005840//ribosome;GO:0015934//large ribosomal subunit;GO:0022625//cytosolic large ribosomal subunit;GO:0098556//cytoplasmic side of rough endoplasmic reticulum membrane	GO:0003735//structural constituent of ribosome	GO:0006412//translation
bulk	ENSGALG00000001658	RPL19	33.8354	13.2956	5736	6779	0.949	0.835	-1.34758	0	0	down	ribosomal protein L19 [Source:NCBI gene;Acc:420003]	Genetic Information Processing	Translation	ko03010//Ribosome	K02885	GO:0005622//intracellular;GO:0005840//ribosome;GO:0022625//cytosolic large ribosomal subunit;GO:0042788//polysomal ribosome;GO:0045202//synapse	GO:0003723//RNA binding;GO:0003735//structural constituent of ribosome	GO:0002181//cytoplasmic translation;GO:0006412//translation
bulk	ENSGALG00000015917	EEF1A1	47.8416	18.747	5736	6779	0.977	0.895	-1.35161	0	0	down	eukaryotic translation elongation factor 1 alpha 1 [Source:NCBI gene;Acc:373963]	Genetic Information Processing	Translation	ko03013//RNA transport	K03231	-	GO:0000166//nucleotide binding;GO:0003746//translation elongation factor activity;GO:0003924//GTPase activity;GO:0005525//GTP binding	GO:0006414//translational elongation
bulk	ENSGALG00000034811	RPLP2	61.3412	23.755	5736	6779	0.984	0.872	-1.36863	0	0	down	ribosomal protein lateral stalk subunit P2 [Source:NCBI gene;Acc:426492]	Genetic Information Processing	Translation	ko03010//Ribosome	K02943	GO:0005622//intracellular;GO:0005840//ribosome;GO:0022625//cytosolic large ribosomal subunit;GO:0045202//synapse	GO:0003735//structural constituent of ribosome	GO:0006414//translational elongation
bulk	ENSGALG00000036774	RPL17	40.1293	15.4035	5736	6779	0.966	0.792	-1.3814	0	0	down	ribosomal protein L17 [Source:NCBI gene;Acc:426845]	Genetic Information Processing	Translation	ko03010//Ribosome	K02880	GO:0005622//intracellular;GO:0005840//ribosome;GO:0015934//large ribosomal subunit	GO:0003735//structural constituent of ribosome	GO:0006412//translation
bulk	ENSGALG00000042011	HNRNPA1	6.0716	2.31989	5736	6779	0.575	0.406	-1.38802	0	0	down	heterogeneous nuclear ribonucleoprotein A1 [Source:NCBI gene;Acc:424136]	Genetic Information Processing	Transcription	ko03040//Spliceosome	K12741	GO:1990904//ribonucleoprotein complex	GO:0003676//nucleic acid binding;GO:0003723//RNA binding;GO:0003729//mRNA binding	-
bulk	ENSGALG00000015195	RPS15	46.4756	17.7418	5736	6779	0.961	0.819	-1.38932	0	0	down	ribosomal protein S15 [Source:NCBI gene;Acc:396448]	Genetic Information Processing	Translation	ko03010//Ribosome	K02958	GO:0005840//ribosome;GO:0015935//small ribosomal subunit;GO:0022627//cytosolic small ribosomal subunit	GO:0003723//RNA binding;GO:0003735//structural constituent of ribosome	GO:0000028//ribosomal small subunit assembly;GO:0006412//translation
bulk	ENSGALG00000003197	RPL7A	24.934	9.3591	5736	6779	0.896	0.71	-1.41367	0	0	down	ribosomal protein L7a [Source:NCBI gene;Acc:417158]	Genetic Information Processing	Translation	ko03010//Ribosome	K02936	GO:0005840//ribosome;GO:0016020//membrane;GO:0022625//cytosolic large ribosomal subunit;GO:0042788//polysomal ribosome;GO:1990904//ribonucleoprotein complex	GO:0003723//RNA binding	GO:0000470//maturation of LSU-rRNA;GO:0042254//ribosome biogenesis
bulk	ENSGALG00000002932	NME2	18.438	6.91366	5736	6779	0.846	0.656	-1.41516	0	0	down	NME/NM23 nucleoside diphosphate kinase 2 [Source:NCBI gene;Acc:395916]	Metabolism;Metabolism;Metabolism;Metabolism	Global and overview maps;Nucleotide metabolism;Nucleotide metabolism;Xenobiotics biodegradation and metabolism	ko01100//Metabolic pathways;ko00230//Purine metabolism;ko00240//Pyrimidine metabolism;ko00983//Drug metabolism - other enzymes	K00940;K00940;K00940;K00940	GO:0001726//ruffle;GO:0005615//extracellular space;GO:0005737//cytoplasm;GO:0005739//mitochondrion;GO:0005886//plasma membrane;GO:0016020//membrane;GO:0030027//lamellipodium;GO:0071944//cell periphery	GO:0000166//nucleotide binding;GO:0003677//DNA binding;GO:0003713//transcription coactivator activity;GO:0004550//nucleoside diphosphate kinase activity;GO:0005524//ATP binding;GO:0016301//kinase activity;GO:0016740//transferase activity;GO:0019003//GDP binding;GO:0046872//metal ion binding;GO:0051880//G-quadruplex DNA binding	GO:0006165//nucleoside diphosphate phosphorylation;GO:0006183//GTP biosynthetic process;GO:0006228//UTP biosynthetic process;GO:0006241//CTP biosynthetic process;GO:0007229//integrin-mediated signaling pathway;GO:0009117//nucleotide metabolic process;GO:0009142//nucleoside triphosphate biosynthetic process;GO:0016310//phosphorylation;GO:0043066//negative regulation of apoptotic process;GO:0045618…
bulk	ENSGALG00000000542	ZNF593	5.5464	2.06604	5736	6779	0.541	0.373	-1.42468	0	0	down	zinc finger protein 593 [Source:NCBI gene;Acc:419549]	-	-	-	-	GO:0005634//nucleus;GO:0005730//nucleolus;GO:0030687//preribosome, large subunit precursor	GO:0003676//nucleic acid binding;GO:0008270//zinc ion binding;GO:0043023//ribosomal large subunit binding;GO:0046872//metal ion binding	GO:0000055//ribosomal large subunit export from nucleus;GO:0045944//positive regulation of transcription by RNA polymerase II;GO:1903026//negative regulation of RNA polymerase II regulatory region sequence-specific DNA binding
bulk	ENSGALG00000014942	NSA2	5.07103	1.88781	5736	6779	0.511	0.342	-1.42557	0	0	down	NSA2, ribosome biogenesis homolog [Source:NCBI gene;Acc:427206]	-	-	-	-	GO:0030687//preribosome, large subunit precursor	-	-
bulk	ENSGALG00000015617	ENSGALG00000015617	47.9351	17.8378	5736	6779	0.972	0.835	-1.42614	0	0	down	ribosomal protein S23 [Source:NCBI gene;Acc:427323]	Genetic Information Processing	Translation	ko03010//Ribosome	K02973	GO:0005840//ribosome;GO:0015935//small ribosomal subunit;GO:0022627//cytosolic small ribosomal subunit	GO:0003735//structural constituent of ribosome	GO:0006412//translation
bulk	ENSGALG00000026978	RPL29	30.6732	11.3658	5736	6779	0.914	0.749	-1.43228	0	0	down	ribosomal protein L29 [Source:NCBI gene;Acc:770249]	Genetic Information Processing	Translation	ko03010//Ribosome	K02905	GO:0005622//intracellular;GO:0005840//ribosome	GO:0003735//structural constituent of ribosome	GO:0006412//translation
bulk	ENSGALG00000002157	RPS17	50.5908	18.6688	5736	6779	0.973	0.839	-1.43825	0	0	down	ribosomal protein S17 [Source:NCBI gene;Acc:374053]	Genetic Information Processing	Translation	ko03010//Ribosome	K02962	GO:0005622//intracellular;GO:0005840//ribosome;GO:0022627//cytosolic small ribosomal subunit;GO:0045202//synapse	GO:0003735//structural constituent of ribosome	GO:0006364//rRNA processing;GO:0006412//translation;GO:0034101//erythrocyte homeostasis;GO:0042274//ribosomal small subunit biogenesis
bulk	ENSGALG00000000150	RPL9	23.623	8.71415	5736	6779	0.885	0.711	-1.43876	0	0	down	ribosomal protein L9 [Source:NCBI gene;Acc:425468]	Genetic Information Processing	Translation	ko03010//Ribosome	K02940	GO:0005622//intracellular;GO:0005840//ribosome;GO:0022625//cytosolic large ribosomal subunit	GO:0003735//structural constituent of ribosome;GO:0019843//rRNA binding	GO:0002181//cytoplasmic translation;GO:0006412//translation
bulk	ENSGALG00000036790	RPS27A	42.3012	15.5705	5736	6779	0.963	0.814	-1.44188	0	0	down	ribosomal protein S27a [Source:NCBI gene;Acc:395796]	Genetic Information Processing	Translation	ko03010//Ribosome	K02977	GO:0005634//nucleus;GO:0005654//nucleoplasm;GO:0005737//cytoplasm;GO:0005840//ribosome;GO:0022627//cytosolic small ribosomal subunit	GO:0003735//structural constituent of ribosome;GO:0005515//protein binding;GO:0031386//protein tag;GO:0031625//ubiquitin protein ligase binding;GO:0046872//metal ion binding	GO:0006281//DNA repair;GO:0006412//translation;GO:0016567//protein ubiquitination;GO:0019941//modification-dependent protein catabolic process
bulk	ENSGALG00000005338	RPS21	20.6587	7.60072	5736	6779	0.857	0.657	-1.44254	0	0	down	ribosomal protein S21 [Source:NCBI gene;Acc:419228]	Genetic Information Processing	Translation	ko03010//Ribosome	K02971	GO:0005622//intracellular;GO:0005840//ribosome;GO:0022627//cytosolic small ribosomal subunit;GO:0042788//polysomal ribosome;GO:0045202//synapse	GO:0003735//structural constituent of ribosome;GO:0047485//protein N-terminus binding	GO:0000447//endonucleolytic cleavage in ITS1 to separate SSU-rRNA from 5.8S rRNA and LSU-rRNA from tricistronic rRNA transcript (SSU-rRNA, 5.8S rRNA, LSU-rRNA);GO:0000461//endonucleolytic cleavage to generate mature 3'-end of SSU-rRNA from (SSU-rRNA, 5.8S rRNA, LSU-rRNA);GO:0002181//cytoplasmic translation;GO:0006412//translation
bulk	ENSGALG00000001634	RPL23	47.0905	17.1888	5736	6779	0.963	0.859	-1.45397	0	0	down	ribosomal protein L23 [Source:NCBI gene;Acc:420001]	Genetic Information Processing	Translation	ko03010//Ribosome	K02894	GO:0005654//nucleoplasm;GO:0005730//nucleolus;GO:0005737//cytoplasm;GO:0005840//ribosome;GO:0022625//cytosolic large ribosomal subunit;GO:0032991//protein-containing complex	GO:0001223//transcription coactivator binding;GO:0003735//structural constituent of ribosome;GO:0031625//ubiquitin protein ligase binding;GO:0070180//large ribosomal subunit rRNA binding;GO:1990948//ubiquitin ligase inhibitor activity	GO:0000122//negative regulation of transcription by RNA polymerase II;GO:0006412//translation;GO:0008284//positive regulation of cell proliferation;GO:0010628//positive regulation of gene expression;GO:0032986//protein-DNA complex disassembly;GO:0050821//protein stabilization;GO:0071157//negative regulation of cell cycle arrest;GO:0071158//positive regulation of cell cycle arrest;GO:0072717//cell…
bulk	ENSGALG00000035079	RPSAP58	24.89	9.06296	5736	6779	0.9	0.721	-1.45751	0	0	down	ribosomal protein SA pseudogene 58 [Source:NCBI gene;Acc:395181]	Genetic Information Processing	Translation	ko03010//Ribosome	K02998	GO:0005622//intracellular;GO:0005634//nucleus;GO:0005737//cytoplasm;GO:0005840//ribosome;GO:0005886//plasma membrane;GO:0015935//small ribosomal subunit;GO:0016020//membrane;GO:0022627//cytosolic small ribosomal subunit;GO:0045202//synapse;GO:0098978//glutamatergic synapse	GO:0003735//structural constituent of ribosome;GO:0005055//laminin receptor activity;GO:0043236//laminin binding	GO:0000028//ribosomal small subunit assembly;GO:0000447//endonucleolytic cleavage in ITS1 to separate SSU-rRNA from 5.8S rRNA and LSU-rRNA from tricistronic rRNA transcript (SSU-rRNA, 5.8S rRNA, LSU-rRNA);GO:0000461//endonucleolytic cleavage to generate mature 3'-end of SSU-rRNA from (SSU-rRNA, 5.8S rRNA, LSU-rRNA);GO:0006407//rRNA export from nucleus;GO:0006412//translation;GO:0007155//cell adhe…
bulk	ENSGALG00000004818	RPL6	22.9127	8.33589	5736	6779	0.889	0.693	-1.45874	0	0	down	ribosomal protein L6 [Source:NCBI gene;Acc:373957]	Genetic Information Processing	Translation	ko03010//Ribosome	K02934	GO:0005622//intracellular;GO:0005634//nucleus;GO:0005840//ribosome;GO:0014069//postsynaptic density;GO:0022625//cytosolic large ribosomal subunit;GO:0036464//cytoplasmic ribonucleoprotein granule;GO:0042788//polysomal ribosome;GO:0045202//synapse	GO:0003723//RNA binding;GO:0003735//structural constituent of ribosome	GO:0000027//ribosomal large subunit assembly;GO:0002181//cytoplasmic translation;GO:0006412//translation
bulk	ENSGALG00000030378	RPL11	30.0903	10.8969	5736	6779	0.924	0.745	-1.46538	0	0	down	ribosomal protein L11 [Source:NCBI gene;Acc:419682]	Genetic Information Processing	Translation	ko03010//Ribosome	K02868	GO:0005622//intracellular;GO:0005654//nucleoplasm;GO:0005730//nucleolus;GO:0005737//cytoplasm;GO:0005840//ribosome;GO:0022625//cytosolic large ribosomal subunit;GO:0032991//protein-containing complex;GO:0042788//polysomal ribosome	GO:0003735//structural constituent of ribosome;GO:0008097//5S rRNA binding;GO:0031625//ubiquitin protein ligase binding;GO:1990948//ubiquitin ligase inhibitor activity	GO:0000027//ribosomal large subunit assembly;GO:0002181//cytoplasmic translation;GO:0006364//rRNA processing;GO:0006412//translation;GO:0006605//protein targeting;GO:0010628//positive regulation of gene expression;GO:0032092//positive regulation of protein binding;GO:0032435//negative regulation of proteasomal ubiquitin-dependent protein catabolic process;GO:0034504//protein localization to nucle…
bulk	ENSGALG00000004588	RPS14	41.8939	15.1423	5736	6779	0.953	0.827	-1.46816	0	0	down	ribosomal protein S14 [Source:NCBI gene;Acc:416275]	Genetic Information Processing	Translation	ko03010//Ribosome	K02955	GO:0005730//nucleolus;GO:0005840//ribosome;GO:0014069//postsynaptic density;GO:0022627//cytosolic small ribosomal subunit	GO:0003735//structural constituent of ribosome;GO:0045182//translation regulator activity;GO:0048027//mRNA 5'-UTR binding;GO:0070181//small ribosomal subunit rRNA binding	GO:0000028//ribosomal small subunit assembly;GO:0000122//negative regulation of transcription by RNA polymerase II;GO:0000462//maturation of SSU-rRNA from tricistronic rRNA transcript (SSU-rRNA, 5.8S rRNA, LSU-rRNA);GO:0006412//translation;GO:0006417//regulation of translation;GO:0030218//erythrocyte differentiation
bulk	ENSGALG00000016775	RPL31	26.1177	9.40611	5736	6779	0.888	0.686	-1.47336	0	0	down	ribosomal protein L31 [Source:NCBI gene;Acc:418710]	Genetic Information Processing	Translation	ko03010//Ribosome	K02910	GO:0005622//intracellular;GO:0005840//ribosome;GO:0022625//cytosolic large ribosomal subunit;GO:0042788//polysomal ribosome;GO:0045202//synapse	GO:0003735//structural constituent of ribosome	GO:0002181//cytoplasmic translation;GO:0006412//translation
bulk	ENSGALG00000010124	RPS8	45.1173	16.2178	5736	6779	0.974	0.829	-1.4761	0	0	down	ribosomal protein S8 [Source:NCBI gene;Acc:424584]	Genetic Information Processing	Translation	ko03010//Ribosome	K02995	GO:0005622//intracellular;GO:0005783//endoplasmic reticulum;GO:0005829//cytosol;GO:0005840//ribosome;GO:0022627//cytosolic small ribosomal subunit;GO:1990904//ribonucleoprotein complex	GO:0003735//structural constituent of ribosome	GO:0000462//maturation of SSU-rRNA from tricistronic rRNA transcript (SSU-rRNA, 5.8S rRNA, LSU-rRNA);GO:0006412//translation
bulk	ENSGALG00000006179	RPL13	36.7222	13.1911	5736	6779	0.957	0.821	-1.47708	0	0	down	ribosomal protein L13 [Source:NCBI gene;Acc:395849]	Genetic Information Processing	Translation	ko03010//Ribosome	K02873	GO:0005622//intracellular;GO:0005730//nucleolus;GO:0005783//endoplasmic reticulum;GO:0005829//cytosol;GO:0005840//ribosome;GO:0022625//cytosolic large ribosomal subunit	GO:0003735//structural constituent of ribosome	GO:0006412//translation
bulk	ENSGALG00000003966	RPL23A	27.38	9.83212	5736	6779	0.914	0.709	-1.47755	0	0	down	ribosomal protein L23a [Source:NCBI gene;Acc:417574]	Genetic Information Processing	Translation	ko03010//Ribosome	K02893	GO:0005622//intracellular;GO:0005634//nucleus;GO:0005840//ribosome;GO:0022625//cytosolic large ribosomal subunit	GO:0003735//structural constituent of ribosome	GO:0000027//ribosomal large subunit assembly;GO:0006412//translation;GO:0008283//cell proliferation
bulk	ENSGALG00000032079	CYTB	60.9934	21.8899	5736	6779	0.974	0.884	-1.47838	0	0	down	cytochrome b [Source:NCBI gene;Acc:807641]	Metabolism;Metabolism;Organismal Systems	Global and overview maps;Energy metabolism;Circulatory system	ko01100//Metabolic pathways;ko00190//Oxidative phosphorylation;ko04260//Cardiac muscle contraction	K00412;K00412;K00412	GO:0005737//cytoplasm;GO:0005739//mitochondrion;GO:0005743//mitochondrial inner membrane;GO:0005750//mitochondrial respiratory chain complex III;GO:0016020//membrane;GO:0016021//integral component of membrane;GO:0031305//integral component of mitochondrial inner membrane;GO:0045275//respiratory chain complex III;GO:0070469//respiratory chain	GO:0008121//ubiquinol-cytochrome-c reductase activity;GO:0009055//electron transfer activity;GO:0016491//oxidoreductase activity;GO:0020037//heme binding;GO:0046872//metal ion binding	GO:0006122//mitochondrial electron transport, ubiquinol to cytochrome c;GO:0006979//response to oxidative stress;GO:0022904//respiratory electron transport chain;GO:0055114//oxidation-reduction process
bulk	ENSGALG00000027142	RPL32	40.9184	14.6593	5736	6779	0.952	0.808	-1.48093	0	0	down	ribosomal protein L32 [Source:NCBI gene;Acc:416122]	Genetic Information Processing	Translation	ko03010//Ribosome	K02912	GO:0005622//intracellular;GO:0005840//ribosome;GO:0022625//cytosolic large ribosomal subunit	GO:0003735//structural constituent of ribosome	GO:0006412//translation
bulk	ENSGALG00000006096	RPS13	19.2789	6.89901	5736	6779	0.834	0.637	-1.48256	0	0	down	ribosomal protein S13 [Source:NCBI gene;Acc:414782]	Genetic Information Processing	Translation	ko03010//Ribosome	K02953	GO:0005622//intracellular;GO:0005634//nucleus;GO:0005730//nucleolus;GO:0005840//ribosome;GO:0014069//postsynaptic density;GO:0022627//cytosolic small ribosomal subunit	GO:0003729//mRNA binding;GO:0003735//structural constituent of ribosome;GO:0048027//mRNA 5'-UTR binding;GO:0070181//small ribosomal subunit rRNA binding	GO:0006412//translation;GO:0033119//negative regulation of RNA splicing
bulk	ENSGALG00000028872	TPT1	48.7205	17.3817	5736	6779	0.977	0.851	-1.48696	0	0	down	tumor protein, translationally-controlled 1 [Source:NCBI gene;Acc:396363]	-	-	-	-	GO:0000922//spindle pole;GO:0005615//extracellular space;GO:0005654//nucleoplasm;GO:0005737//cytoplasm;GO:0005771//multivesicular body;GO:0005829//cytosol;GO:0005881//cytoplasmic microtubule	GO:0005509//calcium ion binding;GO:0008134//transcription factor binding	GO:0019827//stem cell population maintenance;GO:2000384//negative regulation of ectoderm development
bulk	ENSGALG00000008806	RPL12	25.8804	9.22191	5736	6779	0.896	0.705	-1.48872	0	0	down	ribosomal protein L12 [Source:NCBI gene;Acc:417264]	Genetic Information Processing	Translation	ko03010//Ribosome	K02870	GO:0005634//nucleus;GO:0005730//nucleolus;GO:0005737//cytoplasm;GO:0005840//ribosome;GO:0014069//postsynaptic density;GO:0015934//large ribosomal subunit;GO:0022625//cytosolic large ribosomal subunit	GO:0003735//structural constituent of ribosome;GO:0019843//rRNA binding;GO:0070180//large ribosomal subunit rRNA binding	GO:0000027//ribosomal large subunit assembly;GO:0006412//translation
bulk	ENSGALG00000002197	NPM1	11.3177	3.9292	5736	6779	0.733	0.489	-1.52627	0	0	down	nucleophosmin [Source:NCBI gene;Acc:396203]	-	-	-	-	-	GO:0003676//nucleic acid binding	-
bulk	ENSGALG00000007418	CD3D	14.6754	5.07069	5736	6779	0.679	0.317	-1.53315	0	0	down	CD3d molecule [Source:NCBI gene;Acc:396518]	-	-	-	-	GO:0009897//external side of plasma membrane;GO:0016020//membrane;GO:0016021//integral component of membrane;GO:0042105//alpha-beta T cell receptor complex	GO:0004888//transmembrane signaling receptor activity	GO:0007166//cell surface receptor signaling pathway;GO:0030217//T cell differentiation;GO:0045059//positive thymic T cell selection
bulk	ENSGALG00000007611	RPL35A	37.1538	12.7863	5736	6779	0.945	0.783	-1.53891	0	0	down	ribosomal protein L35a [Source:NCBI gene;Acc:424924]	Genetic Information Processing	Translation	ko03010//Ribosome	K02917	GO:0005622//intracellular;GO:0005840//ribosome;GO:0022625//cytosolic large ribosomal subunit	GO:0003735//structural constituent of ribosome	GO:0002181//cytoplasmic translation;GO:0006364//rRNA processing;GO:0006412//translation;GO:0042273//ribosomal large subunit biogenesis
bulk	ENSGALG00000017330	RPS3	29.8756	10.0408	5736	6779	0.926	0.763	-1.57309	0	0	down	ribosomal protein S3 [Source:NCBI gene;Acc:419069]	Genetic Information Processing	Translation	ko03010//Ribosome	K02985	GO:0005840//ribosome;GO:0015935//small ribosomal subunit	GO:0003723//RNA binding;GO:0003735//structural constituent of ribosome	GO:0006412//translation
bulk	ENSGALG00000002644	RPL10A	19.8122	6.59162	5736	6779	0.869	0.658	-1.58768	0	0	down	ribosomal protein L10a [Source:NCBI gene;Acc:419895]	Genetic Information Processing	Translation	ko03010//Ribosome	K02865	GO:0005840//ribosome;GO:0015934//large ribosomal subunit;GO:0022625//cytosolic large ribosomal subunit;GO:0042788//polysomal ribosome	GO:0003723//RNA binding;GO:0003735//structural constituent of ribosome	GO:0000470//maturation of LSU-rRNA;GO:0002181//cytoplasmic translation;GO:0006412//translation
bulk	ENSGALG00000042875	HMGB1	5.93177	1.96211	5736	6779	0.547	0.307	-1.59606	0	0	down	high mobility group box 1 [Source:NCBI gene;Acc:395724]	Cellular Processes;Cellular Processes;Genetic Information Processing	Cell growth and death;Transport and catabolism;Replication and repair	ko04217//Necroptosis;ko04140//Autophagy - animal;ko03410//Base excision repair	K10802;K10802;K10802	GO:0000790//nuclear chromatin;GO:0000793//condensed chromosome;GO:0005576//extracellular region;GO:0005615//extracellular space;GO:0005623//cell;GO:0005634//nucleus;GO:0005694//chromosome;GO:0005737//cytoplasm;GO:0005769//early endosome;GO:0009986//cell surface;GO:0017053//transcriptional repressor complex;GO:0035868//alphav-beta3 integrin-HMGB1 complex;GO:0043005//neuron projection	GO:0000400//four-way junction DNA binding;GO:0000405//bubble DNA binding;GO:0001530//lipopolysaccharide binding;GO:0001786//phosphatidylserine binding;GO:0003677//DNA binding;GO:0003684//damaged DNA binding;GO:0003690//double-stranded DNA binding;GO:0003713//transcription coactivator activity;GO:0003725//double-stranded RNA binding;GO:0003727//single-stranded RNA binding;GO:0005125//cytokine acti…	GO:0000122//negative regulation of transcription by RNA polymerase II;GO:0001654//eye development;GO:0001773//myeloid dendritic cell activation;GO:0001934//positive regulation of protein phosphorylation;GO:0001935//endothelial cell proliferation;GO:0002218//activation of innate immune response;GO:0002270//plasmacytoid dendritic cell activation;GO:0002281//macrophage activation involved in immune …
bulk	ENSGALG00000011290	RPL15	36.7466	12.1195	5736	6779	0.947	0.751	-1.60028	0	0	down	ribosomal protein L15 [Source:NCBI gene;Acc:428442]	Genetic Information Processing	Translation	ko03010//Ribosome	K02877	GO:0005622//intracellular;GO:0005634//nucleus;GO:0005840//ribosome	GO:0003735//structural constituent of ribosome	GO:0006412//translation
bulk	ENSGALG00000016392	RPS7	22.7916	7.50888	5736	6779	0.872	0.67	-1.60183	0	0	down	ribosomal protein S7 [Source:NCBI gene;Acc:421919]	Genetic Information Processing	Translation	ko03010//Ribosome	K02993	GO:0005622//intracellular;GO:0005634//nucleus;GO:0005730//nucleolus;GO:0005813//centrosome;GO:0005840//ribosome;GO:0022627//cytosolic small ribosomal subunit;GO:0032991//protein-containing complex;GO:0045202//synapse;GO:1990904//ribonucleoprotein complex	GO:0003730//mRNA 3'-UTR binding;GO:0003735//structural constituent of ribosome;GO:0019901//protein kinase binding;GO:0048027//mRNA 5'-UTR binding;GO:1990948//ubiquitin ligase inhibitor activity	GO:0001843//neural tube closure;GO:0006364//rRNA processing;GO:0006412//translation;GO:0010628//positive regulation of gene expression;GO:0030154//cell differentiation;GO:0042274//ribosomal small subunit biogenesis;GO:0050821//protein stabilization;GO:1902255//positive regulation of intrinsic apoptotic signaling pathway by p53 class mediator;GO:1904667//negative regulation of ubiquitin protein li…
bulk	ENSGALG00000004871	RPS24	33.6951	11.0647	5736	6779	0.94	0.726	-1.60658	0	0	down	ribosomal protein S24 [Source:NCBI gene;Acc:423726]	Genetic Information Processing	Translation	ko03010//Ribosome	K02974	GO:0005622//intracellular;GO:0005840//ribosome;GO:0022627//cytosolic small ribosomal subunit	GO:0003735//structural constituent of ribosome	GO:0006364//rRNA processing;GO:0006412//translation;GO:0034101//erythrocyte homeostasis;GO:0042274//ribosomal small subunit biogenesis
bulk	ENSGALG00000040522	EIF3H	4.26536	1.39712	5736	6779	0.465	0.285	-1.61022	0	0	down	eukaryotic translation initiation factor 3 subunit H [Source:NCBI gene;Acc:420288]	Genetic Information Processing	Translation	ko03013//RNA transport	K03247	GO:0005737//cytoplasm;GO:0005829//cytosol;GO:0005852//eukaryotic translation initiation factor 3 complex;GO:0016282//eukaryotic 43S preinitiation complex;GO:0033290//eukaryotic 48S preinitiation complex;GO:0042788//polysomal ribosome;GO:0071541//eukaryotic translation initiation factor 3 complex, eIF3m	GO:0003743//translation initiation factor activity;GO:0005515//protein binding;GO:0008237//metallopeptidase activity	GO:0001732//formation of cytoplasmic translation initiation complex;GO:0002183//cytoplasmic translational initiation;GO:0006412//translation;GO:0006413//translational initiation;GO:0006508//proteolysis
bulk	ENSGALG00000000122	GNB2L1	27.0387	8.78931	5736	6779	0.916	0.7	-1.62121	0	0	down	receptor for activated C kinase 1 [Source:NCBI gene;Acc:417044]	-	-	-	-	GO:0001891//phagocytic cup;GO:0005634//nucleus;GO:0005654//nucleoplasm;GO:0005737//cytoplasm;GO:0005739//mitochondrion;GO:0005829//cytosol;GO:0005840//ribosome;GO:0005886//plasma membrane;GO:0016020//membrane;GO:0022627//cytosolic small ribosomal subunit;GO:0030425//dendrite;GO:0030496//midbody;GO:0042995//cell projection;GO:0043005//neuron projection;GO:0043025//neuronal cell body;GO:0043204//pe…	GO:0005080//protein kinase C binding;GO:0005515//protein binding;GO:0008200//ion channel inhibitor activity;GO:0008656//cysteine-type endopeptidase activator activity involved in apoptotic process;GO:0019899//enzyme binding;GO:0019903//protein phosphatase binding;GO:0030292//protein tyrosine kinase inhibitor activity;GO:0030332//cyclin binding;GO:0030971//receptor tyrosine kinase binding;GO:00355…	GO:0001934//positive regulation of protein phosphorylation;GO:0006412//translation;GO:0006919//activation of cysteine-type endopeptidase activity involved in apoptotic process;GO:0007165//signal transduction;GO:0010629//negative regulation of gene expression;GO:0016567//protein ubiquitination;GO:0030178//negative regulation of Wnt signaling pathway;GO:0030308//negative regulation of cell growth;G…
bulk	ENSGALG00000035677	RPL35	33.3325	10.8065	5736	6779	0.934	0.734	-1.62503	0	0	down	ribosomal protein L35 [Source:NCBI gene;Acc:374133]	Genetic Information Processing	Translation	ko03010//Ribosome	K02918	GO:0005622//intracellular;GO:0005840//ribosome;GO:0022625//cytosolic large ribosomal subunit	GO:0003729//mRNA binding;GO:0003735//structural constituent of ribosome	GO:0000463//maturation of LSU-rRNA from tricistronic rRNA transcript (SSU-rRNA, 5.8S rRNA, LSU-rRNA);GO:0006412//translation
bulk	ENSGALG00000011475	RPL37A	33.6876	10.8726	5736	6779	0.942	0.765	-1.63152	0	0	down	ribosomal protein L37a [Source:NCBI gene;Acc:769981]	-	-	-	-	GO:0005622//intracellular;GO:0005634//nucleus;GO:0005654//nucleoplasm;GO:0005662//DNA replication factor A complex;GO:0005840//ribosome;GO:0035861//site of double-strand break;GO:0043596//nuclear replication fork	GO:0003735//structural constituent of ribosome;GO:0005524//ATP binding;GO:0008094//DNA-dependent ATPase activity;GO:0036310//annealing helicase activity;GO:0046872//metal ion binding	GO:0000733//DNA strand renaturation;GO:0006259//DNA metabolic process;GO:0006281//DNA repair;GO:0006357//regulation of transcription by RNA polymerase II;GO:0006412//translation;GO:0006974//cellular response to DNA damage stimulus;GO:0031297//replication fork processing;GO:0036292//DNA rewinding;GO:0048478//replication fork protection
bulk	ENSGALG00000002813	RPS10	30.7877	9.91485	5736	6779	0.926	0.738	-1.63469	0	0	down	ribosomal protein S10 [Source:NCBI gene;Acc:419904]	Genetic Information Processing	Translation	ko03010//Ribosome	K02947	GO:0022627//cytosolic small ribosomal subunit	GO:0003735//structural constituent of ribosome	GO:0000028//ribosomal small subunit assembly
bulk	ENSGALG00000032002	RPL34	33.9293	10.9256	5736	6779	0.943	0.741	-1.63482	0	0	down	ribosomal protein L34 [Source:NCBI gene;Acc:422526]	Genetic Information Processing	Translation	ko03010//Ribosome	K02915	GO:0005622//intracellular;GO:0005840//ribosome	GO:0003735//structural constituent of ribosome	GO:0006412//translation
bulk	ENSGALG00000051431	RPS15A	40.919	13.168	5736	6779	0.957	0.745	-1.63573	0	0	down	ribosomal protein S15a [Source:NCBI gene;Acc:427675]	Genetic Information Processing	Translation	ko03010//Ribosome	K02957	GO:0005737//cytoplasm;GO:0005840//ribosome;GO:0022627//cytosolic small ribosomal subunit	GO:0003735//structural constituent of ribosome	GO:0006412//translation;GO:0008284//positive regulation of cell proliferation;GO:0009615//response to virus;GO:0045787//positive regulation of cell cycle
bulk	ENSGALG00000016232	RPL8	39.0522	12.5671	5736	6779	0.96	0.793	-1.63576	0	0	down	ribosomal protein L8 [Source:NCBI gene;Acc:418568]	Genetic Information Processing	Translation	ko03010//Ribosome	K02938	GO:0005840//ribosome;GO:0014069//postsynaptic density;GO:0015934//large ribosomal subunit;GO:0022625//cytosolic large ribosomal subunit;GO:0042788//polysomal ribosome;GO:0045202//synapse;GO:0098794//postsynapse	GO:0003723//RNA binding;GO:0003735//structural constituent of ribosome	GO:0002181//cytoplasmic translation;GO:0006412//translation
bulk	ENSGALG00000015082	RPS6	33.2868	10.6992	5736	6779	0.936	0.761	-1.63745	0	0	down	ribosomal protein S6 [Source:NCBI gene;Acc:396148]	Environmental Information Processing;Genetic Information Processing;Organismal Systems;Environmental Information Processing	Signal transduction;Translation;Endocrine system;Signal transduction	ko04150//mTOR signaling pathway;ko03010//Ribosome;ko04910//Insulin signaling pathway;ko04371//Apelin signaling pathway	K02991;K02991;K02991;K02991	GO:0005622//intracellular;GO:0005634//nucleus;GO:0005730//nucleolus;GO:0005737//cytoplasm;GO:0005783//endoplasmic reticulum;GO:0005829//cytosol;GO:0005840//ribosome;GO:0005844//polysome;GO:0015935//small ribosomal subunit;GO:0022627//cytosolic small ribosomal subunit;GO:0030425//dendrite;GO:0036464//cytoplasmic ribonucleoprotein granule;GO:0044297//cell body;GO:0048471//perinuclear region of cyto…	GO:0003735//structural constituent of ribosome;GO:0019901//protein kinase binding	GO:0000082//G1/S transition of mitotic cell cycle;GO:0000278//mitotic cell cycle;GO:0002309//T cell proliferation involved in immune response;GO:0006364//rRNA processing;GO:0006412//translation;GO:0006924//activation-induced cell death of T cells;GO:0007093//mitotic cell cycle checkpoint;GO:0007369//gastrulation;GO:0022605//mammalian oogenesis stage;GO:0031929//TOR signaling;GO:0033077//T cell di…
bulk	ENSGALG00000007711	RPL4	19.2316	6.09223	5736	6779	0.865	0.639	-1.65844	0	0	down	ribosomal protein L4 [Source:NCBI gene;Acc:415551]	Genetic Information Processing	Translation	ko03010//Ribosome	K02930	GO:0005634//nucleus;GO:0005791//rough endoplasmic reticulum;GO:0005840//ribosome;GO:1990904//ribonucleoprotein complex	GO:0003735//structural constituent of ribosome	GO:0006412//translation
bulk	ENSGALG00000017299	RPS11	55.5977	17.5399	5736	6779	0.984	0.798	-1.66439	0	0	down	ribosomal protein S11 [Source:NCBI gene;Acc:419049]	Genetic Information Processing	Translation	ko03010//Ribosome	K02949	GO:0005622//intracellular;GO:0005840//ribosome;GO:0022627//cytosolic small ribosomal subunit	GO:0003735//structural constituent of ribosome	GO:0006412//translation
bulk	ENSGALG00000004831	RPS4X	20.5755	6.45573	5736	6779	0.87	0.666	-1.67228	0	0	down	ribosomal protein S4 X-linked [Source:NCBI gene;Acc:396001]	Genetic Information Processing	Translation	ko03010//Ribosome	K02987	GO:0005622//intracellular;GO:0005840//ribosome;GO:0005844//polysome;GO:0015935//small ribosomal subunit;GO:0022627//cytosolic small ribosomal subunit;GO:0036464//cytoplasmic ribonucleoprotein granule;GO:1990904//ribonucleoprotein complex	GO:0003723//RNA binding;GO:0003735//structural constituent of ribosome;GO:0019843//rRNA binding	GO:0006412//translation;GO:0007275//multicellular organism development;GO:0008284//positive regulation of cell proliferation;GO:0045727//positive regulation of translation
bulk	ENSGALG00000015339	RPL24	30.0526	9.39192	5736	6779	0.923	0.715	-1.678	0	0	down	ribosomal protein L24 [Source:NCBI gene;Acc:418401]	Genetic Information Processing	Translation	ko03010//Ribosome	K02896	GO:0005737//cytoplasm;GO:0005783//endoplasmic reticulum;GO:0005829//cytosol;GO:0022625//cytosolic large ribosomal subunit;GO:0042788//polysomal ribosome;GO:0045202//synapse	GO:0003723//RNA binding;GO:0003735//structural constituent of ribosome	GO:0000027//ribosomal large subunit assembly;GO:0002181//cytoplasmic translation;GO:0006412//translation;GO:0007093//mitotic cell cycle checkpoint;GO:0010458//exit from mitosis;GO:0021554//optic nerve development;GO:0031290//retinal ganglion cell axon guidance;GO:0060041//retina development in camera-type eye;GO:1902626//assembly of large subunit precursor of preribosome
bulk	ENSGALG00000002868	RPL26L1	33.8642	10.5194	5736	6779	0.947	0.753	-1.68671	0	0	down	ribosomal protein L26 like 1 [Source:NCBI gene;Acc:396400]	Genetic Information Processing	Translation	ko03010//Ribosome	K02898	GO:0005622//intracellular;GO:0005840//ribosome;GO:0015934//large ribosomal subunit;GO:0022625//cytosolic large ribosomal subunit	GO:0003723//RNA binding;GO:0003735//structural constituent of ribosome	GO:0002181//cytoplasmic translation;GO:0006412//translation;GO:0042273//ribosomal large subunit biogenesis
bulk	ENSGALG00000027035	RPL21	44.9616	13.7123	5736	6779	0.963	0.767	-1.71322	0	0	down	ribosomal protein L21 [Source:NCBI gene;Acc:418933]	Genetic Information Processing	Translation	ko03010//Ribosome	K02889	GO:0005622//intracellular;GO:0005840//ribosome;GO:0022625//cytosolic large ribosomal subunit	GO:0003735//structural constituent of ribosome	GO:0006412//translation
bulk	ENSGALG00000040098	EEF1D	17.8998	5.44499	5736	6779	0.853	0.586	-1.71694	0	0	down	eukaryotic translation elongation factor 1 delta [Source:NCBI gene;Acc:107049004]	Human Diseases	Infectious diseases	ko05168//Herpes simplex infection	K15410	GO:0001650//fibrillar center;GO:0005634//nucleus;GO:0005737//cytoplasm;GO:0005783//endoplasmic reticulum;GO:0005829//cytosol;GO:0005853//eukaryotic translation elongation factor 1 complex	GO:0003746//translation elongation factor activity	GO:0006414//translational elongation;GO:0071479//cellular response to ionizing radiation
bulk	ENSGALG00000005948	RPL27A	34.2867	10.3234	5736	6779	0.927	0.725	-1.73173	0	0	down	ribosomal protein L27a [Source:NCBI gene;Acc:770018]	Genetic Information Processing	Translation	ko03010//Ribosome	K02900	GO:0005622//intracellular;GO:0005783//endoplasmic reticulum;GO:0005829//cytosol;GO:0005840//ribosome;GO:0015934//large ribosomal subunit;GO:0022625//cytosolic large ribosomal subunit	GO:0003735//structural constituent of ribosome	GO:0006412//translation
bulk	ENSGALG00000012172	RPL3	18.5086	5.50274	5736	6779	0.846	0.603	-1.74998	0	0	down	ribosomal protein L3 [Source:NCBI gene;Acc:418016]	Genetic Information Processing	Translation	ko03010//Ribosome	K02925	GO:0005622//intracellular;GO:0005730//nucleolus;GO:0005829//cytosol;GO:0005840//ribosome;GO:0022625//cytosolic large ribosomal subunit;GO:0032991//protein-containing complex	GO:0003735//structural constituent of ribosome	GO:0000027//ribosomal large subunit assembly;GO:0006412//translation;GO:0071353//cellular response to interleukin-4
bulk	ENSGALG00000035252	RPL7	24.847	7.37523	5736	6779	0.898	0.666	-1.75231	0	0	down	ribosomal protein L7 [Source:NCBI gene;Acc:420182]	Genetic Information Processing	Translation	ko03010//Ribosome	K02937	GO:0005840//ribosome;GO:0005844//polysome;GO:0014069//postsynaptic density;GO:0022625//cytosolic large ribosomal subunit;GO:0045202//synapse;GO:1990904//ribonucleoprotein complex	GO:0003677//DNA binding;GO:0003723//RNA binding;GO:0003729//mRNA binding;GO:0003735//structural constituent of ribosome;GO:0042803//protein homodimerization activity	GO:0000463//maturation of LSU-rRNA from tricistronic rRNA transcript (SSU-rRNA, 5.8S rRNA, LSU-rRNA);GO:0006364//rRNA processing;GO:0042273//ribosomal large subunit biogenesis
bulk	ENSGALG00000023294	RPLP0	10.6782	3.13154	5736	6779	0.727	0.455	-1.76973	0	0	down	ribosomal protein lateral stalk subunit P0 [Source:NCBI gene;Acc:395835]	Genetic Information Processing	Translation	ko03010//Ribosome	K02941	GO:0005622//intracellular;GO:0005634//nucleus;GO:0005737//cytoplasm;GO:0005783//endoplasmic reticulum;GO:0005829//cytosol;GO:0005840//ribosome;GO:0014069//postsynaptic density;GO:0022625//cytosolic large ribosomal subunit;GO:0030425//dendrite;GO:0036464//cytoplasmic ribonucleoprotein granule;GO:0098794//postsynapse;GO:1990904//ribonucleoprotein complex	GO:0003735//structural constituent of ribosome;GO:0070180//large ribosomal subunit rRNA binding	GO:0000027//ribosomal large subunit assembly;GO:0002181//cytoplasmic translation;GO:0042254//ribosome biogenesis;GO:0071353//cellular response to interleukin-4
bulk	ENSGALG00000029897	RPL30	21.5091	6.27943	5736	6779	0.856	0.61	-1.77624	0	0	down	ribosomal protein L30 [Source:NCBI gene;Acc:425416]	Genetic Information Processing	Translation	ko03010//Ribosome	K02908	GO:0005622//intracellular;GO:0005634//nucleus;GO:0005840//ribosome;GO:0014069//postsynaptic density;GO:0022625//cytosolic large ribosomal subunit;GO:0042788//polysomal ribosome	GO:0003723//RNA binding;GO:0003735//structural constituent of ribosome	GO:0002181//cytoplasmic translation;GO:0006412//translation;GO:0031640//killing of cells of other organism;GO:0050829//defense response to Gram-negative bacterium;GO:0061844//antimicrobial humoral immune response mediated by antimicrobial peptide
bulk	ENSGALG00000010077	RPS3A	41.4436	12.0287	5736	6779	0.966	0.769	-1.78467	0	0	down	ribosomal protein S3A [Source:NCBI gene;Acc:422477]	Genetic Information Processing	Translation	ko03010//Ribosome	K02984	GO:0005622//intracellular;GO:0005634//nucleus;GO:0005730//nucleolus;GO:0005737//cytoplasm;GO:0005783//endoplasmic reticulum;GO:0005829//cytosol;GO:0005840//ribosome;GO:0022627//cytosolic small ribosomal subunit;GO:0045202//synapse;GO:1990904//ribonucleoprotein complex	GO:0003735//structural constituent of ribosome;GO:0048027//mRNA 5'-UTR binding	GO:0006412//translation;GO:0043066//negative regulation of apoptotic process
bulk	ENSGALG00000008620	RPL39	26.9806	7.75791	5736	6779	0.907	0.698	-1.79818	0	0	down	ribosomal protein L39 [Source:NCBI gene;Acc:374132]	Genetic Information Processing	Translation	ko03010//Ribosome	K02924	GO:0005615//extracellular space;GO:0005622//intracellular;GO:0005840//ribosome;GO:0022625//cytosolic large ribosomal subunit;GO:0042788//polysomal ribosome	GO:0003735//structural constituent of ribosome	GO:0002181//cytoplasmic translation;GO:0002227//innate immune response in mucosa;GO:0006412//translation;GO:0019731//antibacterial humoral response;GO:0050830//defense response to Gram-positive bacterium;GO:0061844//antimicrobial humoral immune response mediated by antimicrobial peptide
bulk	ENSGALG00000013990	RPS12	31.3098	8.88427	5736	6779	0.932	0.667	-1.81729	0	0	down	ribosomal protein S12 [Source:NCBI gene;Acc:421698]	Genetic Information Processing	Translation	ko03010//Ribosome	K02951	GO:0005622//intracellular;GO:0005737//cytoplasm;GO:0005794//Golgi apparatus;GO:0005829//cytosol;GO:0005840//ribosome;GO:0022627//cytosolic small ribosomal subunit;GO:0043231//intracellular membrane-bounded organelle	GO:0003735//structural constituent of ribosome	GO:0006412//translation
bulk	ENSGALG00000037067	EIF3E	4.50035	1.25887	5736	6779	0.491	0.26	-1.83791	0	0	down	eukaryotic translation initiation factor 3 subunit E [Source:NCBI gene;Acc:420272]	Genetic Information Processing	Translation	ko03013//RNA transport	K03250	GO:0005634//nucleus;GO:0005737//cytoplasm;GO:0005829//cytosol;GO:0005852//eukaryotic translation initiation factor 3 complex;GO:0016282//eukaryotic 43S preinitiation complex;GO:0016604//nuclear body;GO:0016605//PML body;GO:0033290//eukaryotic 48S preinitiation complex;GO:0071540//eukaryotic translation initiation factor 3 complex, eIF3e	GO:0003743//translation initiation factor activity;GO:0047485//protein N-terminus binding	GO:0000184//nuclear-transcribed mRNA catabolic process, nonsense-mediated decay;GO:0001732//formation of cytoplasmic translation initiation complex;GO:0002183//cytoplasmic translational initiation;GO:0006412//translation;GO:0006413//translational initiation;GO:0045727//positive regulation of translation;GO:1902416//positive regulation of mRNA binding
bulk	ENSGALG00000030120	ITGB1BP3	21.906	6.12442	5736	6779	0.874	0.601	-1.83868	0	0	down	integrin beta 1 binding protein 3 [Source:NCBI gene;Acc:415448]	Metabolism;Metabolism	Global and overview maps;Metabolism of cofactors and vitamins	ko01100//Metabolic pathways;ko00760//Nicotinate and nicotinamide metabolism	K10524;K10524	-	GO:0016301//kinase activity	GO:0016310//phosphorylation
bulk	ENSGALG00000043379	RPL14	23.6125	6.53061	5736	6779	0.88	0.612	-1.85426	0	0	down	ribosomal protein L14 [Source:NCBI gene;Acc:374134]	Genetic Information Processing	Translation	ko03010//Ribosome	K02875	GO:0005622//intracellular;GO:0005840//ribosome;GO:0014069//postsynaptic density;GO:0022625//cytosolic large ribosomal subunit	GO:0003723//RNA binding;GO:0003735//structural constituent of ribosome	GO:0006364//rRNA processing;GO:0006412//translation;GO:0042273//ribosomal large subunit biogenesis
bulk	ENSGALG00000026490	RPS16	38.4176	10.5151	5736	6779	0.941	0.724	-1.86931	0	0	down	ribosomal protein S16 [Source:NCBI gene;Acc:417871]	Genetic Information Processing	Translation	ko03010//Ribosome	K02960	GO:0005840//ribosome;GO:0022627//cytosolic small ribosomal subunit	GO:0003723//RNA binding;GO:0003735//structural constituent of ribosome	GO:0000462//maturation of SSU-rRNA from tricistronic rRNA transcript (SSU-rRNA, 5.8S rRNA, LSU-rRNA);GO:0006412//translation;GO:1990830//cellular response to leukemia inhibitory factor
bulk	ENSGALG00000049865	RPL18A	22.9098	6.21991	5736	6779	0.876	0.631	-1.881	0	0	down	ribosomal protein L18a [Source:NCBI gene;Acc:417823]	Genetic Information Processing	Translation	ko03010//Ribosome	K02882	GO:0005840//ribosome;GO:0014069//postsynaptic density;GO:0022625//cytosolic large ribosomal subunit;GO:0042788//polysomal ribosome	GO:0003735//structural constituent of ribosome	GO:0002181//cytoplasmic translation;GO:0006412//translation
bulk	ENSGALG00000012109	EIF3M	3.73134	1.00918	5736	6779	0.43	0.218	-1.88651	0	0	down	eukaryotic translation initiation factor 3 subunit M [Source:NCBI gene;Acc:421602]	-	-	-	-	GO:0005737//cytoplasm;GO:0005852//eukaryotic translation initiation factor 3 complex;GO:0016282//eukaryotic 43S preinitiation complex;GO:0033290//eukaryotic 48S preinitiation complex;GO:0071541//eukaryotic translation initiation factor 3 complex, eIF3m	GO:0003743//translation initiation factor activity;GO:0031369//translation initiation factor binding	GO:0001732//formation of cytoplasmic translation initiation complex;GO:0002183//cytoplasmic translational initiation;GO:0006412//translation;GO:0006413//translational initiation
bulk	ENSGALG00000005490	RPS2	24.6859	6.63381	5736	6779	0.91	0.639	-1.89578	0	0	down	ribosomal protein S2 [Source:NCBI gene;Acc:416544]	Genetic Information Processing	Translation	ko03010//Ribosome	K02981	GO:0005654//nucleoplasm;GO:0005840//ribosome;GO:0015935//small ribosomal subunit;GO:0022627//cytosolic small ribosomal subunit;GO:0045202//synapse;GO:1990904//ribonucleoprotein complex	GO:0003723//RNA binding;GO:0003729//mRNA binding;GO:0003735//structural constituent of ribosome;GO:0017134//fibroblast growth factor binding;GO:0019899//enzyme binding	GO:0006412//translation;GO:0051443//positive regulation of ubiquitin-protein transferase activity;GO:0071353//cellular response to interleukin-4
bulk	ENSGALG00000008590	EEF1B2	21.1206	5.35626	5736	6779	0.865	0.574	-1.97935	0	0	down	eukaryotic translation elongation factor 1 beta 2 [Source:NCBI gene;Acc:395723]	-	-	-	-	GO:0005737//cytoplasm;GO:0005783//endoplasmic reticulum;GO:0005853//eukaryotic translation elongation factor 1 complex	GO:0003746//translation elongation factor activity	GO:0006412//translation;GO:0006414//translational elongation
bulk	ENSGALG00000005922	RPL5	16.6936	4.21599	5736	6779	0.819	0.533	-1.98535	0	0	down	ribosomal protein L5 [Source:NCBI gene;Acc:395269]	Genetic Information Processing	Translation	ko03010//Ribosome	K02932	GO:0005622//intracellular;GO:0005634//nucleus;GO:0005730//nucleolus;GO:0005737//cytoplasm;GO:0005840//ribosome;GO:0022625//cytosolic large ribosomal subunit	GO:0003723//RNA binding;GO:0003735//structural constituent of ribosome;GO:0008097//5S rRNA binding;GO:0019843//rRNA binding	GO:0000027//ribosomal large subunit assembly;GO:0006412//translation
bulk	ENSGALG00000020078	H3F3C	16.7938	3.84369	5736	6779	0.828	0.501	-2.12736	0	0	down	H3 histone, family 3C [Source:NCBI gene;Acc:427887]	-	-	-	-	GO:0000228//nuclear chromosome;GO:0000784//nuclear chromosome, telomeric region;GO:0000786//nucleosome;GO:0000788//nuclear nucleosome;GO:0005634//nucleus;GO:0005694//chromosome;GO:0032991//protein-containing complex	GO:0000979//RNA polymerase II core promoter sequence-specific DNA binding;GO:0000980//RNA polymerase II distal enhancer sequence-specific DNA binding;GO:0003677//DNA binding;GO:0031492//nucleosomal DNA binding;GO:0046982//protein heterodimerization activity	GO:0001649//osteoblast differentiation;GO:0006334//nucleosome assembly;GO:0006336//DNA replication-independent nucleosome assembly;GO:0006997//nucleus organization;GO:0007283//spermatogenesis;GO:0007286//spermatid development;GO:0007338//single fertilization;GO:0008283//cell proliferation;GO:0008584//male gonad development;GO:0030307//positive regulation of cell growth;GO:0031508//pericentric het…
bulk	ENSGALG00000005326	EIF3F	3.48412	0.723971	5736	6779	0.41	0.178	-2.26679	0	0	down	eukaryotic translation initiation factor 3 subunit F [Source:NCBI gene;Acc:423748]	Genetic Information Processing	Translation	ko03013//RNA transport	K03249	GO:0005737//cytoplasm;GO:0005852//eukaryotic translation initiation factor 3 complex;GO:0016282//eukaryotic 43S preinitiation complex;GO:0033290//eukaryotic 48S preinitiation complex;GO:0071541//eukaryotic translation initiation factor 3 complex, eIF3m	GO:0003743//translation initiation factor activity;GO:0004843//thiol-dependent ubiquitin-specific protease activity;GO:0005515//protein binding;GO:0031369//translation initiation factor binding	GO:0001732//formation of cytoplasmic translation initiation complex;GO:0002183//cytoplasmic translational initiation;GO:0006412//translation;GO:0006413//translational initiation;GO:0016579//protein deubiquitination;GO:0075522//IRES-dependent viral translational initiation
bulk	ENSGALG00000006480	TCF7	15.0614	2.22749	5736	6779	0.489	0.132	-2.75736	0	0	down	transcription factor 7 (T-cell specific, HMG-box) [Source:NCBI gene;Acc:395229]	Environmental Information Processing;Organismal Systems;Cellular Processes	Signal transduction;Endocrine system;Cellular community - eukaryotes	ko04310//Wnt signaling pathway;ko04916//Melanogenesis;ko04520//Adherens junction	K02620;K02620;K02620	GO:0005634//nucleus;GO:0005654//nucleoplasm;GO:0005667//transcription factor complex;GO:0005719//nuclear euchromatin;GO:0016604//nuclear body	GO:0000978//RNA polymerase II proximal promoter sequence-specific DNA binding;GO:0001227//DNA-binding transcription repressor activity, RNA polymerase II-specific;GO:0003677//DNA binding;GO:0003700//DNA-binding transcription factor activity;GO:0008013//beta-catenin binding;GO:0043565//sequence-specific DNA binding;GO:0044212//transcription regulatory region DNA binding	GO:0000122//negative regulation of transcription by RNA polymerase II;GO:0006355//regulation of transcription, DNA-templated;GO:0006357//regulation of transcription by RNA polymerase II;GO:0016055//Wnt signaling pathway;GO:0021915//neural tube development;GO:0030538//embryonic genitalia morphogenesis;GO:0033153//T cell receptor V(D)J recombination;GO:0042127//regulation of cell proliferation;GO:0…
bulk	ENSGALG00000011426	RNASET2	1.78643	5.73241	5736	6779	0.216	0.541	1.68206	9.88131291682493e-324	2.17003512966392e-319	up	ribonuclease T2 [Source:NCBI gene;Acc:421569]	-	-	-	-	GO:0005576//extracellular region	GO:0003723//RNA binding;GO:0004521//endoribonuclease activity;GO:0033897//ribonuclease T2 activity	GO:0006401//RNA catabolic process;GO:0090502//RNA phosphodiester bond hydrolysis, endonucleolytic
bulk	ENSGALG00000045534	ENSGALG00000045534	0.124655	1.2029	5736	6779	0.019	0.234	3.2705	1.33397724377137e-322	2.9295474250463e-318	up	promyelocytic leukemia-like [Source:NCBI gene;Acc:100857563]	Cellular Processes;Human Diseases;Human Diseases;Genetic Information Processing	Transport and catabolism;Infectious diseases;Infectious diseases;Folding, sorting and degradation	ko04144//Endocytosis;ko05168//Herpes simplex infection;ko05164//Influenza A;ko04120//Ubiquitin mediated proteolysis	K10054;K10054;K10054;K10054	GO:0005737//cytoplasm;GO:0016363//nuclear matrix;GO:0016605//PML body	GO:0003713//transcription coactivator activity;GO:0008270//zinc ion binding;GO:0032183//SUMO binding;GO:0046332//SMAD binding;GO:0046872//metal ion binding	GO:0006355//regulation of transcription, DNA-templated;GO:0007050//cell cycle arrest;GO:0008630//intrinsic apoptotic signaling pathway in response to DNA damage;GO:0030578//PML body organization;GO:0045087//innate immune response;GO:1902187//negative regulation of viral release from host cell;GO:1903508//positive regulation of nucleic acid-templated transcription
bulk	ENSGALG00000040926	SAMSN1	2.50083	5.74071	5736	6779	0.293	0.633	1.19882	7.65801751053932e-322	1.68177722548954e-317	up	SAM domain, SH3 domain and nuclear localization signals 1 [Source:NCBI gene;Acc:418470]	-	-	-	-	GO:0005634//nucleus;GO:0005829//cytosol;GO:0005886//plasma membrane	GO:0001784//phosphotyrosine residue binding;GO:0005515//protein binding	GO:0002820//negative regulation of adaptive immune response;GO:0050732//negative regulation of peptidyl-tyrosine phosphorylation;GO:0050869//negative regulation of B cell activation
bulk	ENSGALG00000034661	ID1	3.15945	10.5887	5736	6779	0.299	0.622	1.74478	1.30532143631257e-320	2.86661640628604e-316	up	inhibitor of DNA binding 1, HLH protein [Source:NCBI gene;Acc:395282]	Environmental Information Processing	Signal transduction	ko04350//TGF-beta signaling pathway	K04680	GO:0005634//nucleus;GO:0005737//cytoplasm	GO:0001085//RNA polymerase II transcription factor binding;GO:0003700//DNA-binding transcription factor activity;GO:0008134//transcription factor binding;GO:0046983//protein dimerization activity	GO:0007623//circadian rhythm;GO:0010628//positive regulation of gene expression;GO:0030182//neuron differentiation;GO:0043392//negative regulation of DNA binding;GO:0045665//negative regulation of neuron differentiation;GO:0045892//negative regulation of transcription, DNA-templated;GO:0051726//regulation of cell cycle;GO:0060317//cardiac epithelial to mesenchymal transition
bulk	ENSGALG00000031593	TMSB15B	6.27462	16.9039	5736	6779	0.397	0.689	1.42976	2.54048555091569e-320	5.57916031836595e-316	up	thymosin beta 15B [Source:NCBI gene;Acc:100502566]	-	-	-	-	GO:0005737//cytoplasm;GO:0005856//cytoskeleton	GO:0003779//actin binding;GO:0003785//actin monomer binding	GO:0007015//actin filament organization;GO:0030334//regulation of cell migration;GO:0042989//sequestering of actin monomers
bulk	ENSGALG00000030220	ELMO3	0.0946686	0.915452	5736	6779	0.016	0.224	3.27353	2.6304054984588e-319	5.77663351516536e-315	up	engulfment and cell motility 3 [Source:NCBI gene;Acc:100857533]	-	-	-	-	-	-	GO:0016477//cell migration
bulk	ENSGALG00000011464	EIF5	5.97447	11.3754	5736	6779	0.539	0.822	0.929036	3.1180729941864e-318	6.84760010253275e-314	up	eukaryotic translation initiation factor 5 [Source:NCBI gene;Acc:423479]	Genetic Information Processing	Translation	ko03013//RNA transport	K03262	GO:0005737//cytoplasm;GO:0005829//cytosol;GO:0005886//plasma membrane	GO:0003743//translation initiation factor activity;GO:0005515//protein binding	GO:0006413//translational initiation;GO:0006446//regulation of translational initiation
bulk	ENSGALG00000012200	GCH1	0.0346659	0.709115	5736	6779	0.007	0.197	4.35443	2.47473430663584e-317	5.43476401080298e-313	up	GTP cyclohydrolase 1 [Source:NCBI gene;Acc:396146]	Metabolism;Metabolism	Global and overview maps;Metabolism of cofactors and vitamins	ko01100//Metabolic pathways;ko00790//Folate biosynthesis	K01495;K01495	GO:0005634//nucleus;GO:0005654//nucleoplasm;GO:0005737//cytoplasm;GO:0005829//cytosol;GO:0031410//cytoplasmic vesicle;GO:0031965//nuclear membrane;GO:0032991//protein-containing complex	GO:0003924//GTPase activity;GO:0003934//GTP cyclohydrolase I activity;GO:0005525//GTP binding;GO:0008270//zinc ion binding;GO:0042803//protein homodimerization activity;GO:0051019//mitogen-activated protein kinase binding	GO:0006729//tetrahydrobiopterin biosynthetic process;GO:0008217//regulation of blood pressure;GO:0010460//positive regulation of heart rate;GO:0014916//regulation of lung blood pressure;GO:0032496//response to lipopolysaccharide;GO:0034341//response to interferon-gamma;GO:0034612//response to tumor necrosis factor;GO:0042416//dopamine biosynthetic process;GO:0042559//pteridine-containing compound…
bulk	ENSGALG00000006805	PLSCR1	3.8405	8.82671	5736	6779	0.355	0.679	1.20058	4.60473480295161e-317	1.0112458100762e-312	up	phospholipid scramblase 1 [Source:NCBI gene;Acc:424883]	-	-	-	-	GO:0005634//nucleus;GO:0005730//nucleolus;GO:0005737//cytoplasm;GO:0005794//Golgi apparatus;GO:0005829//cytosol;GO:0005886//plasma membrane;GO:0005887//integral component of plasma membrane;GO:0045121//membrane raft;GO:0048471//perinuclear region of cytoplasm;GO:0062023//collagen-containing extracellular matrix	GO:0001228//DNA-binding transcription activator activity, RNA polymerase II-specific;GO:0005154//epidermal growth factor receptor binding;GO:0005509//calcium ion binding;GO:0017124//SH3 domain binding;GO:0017128//phospholipid scramblase activity;GO:0019899//enzyme binding;GO:0042609//CD4 receptor binding	GO:0006915//apoptotic process;GO:0010628//positive regulation of gene expression;GO:0017121//phospholipid scrambling;GO:0035456//response to interferon-beta;GO:0045071//negative regulation of viral genome replication;GO:0045089//positive regulation of innate immune response;GO:0045944//positive regulation of transcription by RNA polymerase II;GO:0051607//defense response to virus;GO:2000373//posi…
bulk	ENSGALG00000029500	ND5	41.9331	23.8366	5736	6779	0.956	0.888	-0.814912	1.359401129207e-314	2.9853808198515e-310	down	NADH dehydrogenase subunit 5 [Source:NCBI gene;Acc:807642]	Metabolism;Metabolism	Global and overview maps;Energy metabolism	ko01100//Metabolic pathways;ko00190//Oxidative phosphorylation	K03883;K03883	GO:0005739//mitochondrion;GO:0005743//mitochondrial inner membrane;GO:0005747//mitochondrial respiratory chain complex I;GO:0016020//membrane;GO:0016021//integral component of membrane;GO:0070469//respiratory chain	GO:0003954//NADH dehydrogenase activity;GO:0008137//NADH dehydrogenase (ubiquinone) activity	GO:0042773//ATP synthesis coupled electron transport;GO:0055114//oxidation-reduction process
bulk	ENSGALG00000027070	TIMP2	2.3878	5.89871	5736	6779	0.245	0.576	1.30472	3.14005027747902e-313	0	up	TIMP metallopeptidase inhibitor 2 [Source:NCBI gene;Acc:374178]	-	-	-	-	GO:0005576//extracellular region;GO:0005615//extracellular space;GO:0031012//extracellular matrix	GO:0002020//protease binding;GO:0005515//protein binding;GO:0008191//metalloendopeptidase inhibitor activity;GO:0008270//zinc ion binding;GO:0030414//peptidase inhibitor activity	GO:0009725//response to hormone;GO:0010033//response to organic substance;GO:0010951//negative regulation of endopeptidase activity;GO:0034097//response to cytokine;GO:0051045//negative regulation of membrane protein ectodomain proteolysis;GO:1905049//negative regulation of metallopeptidase activity
bulk	ENSGALG00000011803	EMP1	3.40355	9.18081	5736	6779	0.318	0.636	1.43158	0	3.94667e-304	up	epithelial membrane protein 1 [Source:NCBI gene;Acc:417964]	-	-	-	-	GO:0005886//plasma membrane;GO:0016020//membrane;GO:0016021//integral component of membrane	-	GO:0008219//cell death;GO:0016049//cell growth;GO:0032060//bleb assembly
bulk	ENSGALG00000030005	IGSF1	0.285404	1.50985	5736	6779	0.052	0.299	2.40333	1.23042e-306	2.70213e-302	up	immunoglobulin superfamily member 1 [Source:NCBI gene;Acc:419114]	-	-	-	-	GO:0016020//membrane;GO:0016021//integral component of membrane	-	-
bulk	ENSGALG00000011229	SERBP1	7.60767	4.16988	5736	6779	0.642	0.583	-0.867449	1.36773e-306	3.00366e-302	down	SERPINE1 mRNA binding protein 1 [Source:NCBI gene;Acc:424706]	-	-	-	-	GO:0005634//nucleus;GO:0005737//cytoplasm;GO:0005829//cytosol	GO:0003723//RNA binding;GO:0003730//mRNA 3'-UTR binding;GO:0032183//SUMO binding	GO:0030578//PML body organization
bulk	ENSGALG00000015712	SLBP	0.0912849	1.03797	5736	6779	0.013	0.209	3.50724	4.25017e-306	9.33379e-302	up	stem-loop binding protein [Source:NCBI gene;Acc:422902]	-	-	-	-	GO:0005634//nucleus;GO:0005737//cytoplasm;GO:0071204//histone pre-mRNA 3'end processing complex	GO:0003723//RNA binding;GO:0003729//mRNA binding;GO:0071207//histone pre-mRNA stem-loop binding	GO:0006398//mRNA 3'-end processing by stem-loop binding and cleavage;GO:0051028//mRNA transport
bulk	ENSGALG00000001905	DTX2	0.901577	3.06326	5736	6779	0.131	0.427	1.76454	1.13353e-304	2.48936e-300	up	deltex E3 ubiquitin ligase 2 [Source:NCBI gene;Acc:417515]	Environmental Information Processing	Signal transduction	ko04330//Notch signaling pathway	K06058	GO:0005654//nucleoplasm;GO:0031965//nuclear membrane	GO:0008270//zinc ion binding;GO:0046872//metal ion binding	GO:0007219//Notch signaling pathway;GO:0016567//protein ubiquitination
bulk	ENSGALG00000050943	RNF19B	0.596401	2.26121	5736	6779	0.1	0.381	1.92274	1.54919e-303	3.40219e-299	up	ring finger protein 19B [Source:HGNC Symbol;Acc:HGNC:26886]	-	-	-	-	GO:0005783//endoplasmic reticulum;GO:0005829//cytosol	GO:0004842//ubiquitin-protein transferase activity;GO:0043130//ubiquitin binding;GO:0061630//ubiquitin protein ligase activity	GO:0016567//protein ubiquitination;GO:0051865//protein autoubiquitination
bulk	ENSGALG00000010238	NAP1L1	5.48254	1.7546	5736	6779	0.506	0.246	-1.6437	1.75956e-303	3.86418e-299	down	nucleosome assembly protein 1 like 1 [Source:NCBI gene;Acc:417864]	-	-	-	-	GO:0005634//nucleus;GO:0005737//cytoplasm	-	GO:0006334//nucleosome assembly;GO:0050769//positive regulation of neurogenesis;GO:2000179//positive regulation of neural precursor cell proliferation
bulk	ENSGALG00000028821	GLIPR2	0.472143	1.71504	5736	6779	0.073	0.332	1.86095	1.60642e-302	3.52787e-298	up	GLI pathogenesis related 2 [Source:NCBI gene;Acc:420999]	-	-	-	-	GO:0000139//Golgi membrane;GO:0005576//extracellular region;GO:0005615//extracellular space	GO:0042803//protein homodimerization activity	GO:0010634//positive regulation of epithelial cell migration;GO:0010718//positive regulation of epithelial to mesenchymal transition;GO:0070374//positive regulation of ERK1 and ERK2 cascade
bulk	ENSGALG00000010166	VLDLR	0.216766	1.42951	5736	6779	0.04	0.273	2.72131	2.54993e-302	5.5999e-298	up	very low density lipoprotein receptor [Source:NCBI gene;Acc:396154]	-	-	-	-	GO:0005615//extracellular space;GO:0005905//clathrin-coated pit;GO:0016020//membrane;GO:0016021//integral component of membrane;GO:0034361//very-low-density lipoprotein particle;GO:0043235//receptor complex	GO:0005509//calcium ion binding;GO:0005515//protein binding;GO:0030228//lipoprotein particle receptor activity;GO:0030229//very-low-density lipoprotein particle receptor activity;GO:0034185//apolipoprotein binding;GO:0034189//very-low-density lipoprotein particle binding;GO:0034437//glycoprotein transporter activity;GO:0038025//reelin receptor activity;GO:0048306//calcium-dependent protein binding	GO:0000122//negative regulation of transcription by RNA polymerase II;GO:0006629//lipid metabolic process;GO:0006869//lipid transport;GO:0006897//endocytosis;GO:0006898//receptor-mediated endocytosis;GO:0008202//steroid metabolic process;GO:0008203//cholesterol metabolic process;GO:0021517//ventral spinal cord development;GO:0034436//glycoprotein transport;GO:0034447//very-low-density lipoprotein…
bulk	ENSGALG00000035804	SQSTM1	2.83702	7.39926	5736	6779	0.322	0.64	1.38301	1.87924e-296	4.127e-292	up	sequestosome 1 [Source:NCBI gene;Acc:770805]	Cellular Processes;Cellular Processes;Cellular Processes	Cell growth and death;Cell growth and death;Transport and catabolism	ko04218//Cellular senescence;ko04217//Necroptosis;ko04137//Mitophagy - animal	K14381;K14381;K14381	GO:0000407//phagophore assembly site;GO:0000932//P-body;GO:0005737//cytoplasm;GO:0005776//autophagosome;GO:0005829//cytosol;GO:0016234//inclusion body;GO:0016235//aggresome;GO:0016605//PML body;GO:0043231//intracellular membrane-bounded organelle;GO:0044753//amphisome;GO:0044754//autolysosome;GO:0097225//sperm midpiece	GO:0005080//protein kinase C binding;GO:0005515//protein binding;GO:0008270//zinc ion binding;GO:0019899//enzyme binding;GO:0019901//protein kinase binding;GO:0031625//ubiquitin protein ligase binding;GO:0035255//ionotropic glutamate receptor binding;GO:0042169//SH2 domain binding;GO:0042802//identical protein binding;GO:0043130//ubiquitin binding;GO:0046872//metal ion binding;GO:0070530//K63-lin…	GO:0000122//negative regulation of transcription by RNA polymerase II;GO:0000423//mitophagy;GO:0006914//autophagy;GO:0007005//mitochondrion organization;GO:0007032//endosome organization;GO:0016236//macroautophagy;GO:0035973//aggrephagy;GO:0043122//regulation of I-kappaB kinase/NF-kappaB signaling;GO:0044130//negative regulation of growth of symbiont in host;GO:0061635//regulation of protein comp…
bulk	ENSGALG00000028749	ACTG1	31.5532	19.9289	5736	6779	0.937	0.877	-0.662924	2.17367e-296	4.7736e-292	down	actin, cytoplasmic 2-like [Source:NCBI gene;Acc:776816]	Cellular Processes;Cellular Processes;Cellular Processes;Human Diseases;Cellular Processes;Cellular Processes;Cellular Processes;Human Diseases	Cell motility;Cellular community - eukaryotes;Cellular community - eukaryotes;Infectious diseases;Transport and catabolism;Cell growth and death;Cellular community - eukaryotes;Infectious diseases	ko04810//Regulation of actin cytoskeleton;ko04510//Focal adhesion;ko04530//Tight junction;ko05164//Influenza A;ko04145//Phagosome;ko04210//Apoptosis;ko04520//Adherens junction;ko05132//Salmonella infection	K05692;K05692;K05692;K05692;K05692;K05692;K05692;K05692	GO:0005737//cytoplasm;GO:0005856//cytoskeleton;GO:0005884//actin filament;GO:0005886//plasma membrane;GO:0005925//focal adhesion;GO:0015629//actin cytoskeleton;GO:0030016//myofibril;GO:0031941//filamentous actin;GO:0045335//phagocytic vesicle;GO:0070062//extracellular exosome;GO:0097433//dense body;GO:0098685//Schaffer collateral - CA1 synapse	GO:0000166//nucleotide binding;GO:0005200//structural constituent of cytoskeleton;GO:0005522//profilin binding;GO:0005524//ATP binding;GO:0031625//ubiquitin protein ligase binding;GO:0042802//identical protein binding	GO:0045214//sarcomere organization;GO:0048488//synaptic vesicle endocytosis;GO:0071346//cellular response to interferon-gamma
bulk	ENSGALG00000047864	ENSGALG00000047864	1.2691	3.32006	5736	6779	0.172	0.477	1.38741	1.03441e-295	2.27166e-291	up	--	-	-	-	-	GO:0016021//integral component of membrane	-	-
bulk	ENSGALG00000039583	cmi9	1.00365	2.65447	5736	6779	0.138	0.43	1.40317	2.26171e-295	4.96695e-291	up	melanogenesis associated transcription factor [Source:NCBI gene;Acc:395886]	Organismal Systems;Cellular Processes	Endocrine system;Transport and catabolism	ko04916//Melanogenesis;ko04137//Mitophagy - animal	K09455;K09455	GO:0005634//nucleus;GO:0032991//protein-containing complex	GO:0000978//RNA polymerase II proximal promoter sequence-specific DNA binding;GO:0000981//DNA-binding transcription factor activity, RNA polymerase II-specific;GO:0001228//DNA-binding transcription activator activity, RNA polymerase II-specific;GO:0003677//DNA binding;GO:0003682//chromatin binding;GO:0003700//DNA-binding transcription factor activity;GO:0046983//protein dimerization activity;GO:0…	GO:0000122//negative regulation of transcription by RNA polymerase II;GO:0006355//regulation of transcription, DNA-templated;GO:0006357//regulation of transcription by RNA polymerase II;GO:0010468//regulation of gene expression;GO:0010628//positive regulation of gene expression;GO:0016055//Wnt signaling pathway;GO:0030154//cell differentiation;GO:0030316//osteoclast differentiation;GO:0030318//me…
bulk	ENSGALG00000040465	ZEB2	1.64811	3.75829	5736	6779	0.199	0.508	1.18926	7.12366e-293	1.56443e-288	up	zinc finger E-box binding homeobox 2 [Source:NCBI gene;Acc:424306]	-	-	-	-	GO:0000790//nuclear chromatin;GO:0005634//nucleus;GO:0005730//nucleolus;GO:0005829//cytosol	GO:0001227//DNA-binding transcription repressor activity, RNA polymerase II-specific;GO:0001228//DNA-binding transcription activator activity, RNA polymerase II-specific;GO:0003676//nucleic acid binding;GO:0003677//DNA binding;GO:0043565//sequence-specific DNA binding;GO:0070412//R-SMAD binding	GO:0000122//negative regulation of transcription by RNA polymerase II;GO:0001755//neural crest cell migration;GO:0001756//somitogenesis;GO:0001843//neural tube closure;GO:0007417//central nervous system development;GO:0021540//corpus callosum morphogenesis;GO:0021766//hippocampus development;GO:0021846//cell proliferation in forebrain;GO:0021957//corticospinal tract morphogenesis;GO:0030177//posi…
bulk	ENSGALG00000032260	IL10RA	1.52216	3.95789	5736	6779	0.203	0.514	1.37861	1.70696e-290	3.74865e-286	up	interleukin 10 receptor subunit alpha [Source:NCBI gene;Acc:419771]	Environmental Information Processing	Signaling molecules and interaction	ko04060//Cytokine-cytokine receptor interaction	K05134	GO:0005886//plasma membrane;GO:0016020//membrane;GO:0016021//integral component of membrane	GO:0004896//cytokine receptor activity;GO:0004920//interleukin-10 receptor activity;GO:0005515//protein binding	GO:0019221//cytokine-mediated signaling pathway
bulk	ENSGALG00000036310	ENSGALG00000036310	0.855041	2.60399	5736	6779	0.137	0.428	1.60666	6.07962e-290	1.33514e-285	up	--	-	-	-	-	-	-	-
bulk	ENSGALG00000051258	ENSGALG00000051258	0.127395	1.12101	5736	6779	0.029	0.242	3.13742	7.65341e-290	1.68076e-285	up	--	-	-	-	-	-	-	-
bulk	ENSGALG00000008308	BHLHE40	6.10171	12.9907	5736	6779	0.439	0.75	1.0902	1.44795e-288	3.17985e-284	up	basic helix-loop-helix family member e40 [Source:NCBI gene;Acc:416108]	-	-	-	-	GO:0005634//nucleus;GO:0016604//nuclear body	GO:0000977//RNA polymerase II regulatory region sequence-specific DNA binding;GO:0000978//RNA polymerase II proximal promoter sequence-specific DNA binding;GO:0000980//RNA polymerase II distal enhancer sequence-specific DNA binding;GO:0000981//DNA-binding transcription factor activity, RNA polymerase II-specific;GO:0001102//RNA polymerase II activating transcription factor binding;GO:0001227//DNA…	GO:0000122//negative regulation of transcription by RNA polymerase II;GO:0001756//somitogenesis;GO:0006355//regulation of transcription, DNA-templated;GO:0007219//Notch signaling pathway;GO:0007623//circadian rhythm;GO:0009416//response to light stimulus;GO:0030154//cell differentiation;GO:0032922//circadian regulation of gene expression;GO:0042752//regulation of circadian rhythm;GO:0043153//entr…
bulk	ENSGALG00000014824	PTGER4	2.24511	4.31827	5736	6779	0.243	0.552	0.943669	6.33496e-288	1.39122e-283	up	prostaglandin E receptor 4 [Source:NCBI gene;Acc:427183]	Environmental Information Processing	Signaling molecules and interaction	ko04080//Neuroactive ligand-receptor interaction	K04261	GO:0005623//cell;GO:0016020//membrane;GO:0016021//integral component of membrane	GO:0004930//G protein-coupled receptor activity;GO:0004955//prostaglandin receptor activity;GO:0004957//prostaglandin E receptor activity	GO:0006954//inflammatory response;GO:0006955//immune response;GO:0007165//signal transduction;GO:0007186//G protein-coupled receptor signaling pathway;GO:0007188//adenylate cyclase-modulating G protein-coupled receptor signaling pathway;GO:0007189//adenylate cyclase-activating G protein-coupled receptor signaling pathway;GO:0007204//positive regulation of cytosolic calcium ion concentration;GO:00…
bulk	ENSGALG00000012952	BASP1	2.51298	5.75785	5736	6779	0.294	0.609	1.19613	1.20661e-287	2.64985e-283	up	brain abundant membrane attached signal protein 1 [Source:NCBI gene;Acc:373905]	-	-	-	-	GO:0005634//nucleus;GO:0005737//cytoplasm;GO:0005856//cytoskeleton;GO:0005886//plasma membrane;GO:0008180//COP9 signalosome;GO:0016607//nuclear speck;GO:0030054//cell junction;GO:0030426//growth cone;GO:0030863//cortical cytoskeleton;GO:0031234//extrinsic component of cytoplasmic side of plasma membrane	GO:0003714//transcription corepressor activity;GO:0019904//protein domain specific binding;GO:0044212//transcription regulatory region DNA binding	GO:0007275//multicellular organism development;GO:0045892//negative regulation of transcription, DNA-templated;GO:0072112//glomerular visceral epithelial cell differentiation
bulk	ENSGALG00000024466	CCL17	4.93871	1.16634	5736	6779	0.269	0.044	-2.08214	1.75914e-287	3.86324e-283	down	C-C motif chemokine ligand 17 [Source:NCBI gene;Acc:415652]	Environmental Information Processing;Organismal Systems	Signaling molecules and interaction;Immune system	ko04060//Cytokine-cytokine receptor interaction;ko04625//C-type lectin receptor signaling pathway	K21083;K21083	GO:0005576//extracellular region;GO:0005615//extracellular space	GO:0005125//cytokine activity;GO:0008009//chemokine activity;GO:0048020//CCR chemokine receptor binding	GO:0002548//monocyte chemotaxis;GO:0006935//chemotaxis;GO:0006954//inflammatory response;GO:0006955//immune response;GO:0007186//G protein-coupled receptor signaling pathway;GO:0010469//regulation of signaling receptor activity;GO:0030593//neutrophil chemotaxis;GO:0043547//positive regulation of GTPase activity;GO:0048247//lymphocyte chemotaxis;GO:0070098//chemokine-mediated signaling pathway;GO:…
bulk	ENSGALG00000045511	PARP9	0.178993	1.11242	5736	6779	0.032	0.245	2.63572	8.28376e-287	1.8192e-282	up	poly(ADP-ribose) polymerase family member 9 [Source:NCBI gene;Acc:424269]	-	-	-	-	GO:0005634//nucleus;GO:0005654//nucleoplasm;GO:0005737//cytoplasm;GO:0005739//mitochondrion;GO:0005829//cytosol;GO:0032991//protein-containing complex;GO:0090734//site of DNA damage	GO:0003714//transcription corepressor activity;GO:0003950//NAD+ ADP-ribosyltransferase activity;GO:0004857//enzyme inhibitor activity;GO:0019899//enzyme binding;GO:0042393//histone binding;GO:0044389//ubiquitin-like protein ligase binding;GO:0072570//ADP-D-ribose binding;GO:0097677//STAT family protein binding	GO:0000122//negative regulation of transcription by RNA polymerase II;GO:0002230//positive regulation of defense response to virus by host;GO:0006302//double-strand break repair;GO:0006471//protein ADP-ribosylation;GO:0010608//posttranscriptional regulation of gene expression;GO:0010629//negative regulation of gene expression;GO:0035563//positive regulation of chromatin binding;GO:0042531//positi…
bulk	ENSGALG00000000209	PRNP	1.28426	3.52889	5736	6779	0.18	0.482	1.45827	4.44918e-286	9.77084e-282	up	prion protein [Source:NCBI gene;Acc:396452]	Cellular Processes	Cell growth and death	ko04216//Ferroptosis	K05634	GO:0005604//basement membrane;GO:0005623//cell;GO:0005737//cytoplasm;GO:0005783//endoplasmic reticulum;GO:0005794//Golgi apparatus;GO:0005829//cytosol;GO:0005886//plasma membrane;GO:0009986//cell surface;GO:0016020//membrane;GO:0016234//inclusion body;GO:0030425//dendrite;GO:0031225//anchored component of membrane;GO:0031965//nuclear membrane;GO:0043083//synaptic cleft;GO:0043231//intracellular m…	GO:0001540//amyloid-beta binding;GO:0002020//protease binding;GO:0005507//copper ion binding;GO:0005515//protein binding;GO:0005521//lamin binding;GO:0005539//glycosaminoglycan binding;GO:0008017//microtubule binding;GO:0015631//tubulin binding;GO:0031802//type 5 metabotropic glutamate receptor binding;GO:0038023//signaling receptor activity;GO:0042802//identical protein binding;GO:0043008//ATP-d…	GO:0001933//negative regulation of protein phosphorylation;GO:0006979//response to oxidative stress;GO:0007611//learning or memory;GO:0010628//positive regulation of gene expression;GO:0010870//positive regulation of receptor biosynthetic process;GO:0010942//positive regulation of cell death;GO:0031648//protein destabilization;GO:0032147//activation of protein kinase activity;GO:0032689//negative…
bulk	ENSGALG00000011511	CKB	1.31613	3.11478	5736	6779	0.177	0.477	1.24283	1.17488e-284	2.58016e-280	up	creatine kinase B [Source:NCBI gene;Acc:396248]	Metabolism;Metabolism	Global and overview maps;Amino acid metabolism	ko01100//Metabolic pathways;ko00330//Arginine and proline metabolism	K00933;K00933	GO:0005615//extracellular space;GO:0005737//cytoplasm;GO:0005829//cytosol;GO:0065010//extracellular membrane-bounded organelle	GO:0000166//nucleotide binding;GO:0003824//catalytic activity;GO:0004111//creatine kinase activity;GO:0005524//ATP binding;GO:0016301//kinase activity;GO:0016740//transferase activity;GO:0016772//transferase activity, transferring phosphorus-containing groups	GO:0006754//ATP biosynthetic process;GO:0016310//phosphorylation
bulk	ENSGALG00000016844	RAB20	3.37371	6.25279	5736	6779	0.302	0.619	0.890166	2.5031e-284	5.49706e-280	up	RAB20, member RAS oncogene family [Source:HGNC Symbol;Acc:HGNC:18260]	-	-	-	-	GO:0005768//endosome;GO:0005769//early endosome;GO:0005794//Golgi apparatus;GO:0005886//plasma membrane;GO:0030139//endocytic vesicle;GO:0043231//intracellular membrane-bounded organelle;GO:0045335//phagocytic vesicle	GO:0003924//GTPase activity;GO:0005525//GTP binding	GO:0006886//intracellular protein transport;GO:0006897//endocytosis;GO:0030100//regulation of endocytosis;GO:0032482//Rab protein signal transduction;GO:0071346//cellular response to interferon-gamma;GO:0090383//phagosome acidification;GO:0090385//phagosome-lysosome fusion
bulk	ENSGALG00000002431	ENSGALG00000002431	5.5297	0.364652	5736	6779	0.263	0.048	-3.92261	8.01096e-284	1.75929e-279	down	complement factor H [Source:NCBI gene;Acc:429057]	-	-	-	-	-	-	-
bulk	ENSGALG00000011389	TRAF3	1.09123	2.44803	5736	6779	0.155	0.439	1.16566	1.03388e-283	2.27051e-279	up	TNF receptor associated factor 3 [Source:NCBI gene;Acc:423471]	Human Diseases;Organismal Systems;Organismal Systems;Organismal Systems	Infectious diseases;Immune system;Immune system;Immune system	ko05168//Herpes simplex infection;ko04621//NOD-like receptor signaling pathway;ko04620//Toll-like receptor signaling pathway;ko04622//RIG-I-like receptor signaling pathway	K03174;K03174;K03174;K03174	GO:0009898//cytoplasmic side of plasma membrane;GO:0032991//protein-containing complex;GO:0035631//CD40 receptor complex	GO:0005164//tumor necrosis factor receptor binding;GO:0005515//protein binding;GO:0008270//zinc ion binding;GO:0019901//protein kinase binding;GO:0019903//protein phosphatase binding;GO:0031625//ubiquitin protein ligase binding;GO:0031996//thioesterase binding;GO:0046872//metal ion binding	GO:0001817//regulation of cytokine production;GO:0002224//toll-like receptor signaling pathway;GO:0007165//signal transduction;GO:0008063//Toll signaling pathway;GO:0030162//regulation of proteolysis;GO:0032088//negative regulation of NF-kappaB transcription factor activity;GO:0032648//regulation of interferon-beta production;GO:0033209//tumor necrosis factor-mediated signaling pathway;GO:0042981…
bulk	ENSGALG00000002982	SLC2A6	0.226388	1.18161	5736	6779	0.045	0.273	2.38389	1.52654e-282	3.35243e-278	up	solute carrier family 2 member 6 [Source:NCBI gene;Acc:425954]	-	-	-	-	GO:0005887//integral component of plasma membrane;GO:0016020//membrane;GO:0016021//integral component of membrane	GO:0005215//transporter activity;GO:0005351//carbohydrate:proton symporter activity;GO:0022857//transmembrane transporter activity	GO:0034219//carbohydrate transmembrane transport;GO:0055085//transmembrane transport;GO:1902600//proton transmembrane transport
bulk	ENSGALG00000006035	PDE3B	10.1607	4.09817	5736	6779	0.603	0.316	-1.30995	2.47816e-282	5.4423e-278	down	phosphodiesterase 3B [Source:NCBI gene;Acc:423064]	Metabolism;Organismal Systems;Environmental Information Processing;Organismal Systems	Nucleotide metabolism;Endocrine system;Signal transduction;Endocrine system	ko00230//Purine metabolism;ko04910//Insulin signaling pathway;ko04371//Apelin signaling pathway;ko04914//Progesterone-mediated oocyte maturation	K13296;K13296;K13296;K13296	GO:0016020//membrane;GO:0016021//integral component of membrane;GO:0032045//guanyl-nucleotide exchange factor complex	GO:0004114//3',5'-cyclic-nucleotide phosphodiesterase activity;GO:0004115//3',5'-cyclic-AMP phosphodiesterase activity;GO:0008081//phosphoric diester hydrolase activity;GO:0016787//hydrolase activity;GO:0043422//protein kinase B binding;GO:0046872//metal ion binding	GO:0007162//negative regulation of cell adhesion;GO:0007165//signal transduction;GO:0016525//negative regulation of angiogenesis;GO:0043951//negative regulation of cAMP-mediated signaling;GO:0050995//negative regulation of lipid catabolic process
bulk	ENSGALG00000015252	ST3GAL6	0.408308	1.81343	5736	6779	0.073	0.323	2.15099	3.61204e-281	7.9324e-277	up	ST3 beta-galactoside alpha-2,3-sialyltransferase 6 [Source:NCBI gene;Acc:395138]	Metabolism;Metabolism	Global and overview maps;Glycan biosynthesis and metabolism	ko01100//Metabolic pathways;ko00601//Glycosphingolipid biosynthesis - lacto and neolacto series	K03792;K03792	GO:0005794//Golgi apparatus;GO:0016020//membrane;GO:0016021//integral component of membrane	GO:0008373//sialyltransferase activity;GO:0016740//transferase activity;GO:0016757//transferase activity, transferring glycosyl groups;GO:0052798//beta-galactoside alpha-2,3-sialyltransferase activity	GO:0006486//protein glycosylation;GO:0009247//glycolipid biosynthetic process;GO:0097503//sialylation
bulk	ENSGALG00000002525	RASGEF1A	7.04061	13.8398	5736	6779	0.449	0.753	0.975045	5.88954e-281	1.2934e-276	up	RasGEF domain family member 1A [Source:NCBI gene;Acc:423631]	-	-	-	-	GO:0005622//intracellular	GO:0005085//guanyl-nucleotide exchange factor activity;GO:0005088//Ras guanyl-nucleotide exchange factor activity	GO:0007264//small GTPase mediated signal transduction;GO:0016477//cell migration;GO:0046579//positive regulation of Ras protein signal transduction
bulk	ENSGALG00000009448	IFRD1	4.17786	10.1411	5736	6779	0.428	0.736	1.27937	7.47918e-281	1.6425e-276	up	interferon related developmental regulator 1 [Source:NCBI gene;Acc:395226]	-	-	-	-	GO:0005634//nucleus;GO:0005737//cytoplasm	-	GO:0014706//striated muscle tissue development;GO:0030517//negative regulation of axon extension;GO:0042692//muscle cell differentiation;GO:0043403//skeletal muscle tissue regeneration;GO:0048671//negative regulation of collateral sprouting
bulk	ENSGALG00000052425	BATF3	0.434254	1.64866	5736	6779	0.071	0.317	1.92468	9.57617e-280	2.10302e-275	up	basic leucine zipper ATF-like transcription factor 3 [Source:NCBI gene;Acc:421368]	-	-	-	-	-	GO:0000978//RNA polymerase II proximal promoter sequence-specific DNA binding;GO:0001227//DNA-binding transcription repressor activity, RNA polymerase II-specific;GO:0003677//DNA binding;GO:0003700//DNA-binding transcription factor activity	GO:0000122//negative regulation of transcription by RNA polymerase II;GO:0006355//regulation of transcription, DNA-templated;GO:0006357//regulation of transcription by RNA polymerase II;GO:0009615//response to virus;GO:0043011//myeloid dendritic cell differentiation;GO:0097028//dendritic cell differentiation
bulk	ENSGALG00000007874	IL-18	1.71243	3.83408	5736	6779	0.181	0.476	1.16284	1.18516e-279	2.60272e-275	up	interleukin 18 [Source:NCBI gene;Acc:395312]	Environmental Information Processing;Human Diseases;Organismal Systems;Human Diseases;Organismal Systems	Signaling molecules and interaction;Infectious diseases;Immune system;Infectious diseases;Immune system	ko04060//Cytokine-cytokine receptor interaction;ko05164//Influenza A;ko04621//NOD-like receptor signaling pathway;ko05132//Salmonella infection;ko04623//Cytosolic DNA-sensing pathway	K05482;K05482;K05482;K05482;K05482	GO:0005576//extracellular region;GO:0005615//extracellular space	GO:0005125//cytokine activity;GO:0045515//interleukin-18 receptor binding	GO:0000165//MAPK cascade;GO:0001525//angiogenesis;GO:0006954//inflammatory response;GO:0006955//immune response;GO:0010469//regulation of signaling receptor activity;GO:0014068//positive regulation of phosphatidylinositol 3-kinase signaling;GO:0030155//regulation of cell adhesion;GO:0031663//lipopolysaccharide-mediated signaling pathway;GO:0032148//activation of protein kinase B activity;GO:00327…
bulk	ENSGALG00000032925	STK40	0.883838	2.32111	5736	6779	0.138	0.42	1.39296	4.20661e-279	9.23814e-275	up	serine/threonine kinase 40 [Source:NCBI gene;Acc:395120]	-	-	-	-	GO:0005654//nucleoplasm;GO:0005829//cytosol	GO:0004672//protein kinase activity;GO:0005524//ATP binding	GO:0003016//respiratory system process;GO:0005977//glycogen metabolic process;GO:0006468//protein phosphorylation;GO:0010468//regulation of gene expression;GO:0030324//lung development;GO:0035264//multicellular organism growth;GO:0043066//negative regulation of apoptotic process;GO:0043408//regulation of MAPK cascade;GO:0048286//lung alveolus development;GO:0060425//lung morphogenesis
bulk	ENSGALG00000008542	ADD3	3.81706	0.967601	5736	6779	0.393	0.16	-1.97998	6.25834e-279	1.37439e-274	down	adducin 3 (gamma) [Source:NCBI gene;Acc:373892]	-	-	-	-	GO:0000794//condensed nuclear chromosome;GO:0005654//nucleoplasm;GO:0005737//cytoplasm;GO:0005856//cytoskeleton;GO:0005886//plasma membrane;GO:0005903//brush border;GO:0005911//cell-cell junction;GO:0005938//cell cortex;GO:0014069//postsynaptic density;GO:0016020//membrane;GO:0044853//plasma membrane raft	GO:0005198//structural molecule activity;GO:0030507//spectrin binding;GO:0051015//actin filament binding	GO:0051016//barbed-end actin filament capping;GO:0051017//actin filament bundle assembly
bulk	ENSGALG00000000775	CTSS	5.50536	10.6189	5736	6779	0.435	0.735	0.947728	1.13518e-278	2.49297e-274	up	cathepsin S [Source:NCBI gene;Acc:425657]	Cellular Processes;Cellular Processes;Cellular Processes	Transport and catabolism;Cell growth and death;Transport and catabolism	ko04145//Phagosome;ko04210//Apoptosis;ko04142//Lysosome	K01368;K01368;K01368	GO:0005615//extracellular space;GO:0005764//lysosome	GO:0004197//cysteine-type endopeptidase activity;GO:0008233//peptidase activity;GO:0008234//cysteine-type peptidase activity;GO:0016787//hydrolase activity	GO:0006508//proteolysis;GO:0051603//proteolysis involved in cellular protein catabolic process
bulk	ENSGALG00000006738	CDK5RAP1	2.63054	7.07282	5736	6779	0.257	0.57	1.42693	1.97058e-278	4.32759e-274	up	CDK5 regulatory subunit associated protein 1 [Source:NCBI gene;Acc:419292]	-	-	-	-	GO:0005739//mitochondrion	GO:0003824//catalytic activity;GO:0016740//transferase activity;GO:0035597//N6-isopentenyladenosine methylthiotransferase activity;GO:0051536//iron-sulfur cluster binding;GO:0051539//4 iron, 4 sulfur cluster binding	GO:0006400//tRNA modification;GO:0045736//negative regulation of cyclin-dependent protein serine/threonine kinase activity;GO:0045903//positive regulation of translational fidelity;GO:0070131//positive regulation of mitochondrial translation;GO:0070900//mitochondrial tRNA modification
bulk	ENSGALG00000002523	CREB3	0.632386	1.86503	5736	6779	0.106	0.372	1.56032	1.8165e-277	3.98922e-273	up	cAMP responsive element binding protein 3 [Source:NCBI gene;Acc:427417]	Organismal Systems;Organismal Systems	Circulatory system;Endocrine system	ko04261//Adrenergic signaling in cardiomyocytes;ko04916//Melanogenesis	K09048;K09048	GO:0005634//nucleus;GO:0005783//endoplasmic reticulum;GO:0005829//cytosol	GO:0000977//RNA polymerase II regulatory region sequence-specific DNA binding;GO:0000978//RNA polymerase II proximal promoter sequence-specific DNA binding;GO:0000981//DNA-binding transcription factor activity, RNA polymerase II-specific;GO:0001228//DNA-binding transcription activator activity, RNA polymerase II-specific;GO:0003700//DNA-binding transcription factor activity;GO:0035497//cAMP respo…	GO:0006355//regulation of transcription, DNA-templated;GO:0006990//positive regulation of transcription from RNA polymerase II promoter involved in unfolded protein response;GO:0030968//endoplasmic reticulum unfolded protein response;GO:0045944//positive regulation of transcription by RNA polymerase II;GO:0090026//positive regulation of monocyte chemotaxis;GO:1902236//negative regulation of endop…
bulk	ENSGALG00000006378	LIPA	0.994416	2.91056	5736	6779	0.153	0.442	1.54937	1.44705e-276	3.17787e-272	up	lipase A, lysosomal acid type [Source:NCBI gene;Acc:423789]	Cellular Processes;Metabolism	Transport and catabolism;Lipid metabolism	ko04142//Lysosome;ko00100//Steroid biosynthesis	K01052;K01052	GO:0001650//fibrillar center;GO:0043231//intracellular membrane-bounded organelle	GO:0004771//sterol esterase activity;GO:0016298//lipase activity;GO:0016788//hydrolase activity, acting on ester bonds	GO:0000902//cell morphogenesis;GO:0001816//cytokine production;GO:0006629//lipid metabolic process;GO:0006954//inflammatory response;GO:0008283//cell proliferation;GO:0030324//lung development;GO:0031077//post-embryonic camera-type eye development;GO:0044255//cellular lipid metabolic process;GO:0048771//tissue remodeling;GO:0048873//homeostasis of number of cells within a tissue
bulk	ENSGALG00000015693	USP25	1.2879	2.88803	5736	6779	0.185	0.479	1.16507	1.7479e-276	3.83857e-272	up	ubiquitin specific peptidase 25 [Source:NCBI gene;Acc:418471]	-	-	-	-	GO:0005783//endoplasmic reticulum;GO:0005829//cytosol	GO:0004197//cysteine-type endopeptidase activity;GO:0004843//thiol-dependent ubiquitin-specific protease activity;GO:0005515//protein binding;GO:0031625//ubiquitin protein ligase binding;GO:0036459//thiol-dependent ubiquitinyl hydrolase activity;GO:0051117//ATPase binding	GO:0006511//ubiquitin-dependent protein catabolic process;GO:0016579//protein deubiquitination;GO:0031647//regulation of protein stability;GO:0070536//protein K63-linked deubiquitination;GO:0071108//protein K48-linked deubiquitination;GO:1904293//negative regulation of ERAD pathway
bulk	ENSGALG00000004167	ENSGALG00000004167	3.4485	8.12729	5736	6779	0.374	0.681	1.2368	5.18121e-275	1.13784e-270	up	--	-	-	-	-	-	-	-
bulk	ENSGALG00000006904	RNH1	0.595747	1.94398	5736	6779	0.109	0.378	1.70624	1.25734e-274	2.76125e-270	up	ribonuclease/angiogenin inhibitor 1 [Source:NCBI gene;Acc:423111]	-	-	-	-	GO:0005654//nucleoplasm;GO:0005829//cytosol;GO:0032311//angiogenin-PRI complex	GO:0005515//protein binding;GO:0008428//ribonuclease inhibitor activity	GO:0043086//negative regulation of catalytic activity;GO:0045765//regulation of angiogenesis
bulk	ENSGALG00000030280	PABPC1	15.0796	9.83105	5736	6779	0.822	0.801	-0.617182	1.66372e-274	3.6537e-270	down	poly(A) binding protein cytoplasmic 1 [Source:NCBI gene;Acc:430997]	Genetic Information Processing;Genetic Information Processing;Genetic Information Processing	Translation;Folding, sorting and degradation;Translation	ko03013//RNA transport;ko03018//RNA degradation;ko03015//mRNA surveillance pathway	K13126;K13126;K13126	GO:0005737//cytoplasm	GO:0003676//nucleic acid binding;GO:0003723//RNA binding	-
bulk	ENSGALG00000010174	SLC35B2	2.68957	5.42446	5736	6779	0.316	0.631	1.0121	2.13489e-273	4.68844e-269	up	solute carrier family 35 member B2 [Source:NCBI gene;Acc:428575]	-	-	-	-	GO:0005794//Golgi apparatus;GO:0016020//membrane;GO:0016021//integral component of membrane;GO:0030173//integral component of Golgi membrane;GO:0030176//integral component of endoplasmic reticulum membrane	GO:0022857//transmembrane transporter activity;GO:0046964//3'-phosphoadenosine 5'-phosphosulfate transmembrane transporter activity	GO:0046963//3'-phosphoadenosine 5'-phosphosulfate transport;GO:0055085//transmembrane transport;GO:1902559//3'-phospho-5'-adenylyl sulfate transmembrane transport
bulk	ENSGALG00000008684	EIF4A2	10.8567	7.03	5736	6779	0.764	0.733	-0.626995	2.32286e-269	5.10123e-265	down	eukaryotic translation initiation factor 4A2 [Source:NCBI gene;Acc:395232]	Genetic Information Processing	Translation	ko03013//RNA transport	K03257	GO:0048471//perinuclear region of cytoplasm	GO:0000166//nucleotide binding;GO:0003676//nucleic acid binding;GO:0003723//RNA binding;GO:0003743//translation initiation factor activity;GO:0004004//ATP-dependent RNA helicase activity;GO:0004386//helicase activity;GO:0005524//ATP binding;GO:0016787//hydrolase activity;GO:0016887//ATPase activity	GO:0006412//translation;GO:0006413//translational initiation;GO:1900260//negative regulation of RNA-directed 5'-3' RNA polymerase activity;GO:1990830//cellular response to leukemia inhibitory factor
bulk	ENSGALG00000043092	MYH9	13.4614	7.17109	5736	6779	0.759	0.639	-0.908566	8.97728e-267	1.9715e-262	down	myosin, heavy chain 9, non-muscle [Source:NCBI gene;Acc:396469]	Cellular Processes	Cellular community - eukaryotes	ko04530//Tight junction	K10352	GO:0001725//stress fiber;GO:0001726//ruffle;GO:0001772//immunological synapse;GO:0001931//uropod;GO:0005634//nucleus;GO:0005737//cytoplasm;GO:0005819//spindle;GO:0005826//actomyosin contractile ring;GO:0005829//cytosol;GO:0005886//plasma membrane;GO:0005903//brush border;GO:0005913//cell-cell adherens junction;GO:0005925//focal adhesion;GO:0005938//cell cortex;GO:0008180//COP9 signalosome;GO:0015…	GO:0000146//microfilament motor activity;GO:0000166//nucleotide binding;GO:0003774//motor activity;GO:0003779//actin binding;GO:0005178//integrin binding;GO:0005515//protein binding;GO:0005524//ATP binding;GO:0016887//ATPase activity;GO:0019904//protein domain specific binding;GO:0030898//actin-dependent ATPase activity;GO:0042803//protein homodimerization activity;GO:0043495//protein membrane an…	GO:0000212//meiotic spindle organization;GO:0000904//cell morphogenesis involved in differentiation;GO:0001525//angiogenesis;GO:0001768//establishment of T cell polarity;GO:0001778//plasma membrane repair;GO:0006509//membrane protein ectodomain proteolysis;GO:0006911//phagocytosis, engulfment;GO:0007155//cell adhesion;GO:0007520//myoblast fusion;GO:0008360//regulation of cell shape;GO:0015031//pr…
bulk	ENSGALG00000047283	ENSGALG00000047283	0.502078	1.66986	5736	6779	0.088	0.337	1.73375	1.29912e-265	2.85299e-261	up	deleted in malignant brain tumors 1 [Source:NCBI gene;Acc:426819]	-	-	-	-	GO:0016020//membrane	GO:0005044//scavenger receptor activity	-
bulk	ENSGALG00000000678	CITED4	1.24433	3.35554	5736	6779	0.173	0.46	1.43117	2.82202e-264	6.19744e-260	up	Cbp/p300 interacting transactivator with Glu/Asp rich carboxy-terminal domain 4 [Source:NCBI gene;Acc:395465]	-	-	-	-	GO:0005634//nucleus;GO:0005737//cytoplasm	GO:0003713//transcription coactivator activity	GO:0006355//regulation of transcription, DNA-templated;GO:0006357//regulation of transcription by RNA polymerase II;GO:0043627//response to estrogen;GO:0045893//positive regulation of transcription, DNA-templated;GO:1903508//positive regulation of nucleic acid-templated transcription
bulk	ENSGALG00000043768	ND2	25.7541	14.4723	5736	6779	0.896	0.814	-0.831513	6.33178e-264	1.39052e-259	down	NADH dehydrogenase subunit 2 [Source:NCBI gene;Acc:807645]	Metabolism;Metabolism	Global and overview maps;Energy metabolism	ko01100//Metabolic pathways;ko00190//Oxidative phosphorylation	K03879;K03879	GO:0005739//mitochondrion;GO:0005743//mitochondrial inner membrane;GO:0005747//mitochondrial respiratory chain complex I;GO:0016020//membrane;GO:0016021//integral component of membrane;GO:0070469//respiratory chain	GO:0008137//NADH dehydrogenase (ubiquinone) activity	GO:0006120//mitochondrial electron transport, NADH to ubiquinone;GO:0055114//oxidation-reduction process;GO:0072593//reactive oxygen species metabolic process
bulk	ENSGALG00000003053	PRDX6	1.59311	3.66962	5736	6779	0.233	0.533	1.20378	1.53196e-263	3.36434e-259	up	peroxiredoxin 6 [Source:NCBI gene;Acc:429062]	-	-	-	-	GO:0005615//extracellular space;GO:0005634//nucleus;GO:0005737//cytoplasm;GO:0048471//perinuclear region of cytoplasm	GO:0004602//glutathione peroxidase activity;GO:0016209//antioxidant activity;GO:0016491//oxidoreductase activity;GO:0031625//ubiquitin protein ligase binding;GO:0042803//protein homodimerization activity;GO:0047499//calcium-independent phospholipase A2 activity;GO:0051920//peroxiredoxin activity	GO:0006979//response to oxidative stress;GO:0045454//cell redox homeostasis;GO:0046475//glycerophospholipid catabolic process;GO:0048026//positive regulation of mRNA splicing, via spliceosome;GO:0055114//oxidation-reduction process;GO:0098869//cellular oxidant detoxification
bulk	ENSGALG00000003948	ALAS2	0.543436	2.03737	5736	6779	0.094	0.348	1.90652	2.85563e-263	6.27124e-259	up	5'-aminolevulinate synthase 2 [Source:NCBI gene;Acc:552895]	Metabolism;Metabolism;Metabolism	Global and overview maps;Amino acid metabolism;Metabolism of cofactors and vitamins	ko01100//Metabolic pathways;ko00260//Glycine, serine and threonine metabolism;ko00860//Porphyrin and chlorophyll metabolism	K00643;K00643;K00643	GO:0005654//nucleoplasm;GO:0005739//mitochondrion;GO:0005759//mitochondrial matrix;GO:0005829//cytosol	GO:0003824//catalytic activity;GO:0003870//5-aminolevulinate synthase activity;GO:0016740//transferase activity;GO:0016746//transferase activity, transferring acyl groups;GO:0030170//pyridoxal phosphate binding;GO:0042802//identical protein binding	GO:0006778//porphyrin-containing compound metabolic process;GO:0006782//protoporphyrinogen IX biosynthetic process;GO:0006783//heme biosynthetic process;GO:0009058//biosynthetic process;GO:0033014//tetrapyrrole biosynthetic process
bulk	ENSGALG00000009300	NUMB	0.426743	1.47105	5736	6779	0.075	0.315	1.78541	2.79099e-262	6.12929e-258	up	NUMB, endocytic adaptor protein [Source:NCBI gene;Acc:395639]	Environmental Information Processing	Signal transduction	ko04330//Notch signaling pathway	K06057	GO:0005634//nucleus;GO:0005737//cytoplasm;GO:0005769//early endosome;GO:0016323//basolateral plasma membrane;GO:0019897//extrinsic component of plasma membrane;GO:0030136//clathrin-coated vesicle;GO:0031410//cytoplasmic vesicle;GO:0045177//apical part of cell;GO:0098978//glutamatergic synapse	GO:0005515//protein binding;GO:0008013//beta-catenin binding;GO:0045294//alpha-catenin binding;GO:0045296//cadherin binding	GO:0007399//nervous system development;GO:0007405//neuroblast proliferation;GO:0007409//axonogenesis;GO:0021670//lateral ventricle development;GO:0021849//neuroblast division in subventricular zone;GO:0030335//positive regulation of cell migration;GO:0030900//forebrain development;GO:0034332//adherens junction organization;GO:0050769//positive regulation of neurogenesis;GO:0099149//regulation of …
bulk	ENSGALG00000000720	ENSGALG00000000720	1.59511	2.71039	5736	6779	0.177	0.429	0.764847	3.15097e-262	6.91984e-258	up	guanylate binding protein 1 [Source:NCBI gene;Acc:419563]	Organismal Systems	Immune system	ko04621//NOD-like receptor signaling pathway	K20899	-	GO:0000166//nucleotide binding;GO:0003924//GTPase activity;GO:0005525//GTP binding	-
bulk	ENSGALG00000036229	ND4	30.8093	17.8368	5736	6779	0.919	0.853	-0.78851	7.0814e-262	1.55515e-257	down	NADH dehydrogenase subunit 4 [Source:NCBI gene;Acc:807643]	Metabolism;Metabolism	Global and overview maps;Energy metabolism	ko01100//Metabolic pathways;ko00190//Oxidative phosphorylation	K03881;K03881	GO:0005739//mitochondrion;GO:0005747//mitochondrial respiratory chain complex I;GO:0016020//membrane;GO:0016021//integral component of membrane;GO:0031966//mitochondrial membrane;GO:0070469//respiratory chain	GO:0003954//NADH dehydrogenase activity;GO:0008137//NADH dehydrogenase (ubiquinone) activity;GO:0048039//ubiquinone binding	GO:0006120//mitochondrial electron transport, NADH to ubiquinone;GO:0009060//aerobic respiration;GO:0015990//electron transport coupled proton transport;GO:0042773//ATP synthesis coupled electron transport;GO:0055114//oxidation-reduction process
bulk	ENSGALG00000035299	TOMM20	3.42406	1.26579	5736	6779	0.42	0.27	-1.43567	1.26964e-261	2.78826e-257	down	translocase of outer mitochondrial membrane 20 like [Source:NCBI gene;Acc:426309]	-	-	-	-	GO:0005739//mitochondrion;GO:0005740//mitochondrial envelope;GO:0005741//mitochondrial outer membrane;GO:0005742//mitochondrial outer membrane translocase complex;GO:0016020//membrane;GO:0016021//integral component of membrane;GO:0031307//integral component of mitochondrial outer membrane;GO:0044233//Mitochondria-associated ER Membrane	GO:0008320//protein transmembrane transporter activity;GO:0015450//P-P-bond-hydrolysis-driven protein transmembrane transporter activity;GO:0030943//mitochondrion targeting sequence binding;GO:0051082//unfolded protein binding	GO:0006605//protein targeting;GO:0006626//protein targeting to mitochondrion;GO:0006886//intracellular protein transport;GO:0016031//tRNA import into mitochondrion;GO:0030150//protein import into mitochondrial matrix;GO:0070096//mitochondrial outer membrane translocase complex assembly
bulk	ENSGALG00000003144	TRIM25	0.656883	2.34827	5736	6779	0.1	0.355	1.83789	3.02018e-261	6.63262e-257	up	tripartite motif containing 25 [Source:NCBI gene;Acc:417401]	Human Diseases;Organismal Systems	Infectious diseases;Immune system	ko05164//Influenza A;ko04622//RIG-I-like receptor signaling pathway	K10652;K10652	GO:0005654//nucleoplasm;GO:0005737//cytoplasm;GO:0005829//cytosol;GO:0016604//nuclear body	GO:0005515//protein binding;GO:0046872//metal ion binding;GO:0061630//ubiquitin protein ligase activity	GO:0006511//ubiquitin-dependent protein catabolic process;GO:0006513//protein monoubiquitination;GO:0030433//ubiquitin-dependent ERAD pathway;GO:0043123//positive regulation of I-kappaB kinase/NF-kappaB signaling;GO:0043627//response to estrogen;GO:0045087//innate immune response;GO:0046596//regulation of viral entry into host cell;GO:0046597//negative regulation of viral entry into host cell;GO:…
bulk	ENSGALG00000011798	HEBP1	0.11219	0.774869	5736	6779	0.022	0.207	2.78801	1.27306e-258	2.79576e-254	up	heme binding protein 1 [Source:NCBI gene;Acc:417961]	-	-	-	-	-	GO:0020037//heme binding	-
bulk	ENSGALG00000032413	NADK	1.55556	3.642	5736	6779	0.205	0.497	1.2273	3.44589e-258	7.56753e-254	up	NAD kinase [Source:NCBI gene;Acc:419403]	Metabolism;Metabolism	Global and overview maps;Metabolism of cofactors and vitamins	ko01100//Metabolic pathways;ko00760//Nicotinate and nicotinamide metabolism	K00858;K00858	-	GO:0003951//NAD+ kinase activity	GO:0006741//NADP biosynthetic process;GO:0016310//phosphorylation;GO:0019674//NAD metabolic process
bulk	ENSGALG00000029343	EIF3K	2.59298	0.724759	5736	6779	0.355	0.179	-1.83904	7.8023e-258	1.71346e-253	down	transglutaminase 2 [Source:NCBI gene;Acc:396432]	-	-	-	-	GO:0005634//nucleus;GO:0005737//cytoplasm;GO:0005829//cytosol;GO:0005852//eukaryotic translation initiation factor 3 complex;GO:0016282//eukaryotic 43S preinitiation complex;GO:0033290//eukaryotic 48S preinitiation complex	GO:0003723//RNA binding;GO:0003743//translation initiation factor activity;GO:0043022//ribosome binding	GO:0001732//formation of cytoplasmic translation initiation complex;GO:0002183//cytoplasmic translational initiation;GO:0006412//translation;GO:0006413//translational initiation;GO:0006446//regulation of translational initiation
bulk	ENSGALG00000029502	CLIC2	5.16979	9.54796	5736	6779	0.489	0.766	0.885087	1.46928e-256	3.22668e-252	up	chloride intracellular channel 2 [Source:NCBI gene;Acc:422178]	-	-	-	-	GO:0005634//nucleus;GO:0005737//cytoplasm;GO:0016020//membrane;GO:0034707//chloride channel complex	GO:0004602//glutathione peroxidase activity;GO:0005244//voltage-gated ion channel activity;GO:0005254//chloride channel activity;GO:0005515//protein binding	GO:0006811//ion transport;GO:0006821//chloride transport;GO:0010880//regulation of release of sequestered calcium ion into cytosol by sarcoplasmic reticulum;GO:0034765//regulation of ion transmembrane transport;GO:0051099//positive regulation of binding;GO:0060315//negative regulation of ryanodine-sensitive calcium-release channel activity;GO:0098869//cellular oxidant detoxification;GO:1902476//c…
bulk	ENSGALG00000004771	C1QB	2.14879	5.60373	5736	6779	0.212	0.504	1.38286	3.35184e-256	7.36098e-252	up	complement C1q B chain [Source:NCBI gene;Acc:428197]	-	-	-	-	GO:0005576//extracellular region;GO:0005581//collagen trimer;GO:0005623//cell;GO:0045202//synapse;GO:0098794//postsynapse	GO:0005515//protein binding;GO:0042803//protein homodimerization activity	GO:0006956//complement activation;GO:0006958//complement activation, classical pathway;GO:0048839//inner ear development;GO:0098883//synapse pruning
bulk	ENSGALG00000026677	F10	0.540793	1.74075	5736	6779	0.092	0.34	1.68656	4.83723e-256	1.0623e-251	up	coagulation factor X [Source:NCBI gene;Acc:395876]	-	-	-	-	GO:0005576//extracellular region;GO:0005615//extracellular space	GO:0004252//serine-type endopeptidase activity;GO:0005509//calcium ion binding;GO:0008233//peptidase activity;GO:0008236//serine-type peptidase activity;GO:0016787//hydrolase activity	GO:0006508//proteolysis;GO:0007596//blood coagulation;GO:0007599//hemostasis
bulk	ENSGALG00000008669	CD28	2.52108	0.327013	5736	6779	0.221	0.03	-2.94662	1.55009e-255	3.40415e-251	down	CD28 molecule [Source:NCBI gene;Acc:396249]	Environmental Information Processing;Organismal Systems	Signaling molecules and interaction;Immune system	ko04514//Cell adhesion molecules (CAMs);ko04672//Intestinal immune network for IgA production	K06470;K06470	GO:0001772//immunological synapse;GO:0005886//plasma membrane;GO:0009897//external side of plasma membrane;GO:0009986//cell surface;GO:0016020//membrane;GO:0016021//integral component of membrane;GO:0044214//spanning component of plasma membrane;GO:0098636//protein complex involved in cell adhesion	GO:0002020//protease binding;GO:0005070//SH3/SH2 adaptor activity;GO:0019901//protein kinase binding	GO:0002863//positive regulation of inflammatory response to antigenic stimulus;GO:0006955//immune response;GO:0010628//positive regulation of gene expression;GO:0010629//negative regulation of gene expression;GO:0014068//positive regulation of phosphatidylinositol 3-kinase signaling;GO:0031295//T cell costimulation;GO:0032733//positive regulation of interleukin-10 production;GO:0032753//positive …
bulk	ENSGALG00000029446	ENSGALG00000029446	0.0918123	1.02648	5736	6779	0.015	0.19	3.48288	2.08422e-255	4.57716e-251	up	transmembrane protein 110-like [Source:NCBI gene;Acc:419112]	-	-	-	-	GO:0016020//membrane;GO:0016021//integral component of membrane	-	-
bulk	ENSGALG00000013882	MXD1	1.11494	2.82633	5736	6779	0.16	0.435	1.34197	4.89647e-255	1.07531e-250	up	MAX dimerization protein 1 [Source:NCBI gene;Acc:426299]	-	-	-	-	GO:0000790//nuclear chromatin;GO:0005654//nucleoplasm;GO:0005739//mitochondrion;GO:0005829//cytosol	GO:0000978//RNA polymerase II proximal promoter sequence-specific DNA binding;GO:0001227//DNA-binding transcription repressor activity, RNA polymerase II-specific;GO:0046983//protein dimerization activity	GO:0000122//negative regulation of transcription by RNA polymerase II
bulk	ENSGALG00000029260	H-RAS	0.967249	2.55864	5736	6779	0.161	0.439	1.40342	5.53756e-255	1.2161e-250	up	HRas proto-oncogene, GTPase [Source:NCBI gene;Acc:396229]	Environmental Information Processing;Cellular Processes;Cellular Processes;Cellular Processes;Cellular Processes;Environmental Information Processing;Environmental Information Processing;Cellular Processes;Cellular Processes;Organismal Systems;Environmental Information Processing;Organismal Systems;Organismal Systems;Human Diseases;Cellular Processes;Organismal Systems;Environmental Information P…	Signal transduction;Transport and catabolism;Cell motility;Cellular community - eukaryotes;Cell growth and death;Signal transduction;Signal transduction;Cell growth and death;Transport and catabolism;Endocrine system;Signal transduction;Endocrine system;Immune system;Endocrine and metabolic diseases;Cellular community - eukaryotes;Endocrine system;Signal transduction;Transport and catabolism;Sign…	ko04010//MAPK signaling pathway;ko04144//Endocytosis;ko04810//Regulation of actin cytoskeleton;ko04510//Focal adhesion;ko04218//Cellular senescence;ko04150//mTOR signaling pathway;ko04068//FoxO signaling pathway;ko04210//Apoptosis;ko04140//Autophagy - animal;ko04910//Insulin signaling pathway;ko04371//Apelin signaling pathway;ko04916//Melanogenesis;ko04625//C-type lectin receptor signaling pathwa…	K02833;K02833;K02833;K02833;K02833;K02833;K02833;K02833;K02833;K02833;K02833;K02833;K02833;K02833;K02833;K02833;K02833;K02833;K02833	GO:0000139//Golgi membrane;GO:0005794//Golgi apparatus;GO:0005886//plasma membrane;GO:0016020//membrane;GO:0098978//glutamatergic synapse	GO:0000166//nucleotide binding;GO:0003924//GTPase activity;GO:0005525//GTP binding;GO:0008022//protein C-terminus binding;GO:0019003//GDP binding	GO:0001934//positive regulation of protein phosphorylation;GO:0006897//endocytosis;GO:0007050//cell cycle arrest;GO:0007093//mitotic cell cycle checkpoint;GO:0007165//signal transduction;GO:0007264//small GTPase mediated signal transduction;GO:0007265//Ras protein signal transduction;GO:0007569//cell aging;GO:0008283//cell proliferation;GO:0008284//positive regulation of cell proliferation;GO:000…
bulk	ENSGALG00000033532	RAD23A	3.66318	7.04856	5736	6779	0.436	0.728	0.944232	1.06654e-254	2.34223e-250	up	RAD23 homolog A, nucleotide excision repair protein [Source:NCBI gene;Acc:100859241]	Genetic Information Processing;Genetic Information Processing	Folding, sorting and degradation;Replication and repair	ko04141//Protein processing in endoplasmic reticulum;ko03420//Nucleotide excision repair	K10839;K10839	GO:0000502//proteasome complex;GO:0005634//nucleus;GO:0005654//nucleoplasm;GO:0005737//cytoplasm;GO:0005815//microtubule organizing center;GO:0005829//cytosol;GO:0032991//protein-containing complex;GO:0043231//intracellular membrane-bounded organelle	GO:0003684//damaged DNA binding;GO:0005515//protein binding;GO:0019900//kinase binding;GO:0031593//polyubiquitin modification-dependent protein binding;GO:0043130//ubiquitin binding;GO:0070628//proteasome binding;GO:1990381//ubiquitin-specific protease binding	GO:0006289//nucleotide-excision repair;GO:0006974//cellular response to DNA damage stimulus;GO:0031648//protein destabilization;GO:0032434//regulation of proteasomal ubiquitin-dependent protein catabolic process;GO:0032436//positive regulation of proteasomal ubiquitin-dependent protein catabolic process;GO:0043161//proteasome-mediated ubiquitin-dependent protein catabolic process;GO:0045070//posi…
bulk	ENSGALG00000004436	CYP3A4	0.217282	1.22333	5736	6779	0.046	0.259	2.49317	1.23338e-254	2.70864e-250	up	cytochrome P450 family 3 subfamily A member 4 [Source:NCBI gene;Acc:416477]	Metabolism;Metabolism;Metabolism;Metabolism	Global and overview maps;Metabolism of cofactors and vitamins;Lipid metabolism;Lipid metabolism	ko01100//Metabolic pathways;ko00830//Retinol metabolism;ko00140//Steroid hormone biosynthesis;ko00591//Linoleic acid metabolism	K07424;K07424;K07424;K07424	GO:0016020//membrane;GO:0016021//integral component of membrane	GO:0004497//monooxygenase activity;GO:0005506//iron ion binding;GO:0016491//oxidoreductase activity;GO:0016705//oxidoreductase activity, acting on paired donors, with incorporation or reduction of molecular oxygen;GO:0020037//heme binding;GO:0046872//metal ion binding	GO:0055114//oxidation-reduction process
bulk	ENSGALG00000035182	CMKLR1	0.153239	0.878244	5736	6779	0.027	0.216	2.51884	1.97786e-254	4.34358e-250	up	chemerin chemokine-like receptor 1 [Source:NCBI gene;Acc:425507]	-	-	-	-	GO:0005886//plasma membrane;GO:0016020//membrane;GO:0016021//integral component of membrane	GO:0004930//G protein-coupled receptor activity	GO:0002430//complement receptor mediated signaling pathway;GO:0006935//chemotaxis;GO:0006954//inflammatory response;GO:0007165//signal transduction;GO:0007186//G protein-coupled receptor signaling pathway;GO:0007200//phospholipase C-activating G protein-coupled receptor signaling pathway;GO:0007204//positive regulation of cytosolic calcium ion concentration;GO:0010759//positive regulation of macr…
bulk	ENSGALG00000010839	SPCS3	5.0757	2.57668	5736	6779	0.521	0.441	-0.978094	5.1165e-254	1.12363e-249	down	signal peptidase complex subunit 3 [Source:NCBI gene;Acc:396234]	Genetic Information Processing	Folding, sorting and degradation	ko03060//Protein export	K12948	GO:0005783//endoplasmic reticulum;GO:0005787//signal peptidase complex;GO:0005789//endoplasmic reticulum membrane;GO:0016020//membrane;GO:0016021//integral component of membrane;GO:0031090//organelle membrane;GO:0043231//intracellular membrane-bounded organelle	GO:0008233//peptidase activity;GO:0016787//hydrolase activity	GO:0006465//signal peptide processing;GO:0006508//proteolysis;GO:0045047//protein targeting to ER
bulk	ENSGALG00000041277	UBC	10.0658	6.10182	5736	6779	0.71	0.67	-0.722149	7.77377e-254	1.7072e-249	down	ubiquitin C [Source:NCBI gene;Acc:396190]	Cellular Processes;Cellular Processes	Transport and catabolism;Transport and catabolism	ko04144//Endocytosis;ko04137//Mitophagy - animal	K04551;K04551	-	GO:0005515//protein binding	-
bulk	ENSGALG00000036976	DALRD3	0.63067	1.56549	5736	6779	0.098	0.334	1.31165	2.81415e-253	6.18015e-249	up	DALR anticodon binding domain containing 3 [Source:NCBI gene;Acc:416059]	-	-	-	-	-	GO:0000166//nucleotide binding;GO:0004812//aminoacyl-tRNA ligase activity;GO:0004814//arginine-tRNA ligase activity;GO:0005524//ATP binding	GO:0006418//tRNA aminoacylation for protein translation;GO:0006420//arginyl-tRNA aminoacylation
bulk	ENSGALG00000011153	LY75	1.50332	3.72522	5736	6779	0.203	0.491	1.30917	4.43225e-253	9.73366e-249	up	lymphocyte antigen 75 [Source:NCBI gene;Acc:424192]	-	-	-	-	GO:0009897//external side of plasma membrane;GO:0016020//membrane;GO:0016021//integral component of membrane	GO:0004888//transmembrane signaling receptor activity	-
bulk	ENSGALG00000053860	ENSGALG00000053860	0.138048	1.15606	5736	6779	0.024	0.211	3.06598	2.3041e-252	5.06003e-248	up	mycocerosic acid synthase-like [Source:NCBI gene;Acc:420486]	-	-	-	-	-	GO:0003824//catalytic activity;GO:0016740//transferase activity	-
bulk	ENSGALG00000029983	ANGPT1	0.112767	0.896958	5736	6779	0.023	0.208	2.9917	2.56714e-252	5.6377e-248	up	angiopoietin 1 [Source:NCBI gene;Acc:395129]	Environmental Information Processing	Signal transduction	ko04010//MAPK signaling pathway	K05465	GO:0005615//extracellular space;GO:0005886//plasma membrane;GO:0005902//microvillus;GO:0045121//membrane raft	GO:0005102//signaling receptor binding;GO:0030971//receptor tyrosine kinase binding	GO:0001525//angiogenesis;GO:0001933//negative regulation of protein phosphorylation;GO:0002040//sprouting angiogenesis;GO:0002092//positive regulation of receptor internalization;GO:0002740//negative regulation of cytokine secretion involved in immune response;GO:0007162//negative regulation of cell adhesion;GO:0007169//transmembrane receptor protein tyrosine kinase signaling pathway;GO:0007171//…
bulk	ENSGALG00000015791	AKIRIN2	2.86868	5.57013	5736	6779	0.367	0.667	0.957324	2.78799e-252	6.1227e-248	up	akirin 2 [Source:NCBI gene;Acc:421821]	-	-	-	-	GO:0005634//nucleus;GO:0005654//nucleoplasm	GO:0019899//enzyme binding	GO:0009792//embryo development ending in birth or egg hatching;GO:0032496//response to lipopolysaccharide;GO:0032755//positive regulation of interleukin-6 production;GO:0045944//positive regulation of transcription by RNA polymerase II
bulk	ENSGALG00000032456	COII	120.102	74.7966	5736	6779	0.993	0.963	-0.683214	1.13765e-251	2.49839e-247	down	cytochrome c oxidase subunit II [Source:NCBI gene;Acc:807635]	Metabolism;Metabolism;Organismal Systems	Global and overview maps;Energy metabolism;Circulatory system	ko01100//Metabolic pathways;ko00190//Oxidative phosphorylation;ko04260//Cardiac muscle contraction	K02261;K02261;K02261	GO:0005739//mitochondrion;GO:0005743//mitochondrial inner membrane;GO:0016020//membrane;GO:0016021//integral component of membrane;GO:0045277//respiratory chain complex IV;GO:0070469//respiratory chain	GO:0004129//cytochrome-c oxidase activity;GO:0005507//copper ion binding;GO:0016491//oxidoreductase activity;GO:0046872//metal ion binding	GO:0006979//response to oxidative stress;GO:0022900//electron transport chain;GO:0022904//respiratory electron transport chain;GO:0042773//ATP synthesis coupled electron transport;GO:0055114//oxidation-reduction process;GO:1902600//proton transmembrane transport
bulk	ENSGALG00000002576	ASL2	0.480063	1.56505	5736	6779	0.083	0.32	1.70491	1.04415e-250	2.29306e-246	up	argininosuccinate lyase 2 [Source:NCBI gene;Acc:417545]	Metabolism;Metabolism;Metabolism;Metabolism	Global and overview maps;Global and overview maps;Amino acid metabolism;Amino acid metabolism	ko01100//Metabolic pathways;ko01230//Biosynthesis of amino acids;ko00250//Alanine, aspartate and glutamate metabolism;ko00220//Arginine biosynthesis	K01755;K01755;K01755;K01755	GO:0005737//cytoplasm;GO:0005829//cytosol	GO:0003824//catalytic activity;GO:0004056//argininosuccinate lyase activity;GO:0005212//structural constituent of eye lens;GO:0016829//lyase activity	GO:0006525//arginine metabolic process;GO:0006526//arginine biosynthetic process;GO:0008652//cellular amino acid biosynthetic process;GO:0042450//arginine biosynthetic process via ornithine
bulk	ENSGALG00000004971	URM1	3.85209	1.30421	5736	6779	0.432	0.234	-1.56246	4.74709e-250	1.04251e-245	down	ubiquitin related modifier 1 [Source:NCBI gene;Acc:417221]	Genetic Information Processing	Folding, sorting and degradation	ko04122//Sulfur relay system	K12161	GO:0005737//cytoplasm;GO:0005829//cytosol	GO:0097163//sulfur carrier activity	GO:0002098//tRNA wobble uridine modification;GO:0008033//tRNA processing;GO:0032447//protein urmylation;GO:0034227//tRNA thio-modification
bulk	ENSGALG00000011221	GPAT3	0.397629	1.49482	5736	6779	0.076	0.31	1.91047	2.09607e-249	4.60318e-245	up	glycerol-3-phosphate acyltransferase 3 [Source:NCBI gene;Acc:422610]	Metabolism;Metabolism;Metabolism	Global and overview maps;Lipid metabolism;Lipid metabolism	ko01100//Metabolic pathways;ko00564//Glycerophospholipid metabolism;ko00561//Glycerolipid metabolism	K13506;K13506;K13506	GO:0005783//endoplasmic reticulum;GO:0005789//endoplasmic reticulum membrane;GO:0016020//membrane;GO:0016021//integral component of membrane	GO:0003841//1-acylglycerol-3-phosphate O-acyltransferase activity;GO:0004366//glycerol-3-phosphate O-acyltransferase activity;GO:0016740//transferase activity;GO:0016746//transferase activity, transferring acyl groups;GO:0102420//sn-1-glycerol-3-phosphate C16:0-DCA-CoA acyl transferase activity	GO:0006629//lipid metabolic process;GO:0008654//phospholipid biosynthetic process;GO:0016024//CDP-diacylglycerol biosynthetic process;GO:0019432//triglyceride biosynthetic process
bulk	ENSGALG00000039337	SH3BP5	0.593976	1.80261	5736	6779	0.105	0.355	1.60161	2.65999e-248	5.8416e-244	up	SH3 domain binding protein 5 [Source:NCBI gene;Acc:420682]	-	-	-	-	GO:0005654//nucleoplasm;GO:0016604//nuclear body;GO:0030659//cytoplasmic vesicle membrane	GO:0004860//protein kinase inhibitor activity;GO:0017112//Rab guanyl-nucleotide exchange factor activity	GO:0006469//negative regulation of protein kinase activity;GO:0035556//intracellular signal transduction
bulk	ENSGALG00000005725	CSF1R	1.59506	3.29582	5736	6779	0.19	0.464	1.04702	3.42657e-248	7.52508e-244	up	colony stimulating factor 1 receptor [Source:NCBI gene;Acc:396406]	Environmental Information Processing;Environmental Information Processing	Signal transduction;Signaling molecules and interaction	ko04010//MAPK signaling pathway;ko04060//Cytokine-cytokine receptor interaction	K05090;K05090	GO:0005654//nucleoplasm;GO:0005886//plasma membrane;GO:0005887//integral component of plasma membrane;GO:0009986//cell surface;GO:0016020//membrane;GO:0016021//integral component of membrane;GO:0043231//intracellular membrane-bounded organelle;GO:0043235//receptor complex;GO:1990682//CSF1-CSF1R complex	GO:0000166//nucleotide binding;GO:0004672//protein kinase activity;GO:0004713//protein tyrosine kinase activity;GO:0004714//transmembrane receptor protein tyrosine kinase activity;GO:0005011//macrophage colony-stimulating factor receptor activity;GO:0005524//ATP binding;GO:0016301//kinase activity;GO:0016740//transferase activity;GO:0019903//protein phosphatase binding;GO:0019955//cytokine bindin…	GO:0001934//positive regulation of protein phosphorylation;GO:0002244//hematopoietic progenitor cell differentiation;GO:0002931//response to ischemia;GO:0006468//protein phosphorylation;GO:0007169//transmembrane receptor protein tyrosine kinase signaling pathway;GO:0007411//axon guidance;GO:0008283//cell proliferation;GO:0008284//positive regulation of cell proliferation;GO:0008285//negative regu…
bulk	ENSGALG00000019755	ENSGALG00000019755	0.383524	1.26717	5736	6779	0.055	0.261	1.72422	1.34842e-246	2.96127e-242	up	--	-	-	-	-	-	-	-
bulk	ENSGALG00000043064	EXFABP	11.8821	34.9917	5736	6779	0.626	0.673	1.55822	1.98145e-246	4.35147e-242	up	extracellular fatty acid-binding protein [Source:NCBI gene;Acc:396393]	-	-	-	-	GO:0005615//extracellular space;GO:0005623//cell	GO:0036094//small molecule binding;GO:0050544//arachidonic acid binding;GO:0070538//oleic acid binding;GO:0070539//linoleic acid binding;GO:0070540//stearic acid binding	GO:0006953//acute-phase response;GO:0006954//inflammatory response;GO:0007507//heart development;GO:0008284//positive regulation of cell proliferation;GO:0010831//positive regulation of myotube differentiation;GO:0015908//fatty acid transport;GO:0032332//positive regulation of chondrocyte differentiation;GO:0032496//response to lipopolysaccharide;GO:0034097//response to cytokine;GO:0042493//respo…
bulk	ENSGALG00000040136	PSTPIP2	0.0757934	0.670578	5736	6779	0.015	0.184	3.14526	1.47851e-245	3.24695e-241	up	proline-serine-threonine phosphatase interacting protein 2 [Source:NCBI gene;Acc:770399]	-	-	-	-	GO:0005737//cytoplasm;GO:0005829//cytosol;GO:0005856//cytoskeleton;GO:0005884//actin filament;GO:0005886//plasma membrane;GO:0016020//membrane	GO:0003779//actin binding;GO:0008092//cytoskeletal protein binding;GO:0051015//actin filament binding	GO:0007010//cytoskeleton organization;GO:0016477//cell migration;GO:0030041//actin filament polymerization
bulk	ENSGALG00000007082	CREM	2.78358	4.73293	5736	6779	0.308	0.597	0.765794	3.6912e-245	8.10625e-241	up	cAMP responsive element modulator [Source:NCBI gene;Acc:378903]	Organismal Systems	Circulatory system	ko04261//Adrenergic signaling in cardiomyocytes	K09052	GO:0005634//nucleus;GO:0005667//transcription factor complex	GO:0000977//RNA polymerase II regulatory region sequence-specific DNA binding;GO:0003677//DNA binding;GO:0003700//DNA-binding transcription factor activity;GO:0005515//protein binding	GO:0000122//negative regulation of transcription by RNA polymerase II;GO:0006355//regulation of transcription, DNA-templated;GO:0006687//glycosphingolipid metabolic process;GO:0007283//spermatogenesis;GO:0045944//positive regulation of transcription by RNA polymerase II
bulk	ENSGALG00000000470	LMNB2	0.930289	2.03655	5736	6779	0.135	0.383	1.13037	3.71629e-244	8.16134e-240	up	lamin B2 [Source:NCBI gene;Acc:396222]	Cellular Processes	Cell growth and death	ko04210//Apoptosis	K07611	GO:0005634//nucleus;GO:0005635//nuclear envelope;GO:0005638//lamin filament;GO:0005882//intermediate filament;GO:0031965//nuclear membrane	GO:0005198//structural molecule activity	-
bulk	ENSGALG00000001189	NCF1	0.243873	1.19025	5736	6779	0.046	0.253	2.28707	5.17961e-244	1.13749e-239	up	neutrophil cytosolic factor 1 [Source:NCBI gene;Acc:417485]	Cellular Processes	Transport and catabolism	ko04145//Phagosome	K08011	GO:0005737//cytoplasm;GO:0005829//cytosol;GO:0005886//plasma membrane;GO:0019898//extrinsic component of membrane;GO:0043020//NADPH oxidase complex	GO:0005515//protein binding;GO:0016175//superoxide-generating NADPH oxidase activity;GO:0016176//superoxide-generating NADPH oxidase activator activity;GO:0017124//SH3 domain binding;GO:0035091//phosphatidylinositol binding;GO:0043325//phosphatidylinositol-3,4-bisphosphate binding	GO:0006612//protein targeting to membrane;GO:0006801//superoxide metabolic process;GO:0014068//positive regulation of phosphatidylinositol 3-kinase signaling;GO:0034614//cellular response to reactive oxygen species;GO:0042554//superoxide anion generation;GO:0045730//respiratory burst;GO:0045741//positive regulation of epidermal growth factor-activated receptor activity;GO:0045893//positive regula…
bulk	ENSGALG00000033663	ATP6V1B2	0.803833	1.88662	5736	6779	0.13	0.383	1.23083	6.42871e-244	1.41181e-239	up	ATPase H+ transporting V1 subunit B2 [Source:NCBI gene;Acc:395497]	Metabolism;Environmental Information Processing;Cellular Processes;Metabolism	Global and overview maps;Signal transduction;Transport and catabolism;Energy metabolism	ko01100//Metabolic pathways;ko04150//mTOR signaling pathway;ko04145//Phagosome;ko00190//Oxidative phosphorylation	K02147;K02147;K02147;K02147	GO:0001726//ruffle;GO:0005737//cytoplasm;GO:0005829//cytosol;GO:0005886//plasma membrane;GO:0005902//microvillus;GO:0016324//apical plasma membrane;GO:0033180//proton-transporting V-type ATPase, V1 domain;GO:0043231//intracellular membrane-bounded organelle	GO:0005524//ATP binding	GO:0015991//ATP hydrolysis coupled proton transport;GO:0046034//ATP metabolic process;GO:1902600//proton transmembrane transport
bulk	ENSGALG00000017462	FNIP1	0.996965	2.3171	5736	6779	0.149	0.411	1.21671	6.63336e-244	1.45675e-239	up	folliculin interacting protein 1 [Source:NCBI gene;Acc:427642]	Environmental Information Processing	Signal transduction	ko04150//mTOR signaling pathway	K20400	GO:0005737//cytoplasm	GO:0005085//guanyl-nucleotide exchange factor activity;GO:0042030//ATPase inhibitor activity;GO:0051087//chaperone binding	GO:0000122//negative regulation of transcription by RNA polymerase II;GO:0001932//regulation of protein phosphorylation;GO:0001934//positive regulation of protein phosphorylation;GO:0002327//immature B cell differentiation;GO:0002904//positive regulation of B cell apoptotic process;GO:0007005//mitochondrion organization;GO:0009267//cellular response to starvation;GO:0031334//positive regulation o…
bulk	ENSGALG00000007701	B3GNT7	0.0271573	0.582447	5736	6779	0.004	0.145	4.42271	1.67153e-243	3.67085e-239	up	UDP-GlcNAc:betaGal beta-1,3-N-acetylglucosaminyltransferase 7 [Source:NCBI gene;Acc:424930]	Metabolism	Glycan biosynthesis and metabolism	ko00533//Glycosaminoglycan biosynthesis - keratan sulfate	K09664	GO:0000139//Golgi membrane;GO:0005783//endoplasmic reticulum;GO:0005794//Golgi apparatus;GO:0016020//membrane;GO:0016021//integral component of membrane	GO:0008376//acetylgalactosaminyltransferase activity;GO:0008378//galactosyltransferase activity;GO:0008532//N-acetyllactosaminide beta-1,3-N-acetylglucosaminyltransferase activity;GO:0016740//transferase activity;GO:0016757//transferase activity, transferring glycosyl groups	GO:0006486//protein glycosylation;GO:0030311//poly-N-acetyllactosamine biosynthetic process
bulk	ENSGALG00000012550	HMOX1	2.67959	7.65729	5736	6779	0.253	0.544	1.51482	1.90211e-243	4.17723e-239	up	heme oxygenase 1 [Source:NCBI gene;Acc:396287]	Metabolism;Cellular Processes;Metabolism	Global and overview maps;Cell growth and death;Metabolism of cofactors and vitamins	ko01100//Metabolic pathways;ko04216//Ferroptosis;ko00860//Porphyrin and chlorophyll metabolism	K00510;K00510;K00510	GO:0005634//nucleus;GO:0005783//endoplasmic reticulum;GO:0016020//membrane;GO:0016021//integral component of membrane;GO:0048471//perinuclear region of cytoplasm	GO:0004392//heme oxygenase (decyclizing) activity;GO:0020037//heme binding;GO:0042803//protein homodimerization activity	GO:0002246//wound healing involved in inflammatory response;GO:0006788//heme oxidation;GO:0006879//cellular iron ion homeostasis;GO:0006979//response to oxidative stress;GO:0016239//positive regulation of macroautophagy;GO:0016242//negative regulation of macroautophagy;GO:0034101//erythrocyte homeostasis;GO:0034395//regulation of transcription from RNA polymerase II promoter in response to iron;G…
bulk	ENSGALG00000016693	CSF2RA	0.577687	1.75755	5736	6779	0.098	0.34	1.60521	2.35712e-243	5.17647e-239	up	colony stimulating factor 2 receptor alpha subunit [Source:NCBI gene;Acc:418666]	Environmental Information Processing	Signaling molecules and interaction	ko04060//Cytokine-cytokine receptor interaction	K05066	GO:0009897//external side of plasma membrane;GO:0016020//membrane;GO:0016021//integral component of membrane;GO:0043235//receptor complex	GO:0004896//cytokine receptor activity;GO:0005515//protein binding;GO:0019955//cytokine binding	GO:0019221//cytokine-mediated signaling pathway
bulk	ENSGALG00000029512	SPTBN1	8.57284	3.62542	5736	6779	0.554	0.436	-1.24163	3.92742e-243	8.625e-239	down	spectrin beta, non-erythrocytic 1 [Source:NCBI gene;Acc:421216]	-	-	-	-	GO:0005634//nucleus;GO:0005730//nucleolus;GO:0005737//cytoplasm;GO:0005815//microtubule organizing center;GO:0005856//cytoskeleton;GO:0005886//plasma membrane;GO:0008091//spectrin;GO:0014069//postsynaptic density;GO:0016020//membrane;GO:0030673//axolemma;GO:0030863//cortical cytoskeleton;GO:0031430//M band;GO:0031941//filamentous actin;GO:0032437//cuticular plate	GO:0003779//actin binding;GO:0005200//structural constituent of cytoskeleton;GO:0005515//protein binding;GO:0005543//phospholipid binding;GO:0030506//ankyrin binding;GO:0051020//GTPase binding	GO:0000281//mitotic cytokinesis;GO:0007009//plasma membrane organization;GO:0007010//cytoskeleton organization;GO:0007182//common-partner SMAD protein phosphorylation;GO:0030036//actin cytoskeleton organization;GO:0043001//Golgi to plasma membrane protein transport;GO:0051693//actin filament capping;GO:0060390//regulation of SMAD protein signal transduction;GO:0071709//membrane assembly;GO:007265…
bulk	ENSGALG00000039983	EEPD1	1.05536	2.52625	5736	6779	0.152	0.413	1.25927	7.72151e-243	1.69572e-238	up	endonuclease/exonuclease/phosphatase family domain containing 1 [Source:NCBI gene;Acc:420740]	-	-	-	-	-	GO:0003677//DNA binding	GO:0006281//DNA repair
bulk	ENSGALG00000042744	RGS2	0.364566	2.19736	5736	6779	0.054	0.267	2.59152	8.36918e-243	1.83795e-238	up	regulator of G-protein signaling 2 [Source:NCBI gene;Acc:378912]	-	-	-	-	GO:0005634//nucleus;GO:0005737//cytoplasm;GO:0005829//cytosol;GO:0005886//plasma membrane;GO:0009898//cytoplasmic side of plasma membrane	GO:0001965//G-protein alpha-subunit binding;GO:0005096//GTPase activator activity	GO:0007283//spermatogenesis;GO:0008277//regulation of G protein-coupled receptor signaling pathway;GO:0010519//negative regulation of phospholipase activity;GO:0010614//negative regulation of cardiac muscle hypertrophy;GO:0043407//negative regulation of MAP kinase activity;GO:0043547//positive regulation of GTPase activity;GO:0043951//negative regulation of cAMP-mediated signaling;GO:0045744//neg…
bulk	ENSGALG00000014899	NUS1	2.02426	4.45669	5736	6779	0.269	0.562	1.13858	7.08834e-242	1.55667e-237	up	NUS1, dehydrodolichyl diphosphate synthase subunit [Source:NCBI gene;Acc:421733]	Metabolism	Metabolism of terpenoids and polyketides	ko00900//Terpenoid backbone biosynthesis	K19177	GO:0005789//endoplasmic reticulum membrane;GO:0016020//membrane;GO:1904423//dehydrodolichyl diphosphate synthase complex	GO:0004659//prenyltransferase activity;GO:0016765//transferase activity, transferring alkyl or aryl (other than methyl) groups;GO:0045547//dehydrodolichyl diphosphate synthase activity	GO:0001525//angiogenesis;GO:0006489//dolichyl diphosphate biosynthetic process;GO:0019408//dolichol biosynthetic process;GO:0032383//regulation of intracellular cholesterol transport;GO:0035268//protein mannosylation;GO:0038084//vascular endothelial growth factor signaling pathway;GO:0042632//cholesterol homeostasis;GO:0043536//positive regulation of blood vessel endothelial cell migration;GO:005…
bulk	ENSGALG00000013867	PTPN2	2.35527	4.51605	5736	6779	0.316	0.612	0.939171	1.60479e-241	3.52429e-237	up	protein tyrosine phosphatase, non-receptor type 2 [Source:NCBI gene;Acc:396409]	-	-	-	-	-	GO:0004721//phosphoprotein phosphatase activity;GO:0004725//protein tyrosine phosphatase activity;GO:0016787//hydrolase activity;GO:0016791//phosphatase activity	GO:0006470//protein dephosphorylation;GO:0016311//dephosphorylation;GO:0035335//peptidyl-tyrosine dephosphorylation
bulk	ENSGALG00000009240	NFE2L2	2.11003	3.38985	5736	6779	0.243	0.504	0.683956	4.64216e-241	1.01947e-236	up	nuclear factor, erythroid 2 like 2 [Source:NCBI gene;Acc:396014]	Genetic Information Processing	Folding, sorting and degradation	ko04141//Protein processing in endoplasmic reticulum	K05638	GO:0000785//chromatin;GO:0005634//nucleus;GO:0005654//nucleoplasm;GO:0005737//cytoplasm;GO:0005794//Golgi apparatus;GO:0005813//centrosome;GO:0005829//cytosol;GO:0005886//plasma membrane;GO:0032993//protein-DNA complex	GO:0000976//transcription regulatory region sequence-specific DNA binding;GO:0000980//RNA polymerase II distal enhancer sequence-specific DNA binding;GO:0001102//RNA polymerase II activating transcription factor binding;GO:0001228//DNA-binding transcription activator activity, RNA polymerase II-specific;GO:0003677//DNA binding;GO:0003700//DNA-binding transcription factor activity;GO:0008134//tran…	GO:0006355//regulation of transcription, DNA-templated;GO:0006954//inflammatory response;GO:0010499//proteasomal ubiquitin-independent protein catabolic process;GO:0010628//positive regulation of gene expression;GO:0016567//protein ubiquitination;GO:0030194//positive regulation of blood coagulation;GO:0030968//endoplasmic reticulum unfolded protein response;GO:0034599//cellular response to oxidat…
bulk	ENSGALG00000053765	ENSGALG00000053765	4.52517	1.53623	5736	6779	0.445	0.197	-1.55858	5.14725e-241	1.13039e-236	down	parathymosin [Source:NCBI gene;Acc:418286]	-	-	-	-	-	-	-
bulk	ENSGALG00000037726	MARCKS	1.1356	2.13036	5736	6779	0.134	0.369	0.907642	6.42959e-241	1.412e-236	up	myristoylated alanine rich protein kinase C substrate [Source:NCBI gene;Acc:396473]	-	-	-	-	GO:0005737//cytoplasm;GO:0005813//centrosome;GO:0005938//cell cortex;GO:0016020//membrane;GO:0032432//actin filament bundle;GO:0042585//germinal vesicle	GO:0005080//protein kinase C binding;GO:0005516//calmodulin binding;GO:0042802//identical protein binding;GO:0051015//actin filament binding	GO:0051017//actin filament bundle assembly;GO:0051260//protein homooligomerization;GO:0051764//actin crosslink formation
bulk	ENSGALG00000004496	TNIP1	3.37924	6.20031	5736	6779	0.324	0.618	0.875643	1.36385e-240	2.99515e-236	up	TNFAIP3 interacting protein 1 [Source:NCBI gene;Acc:100858009]	-	-	-	-	GO:0005654//nucleoplasm;GO:0005829//cytosol	GO:0042802//identical protein binding;GO:0051019//mitogen-activated protein kinase binding	GO:0002755//MyD88-dependent toll-like receptor signaling pathway;GO:0007159//leukocyte cell-cell adhesion;GO:0009101//glycoprotein biosynthetic process;GO:0043124//negative regulation of I-kappaB kinase/NF-kappaB signaling;GO:0050727//regulation of inflammatory response;GO:0070373//negative regulation of ERK1 and ERK2 cascade;GO:0085032//modulation by symbiont of host I-kappaB kinase/NF-kappaB ca…
bulk	ENSGALG00000001688	2021-09-05	0.61202	1.78877	5736	6779	0.106	0.351	1.54732	3.68495e-240	8.09251e-236	up	septin 5 [Source:NCBI gene;Acc:416778]	-	-	-	-	GO:0005940//septin ring;GO:0008021//synaptic vesicle;GO:0015630//microtubule cytoskeleton;GO:0031105//septin complex	GO:0000166//nucleotide binding;GO:0003924//GTPase activity;GO:0005525//GTP binding;GO:0032947//protein-containing complex scaffold activity	GO:0017157//regulation of exocytosis;GO:0061640//cytoskeleton-dependent cytokinesis
bulk	ENSGALG00000001603	NARF	0.648561	1.9986	5736	6779	0.103	0.345	1.62368	2.63758e-239	5.79238e-235	up	nuclear prelamin A recognition factor [Source:NCBI gene;Acc:417341]	-	-	-	-	GO:0005634//nucleus;GO:0005638//lamin filament;GO:0005730//nucleolus;GO:0031981//nuclear lumen	GO:0005521//lamin binding	-
bulk	ENSGALG00000003651	NT5C3B	0.254044	1.17909	5736	6779	0.042	0.239	2.21452	2.82207e-239	6.19755e-235	up	5'-nucleotidase, cytosolic IIIB [Source:NCBI gene;Acc:420034]	Metabolism;Metabolism;Metabolism;Metabolism	Global and overview maps;Nucleotide metabolism;Nucleotide metabolism;Metabolism of cofactors and vitamins	ko01100//Metabolic pathways;ko00230//Purine metabolism;ko00240//Pyrimidine metabolism;ko00760//Nicotinate and nicotinamide metabolism	K01081;K01081;K01081;K01081	GO:0005737//cytoplasm	GO:0000166//nucleotide binding;GO:0000287//magnesium ion binding;GO:0008253//5'-nucleotidase activity;GO:0016787//hydrolase activity;GO:0046872//metal ion binding	GO:0009117//nucleotide metabolic process;GO:0016311//dephosphorylation
bulk	ENSGALG00000006511	BCL2A1	1.14984	2.62124	5736	6779	0.149	0.405	1.18881	3.9089e-239	8.58435e-235	up	BCL2 related protein A1 [Source:NCBI gene;Acc:395673]	Cellular Processes	Cell growth and death	ko04210//Apoptosis	K02162	GO:0005741//mitochondrial outer membrane	GO:0042803//protein homodimerization activity;GO:0046982//protein heterodimerization activity	GO:0008630//intrinsic apoptotic signaling pathway in response to DNA damage;GO:0042981//regulation of apoptotic process;GO:0043066//negative regulation of apoptotic process;GO:0097192//extrinsic apoptotic signaling pathway in absence of ligand;GO:2001243//negative regulation of intrinsic apoptotic signaling pathway
bulk	ENSGALG00000011872	ENSGALG00000011872	0.279813	1.08768	5736	6779	0.052	0.259	1.95871	1.73215e-238	3.80398e-234	up	NFAT activating protein with ITAM motif 1 [Source:NCBI gene;Acc:417979]	-	-	-	-	GO:0016021//integral component of membrane	GO:0004888//transmembrane signaling receptor activity	GO:0001819//positive regulation of cytokine production;GO:0045577//regulation of B cell differentiation;GO:0050861//positive regulation of B cell receptor signaling pathway
bulk	ENSGALG00000010843	GPR137B	0.663546	1.79611	5736	6779	0.113	0.358	1.43661	9.851e-238	2.16338e-233	up	G protein-coupled receptor 137B [Source:NCBI gene;Acc:421511]	-	-	-	-	GO:0016020//membrane;GO:0016021//integral component of membrane	-	-
bulk	ENSGALG00000028256	CCL19	0.0798979	2.97674	5736	6779	0.005	0.15	5.21943	1.29971e-237	2.85429e-233	up	C-C motif chemokine ligand 19 [Source:NCBI gene;Acc:427406]	Environmental Information Processing	Signaling molecules and interaction	ko04060//Cytokine-cytokine receptor interaction	K05512	GO:0005576//extracellular region;GO:0005615//extracellular space	GO:0008009//chemokine activity;GO:0048020//CCR chemokine receptor binding	GO:0002548//monocyte chemotaxis;GO:0006954//inflammatory response;GO:0006955//immune response;GO:0007186//G protein-coupled receptor signaling pathway;GO:0030593//neutrophil chemotaxis;GO:0043547//positive regulation of GTPase activity;GO:0048247//lymphocyte chemotaxis;GO:0070098//chemokine-mediated signaling pathway;GO:0070374//positive regulation of ERK1 and ERK2 cascade;GO:0071346//cellular re…
bulk	ENSGALG00000000769	RAB7B	0.232758	1.11861	5736	6779	0.049	0.254	2.2648	5.47017e-237	1.20131e-232	up	RAB7B, member RAS oncogene family [Source:NCBI gene;Acc:771782]	Cellular Processes;Cellular Processes;Human Diseases;Cellular Processes	Transport and catabolism;Transport and catabolism;Infectious diseases;Transport and catabolism	ko04145//Phagosome;ko04140//Autophagy - animal;ko05132//Salmonella infection;ko04137//Mitophagy - animal	K07898;K07898;K07898;K07898	GO:0005764//lysosome;GO:0005770//late endosome;GO:0005774//vacuolar membrane;GO:0005794//Golgi apparatus;GO:0005802//trans-Golgi network;GO:0045335//phagocytic vesicle	GO:0003924//GTPase activity;GO:0005525//GTP binding	GO:0006886//intracellular protein transport;GO:0008333//endosome to lysosome transport;GO:0032482//Rab protein signal transduction;GO:0032755//positive regulation of interleukin-6 production;GO:0034144//negative regulation of toll-like receptor 4 signaling pathway;GO:0034164//negative regulation of toll-like receptor 9 signaling pathway;GO:0034499//late endosome to Golgi transport;GO:0045654//pos…
bulk	ENSGALG00000001143	ETS1	4.335	1.37994	5736	6779	0.407	0.171	-1.65143	1.53557e-236	3.37226e-232	down	v-ets avian erythroblastosis virus E26 oncogene homolog 1 [Source:NCBI gene;Acc:396235]	Cellular Processes	Cell growth and death	ko04218//Cellular senescence	K02678	GO:0005634//nucleus;GO:0005654//nucleoplasm;GO:0005667//transcription factor complex	GO:0000978//RNA polymerase II proximal promoter sequence-specific DNA binding;GO:0000981//DNA-binding transcription factor activity, RNA polymerase II-specific;GO:0003677//DNA binding;GO:0003700//DNA-binding transcription factor activity;GO:0042802//identical protein binding;GO:0043565//sequence-specific DNA binding;GO:1990837//sequence-specific double-stranded DNA binding	GO:0006355//regulation of transcription, DNA-templated;GO:0006357//regulation of transcription by RNA polymerase II;GO:0010595//positive regulation of endothelial cell migration;GO:0010628//positive regulation of gene expression;GO:0030578//PML body organization;GO:0043536//positive regulation of blood vessel endothelial cell migration;GO:0045648//positive regulation of erythrocyte differentiatio…
bulk	ENSGALG00000007356	MAP3K8	1.09119	2.46494	5736	6779	0.156	0.415	1.17565	1.92229e-236	4.22153e-232	up	mitogen-activated protein kinase kinase kinase 8 [Source:NCBI gene;Acc:420479]	Environmental Information Processing;Organismal Systems	Signal transduction;Immune system	ko04010//MAPK signaling pathway;ko04620//Toll-like receptor signaling pathway	K04415;K04415	GO:0005737//cytoplasm;GO:0005829//cytosol	GO:0004672//protein kinase activity;GO:0004674//protein serine/threonine kinase activity;GO:0005524//ATP binding	GO:0006468//protein phosphorylation;GO:0023014//signal transduction by protein phosphorylation;GO:0031098//stress-activated protein kinase signaling cascade;GO:0032147//activation of protein kinase activity
bulk	ENSGALG00000002963	PID1	0.516836	1.47364	5736	6779	0.089	0.317	1.5116	1.04825e-235	2.30206e-231	up	phosphotyrosine interaction domain containing 1 [Source:NCBI gene;Acc:424787]	-	-	-	-	GO:0005737//cytoplasm	GO:0005515//protein binding	GO:0001933//negative regulation of protein phosphorylation;GO:0010628//positive regulation of gene expression;GO:0042127//regulation of cell proliferation;GO:0044320//cellular response to leptin stimulus;GO:0045944//positive regulation of transcription by RNA polymerase II;GO:0046325//negative regulation of glucose import;GO:0046627//negative regulation of insulin receptor signaling pathway;GO:00…
bulk	ENSGALG00000053296	ENSGALG00000053296	0.190369	0.915098	5736	6779	0.038	0.23	2.26513	1.08773e-235	2.38877e-231	up	chromosome 3 open reading frame, human C8orf80 [Source:NCBI gene;Acc:422000]	-	-	-	-	-	-	-
bulk	ENSGALG00000013098	MGST1	2.21622	6.31384	5736	6779	0.237	0.501	1.51042	1.98056e-234	4.34951e-230	up	microsomal glutathione S-transferase 1 [Source:NCBI gene;Acc:418178]	Metabolism;Metabolism;Metabolism;Metabolism	Xenobiotics biodegradation and metabolism;Metabolism of other amino acids;Xenobiotics biodegradation and metabolism;Xenobiotics biodegradation and metabolism	ko00983//Drug metabolism - other enzymes;ko00480//Glutathione metabolism;ko00980//Metabolism of xenobiotics by cytochrome P450;ko00982//Drug metabolism - cytochrome P450	K00799;K00799;K00799;K00799	GO:0005739//mitochondrion;GO:0016020//membrane;GO:0016021//integral component of membrane	GO:0004364//glutathione transferase activity;GO:0004602//glutathione peroxidase activity	GO:0006749//glutathione metabolic process;GO:0055114//oxidation-reduction process;GO:0071449//cellular response to lipid hydroperoxide;GO:0098869//cellular oxidant detoxification
bulk	ENSGALG00000017239	CTSC	1.86443	3.73371	5736	6779	0.236	0.517	1.00188	2.73109e-234	5.99774e-230	up	cathepsin C [Source:NCBI gene;Acc:419014]	Cellular Processes;Cellular Processes	Cell growth and death;Transport and catabolism	ko04210//Apoptosis;ko04142//Lysosome	K01275;K01275	GO:0005615//extracellular space;GO:0005654//nucleoplasm;GO:0005737//cytoplasm;GO:0005764//lysosome;GO:0005813//centrosome;GO:0016020//membrane;GO:0016021//integral component of membrane;GO:0043231//intracellular membrane-bounded organelle	GO:0004197//cysteine-type endopeptidase activity;GO:0004252//serine-type endopeptidase activity;GO:0008233//peptidase activity;GO:0008234//cysteine-type peptidase activity;GO:0016505//peptidase activator activity involved in apoptotic process;GO:0016787//hydrolase activity	GO:0001913//T cell mediated cytotoxicity;GO:0006508//proteolysis;GO:0006915//apoptotic process;GO:0031642//negative regulation of myelination;GO:0051603//proteolysis involved in cellular protein catabolic process;GO:1903980//positive regulation of microglial cell activation;GO:2001235//positive regulation of apoptotic signaling pathway
bulk	ENSGALG00000040360	DUSP1	15.6045	39.909	5736	6779	0.742	0.902	1.35476	2.7506e-233	6.04059e-229	up	dual specificity phosphatase 1 [Source:NCBI gene;Acc:374192]	Environmental Information Processing	Signal transduction	ko04010//MAPK signaling pathway	K21278	GO:0005634//nucleus;GO:0005737//cytoplasm	GO:0004721//phosphoprotein phosphatase activity;GO:0004722//protein serine/threonine phosphatase activity;GO:0004725//protein tyrosine phosphatase activity;GO:0008138//protein tyrosine/serine/threonine phosphatase activity;GO:0016787//hydrolase activity;GO:0016791//phosphatase activity;GO:0017017//MAP kinase tyrosine/serine/threonine phosphatase activity;GO:0051019//mitogen-activated protein kina…	GO:0000188//inactivation of MAPK activity;GO:0006470//protein dephosphorylation;GO:0007162//negative regulation of cell adhesion;GO:0008285//negative regulation of cell proliferation;GO:0016311//dephosphorylation;GO:0035335//peptidyl-tyrosine dephosphorylation;GO:0035970//peptidyl-threonine dephosphorylation;GO:0043407//negative regulation of MAP kinase activity;GO:0043409//negative regulation of…
bulk	ENSGALG00000046187	PARP12	0.42221	1.34141	5736	6779	0.071	0.286	1.66772	4.38156e-233	9.62234e-229	up	poly(ADP-ribose) polymerase family member 12 [Source:NCBI gene;Acc:418100]	-	-	-	-	-	GO:0003950//NAD+ ADP-ribosyltransferase activity;GO:0046872//metal ion binding;GO:1990404//protein ADP-ribosylase activity	GO:0070213//protein auto-ADP-ribosylation
bulk	ENSGALG00000026422	ENSGALG00000026422	0.442908	1.55218	5736	6779	0.064	0.274	1.80922	1.41693e-232	3.11171e-228	up	poly(ADP-ribose) polymerase family member 14 [Source:NCBI gene;Acc:101747378]	-	-	-	-	-	GO:0003950//NAD+ ADP-ribosyltransferase activity;GO:0016740//transferase activity;GO:0016757//transferase activity, transferring glycosyl groups	-
bulk	ENSGALG00000014121	COX5A	3.39147	1.59622	5736	6779	0.416	0.341	-1.08725	1.94483e-232	4.27103e-228	down	cytochrome c oxidase subunit 5A [Source:NCBI gene;Acc:769735]	Metabolism;Metabolism;Organismal Systems	Global and overview maps;Energy metabolism;Circulatory system	ko01100//Metabolic pathways;ko00190//Oxidative phosphorylation;ko04260//Cardiac muscle contraction	K02264;K02264;K02264	GO:0005739//mitochondrion;GO:0005743//mitochondrial inner membrane;GO:0005751//mitochondrial respiratory chain complex IV	GO:0004129//cytochrome-c oxidase activity	GO:0006123//mitochondrial electron transport, cytochrome c to oxygen;GO:1902600//proton transmembrane transport
bulk	ENSGALG00000004700	NCF2	0.140825	0.859916	5736	6779	0.027	0.206	2.61029	2.30995e-232	5.07289e-228	up	neutrophil cytosolic factor 2 [Source:NCBI gene;Acc:424445]	Cellular Processes	Transport and catabolism	ko04145//Phagosome	K08010	GO:0001669//acrosomal vesicle;GO:0005730//nucleolus;GO:0005737//cytoplasm;GO:0005829//cytosol;GO:0043020//NADPH oxidase complex	GO:0005515//protein binding;GO:0008022//protein C-terminus binding;GO:0016175//superoxide-generating NADPH oxidase activity;GO:0016176//superoxide-generating NADPH oxidase activator activity;GO:0048365//Rac GTPase binding	GO:0006909//phagocytosis;GO:0042554//superoxide anion generation;GO:0043085//positive regulation of catalytic activity;GO:0045730//respiratory burst;GO:0055114//oxidation-reduction process
bulk	ENSGALG00000002286	H3F3B	28.8008	19.5164	5736	6779	0.938	0.928	-0.561421	3.72836e-232	8.18785e-228	down	H3 histone, family 3B [Source:NCBI gene;Acc:396233]	-	-	-	-	GO:0000786//nucleosome;GO:0005634//nucleus;GO:0005694//chromosome	GO:0003677//DNA binding;GO:0031492//nucleosomal DNA binding;GO:0046982//protein heterodimerization activity	GO:0001649//osteoblast differentiation;GO:0006997//nucleus organization;GO:0007283//spermatogenesis;GO:0007286//spermatid development;GO:0007338//single fertilization;GO:0008283//cell proliferation;GO:0008584//male gonad development;GO:0031508//pericentric heterochromatin assembly;GO:0031509//telomeric heterochromatin assembly;GO:0035264//multicellular organism growth;GO:0042692//muscle cell diff…
bulk	ENSGALG00000001250	APLP2	3.21182	4.99439	5736	6779	0.31	0.581	0.636919	1.50358e-231	3.30202e-227	up	amyloid beta precursor like protein 2 [Source:NCBI gene;Acc:419727]	-	-	-	-	GO:0005634//nucleus;GO:0016020//membrane;GO:0016021//integral component of membrane	GO:0004867//serine-type endopeptidase inhibitor activity;GO:0008201//heparin binding;GO:0042802//identical protein binding;GO:0046914//transition metal ion binding	GO:0010951//negative regulation of endopeptidase activity
bulk	ENSGALG00000030291	IRF10	0.265118	1.03874	5736	6779	0.044	0.234	1.97013	2.84254e-231	6.24251e-227	up	interferon regulatory factor 9 [Source:NCBI gene;Acc:395243]	-	-	-	-	GO:0005634//nucleus	GO:0000981//DNA-binding transcription factor activity, RNA polymerase II-specific;GO:0003700//DNA-binding transcription factor activity;GO:0005515//protein binding;GO:0044212//transcription regulatory region DNA binding	GO:0002376//immune system process;GO:0006355//regulation of transcription, DNA-templated;GO:0006357//regulation of transcription by RNA polymerase II
bulk	ENSGALG00000013397	EXOC3	1.04854	2.11145	5736	6779	0.148	0.391	1.00985	3.04777e-231	6.6932e-227	up	exocyst complex component 3 [Source:NCBI gene;Acc:420987]	-	-	-	-	GO:0000145//exocyst	GO:0000149//SNARE binding	GO:0006887//exocytosis;GO:0051601//exocyst localization
bulk	ENSGALG00000008009	BCAP29	1.04367	2.62105	5736	6779	0.172	0.438	1.32847	3.66205e-231	8.04222e-227	up	B cell receptor associated protein 29 [Source:NCBI gene;Acc:417702]	-	-	-	-	GO:0005783//endoplasmic reticulum;GO:0005789//endoplasmic reticulum membrane;GO:0005887//integral component of plasma membrane;GO:0016020//membrane;GO:0016021//integral component of membrane	-	GO:0006886//intracellular protein transport;GO:0006888//ER to Golgi vesicle-mediated transport;GO:0070973//protein localization to endoplasmic reticulum exit site
bulk	ENSGALG00000008022	TAPBP	3.06193	5.82451	5736	6779	0.399	0.684	0.927697	1.74385e-230	3.82967e-226	up	TAP binding protein [Source:NCBI gene;Acc:417048]	-	-	-	-	GO:0016020//membrane;GO:0016021//integral component of membrane	-	-
bulk	ENSGALG00000009050	CAPN3	0.210023	1.08039	5736	6779	0.041	0.236	2.36293	5.28217e-230	1.16002e-225	up	calpain 3 [Source:NCBI gene;Acc:423233]	-	-	-	-	GO:0005622//intracellular;GO:0005634//nucleus;GO:0005737//cytoplasm;GO:0005829//cytosol;GO:0005886//plasma membrane;GO:0032991//protein-containing complex	GO:0003824//catalytic activity;GO:0004198//calcium-dependent cysteine-type endopeptidase activity;GO:0005509//calcium ion binding;GO:0008233//peptidase activity;GO:0008234//cysteine-type peptidase activity;GO:0008307//structural constituent of muscle;GO:0016787//hydrolase activity;GO:0031402//sodium ion binding;GO:0031432//titin binding;GO:0032947//protein-containing complex scaffold activity;GO:…	GO:0006508//proteolysis;GO:0012501//programmed cell death;GO:0014718//positive regulation of satellite cell activation involved in skeletal muscle regeneration;GO:0030163//protein catabolic process;GO:0030239//myofibril assembly;GO:0031648//protein destabilization;GO:0033234//negative regulation of protein sumoylation;GO:0043066//negative regulation of apoptotic process;GO:0043122//regulation of …
bulk	ENSGALG00000005505	PIK3CB	0.565741	1.52365	5736	6779	0.088	0.309	1.42932	1.09817e-229	2.41168e-225	up	phosphatidylinositol-4,5-bisphosphate 3-kinase catalytic subunit beta [Source:NCBI gene;Acc:424826]	Metabolism;Cellular Processes;Cellular Processes;Cellular Processes;Environmental Information Processing;Human Diseases;Environmental Information Processing;Cellular Processes;Cellular Processes;Organismal Systems;Environmental Information Processing;Organismal Systems;Human Diseases;Organismal Systems;Organismal Systems;Environmental Information Processing;Metabolism;Environmental Information Pr…	Global and overview maps;Cell motility;Cellular community - eukaryotes;Cell growth and death;Signal transduction;Infectious diseases;Signal transduction;Cell growth and death;Transport and catabolism;Endocrine system;Signal transduction;Immune system;Endocrine and metabolic diseases;Immune system;Endocrine system;Signal transduction;Carbohydrate metabolism;Signal transduction	ko01100//Metabolic pathways;ko04810//Regulation of actin cytoskeleton;ko04510//Focal adhesion;ko04218//Cellular senescence;ko04150//mTOR signaling pathway;ko05164//Influenza A;ko04068//FoxO signaling pathway;ko04210//Apoptosis;ko04140//Autophagy - animal;ko04910//Insulin signaling pathway;ko04070//Phosphatidylinositol signaling system;ko04625//C-type lectin receptor signaling pathway;ko04933//AGE…	K00922;K00922;K00922;K00922;K00922;K00922;K00922;K00922;K00922;K00922;K00922;K00922;K00922;K00922;K00922;K00922;K00922;K00922	GO:0005634//nucleus;GO:0005730//nucleolus;GO:0005737//cytoplasm;GO:0005886//plasma membrane;GO:0005942//phosphatidylinositol 3-kinase complex;GO:0016020//membrane;GO:0030496//midbody	GO:0000166//nucleotide binding;GO:0005524//ATP binding;GO:0016301//kinase activity;GO:0016303//1-phosphatidylinositol-3-kinase activity;GO:0016740//transferase activity;GO:0035004//phosphatidylinositol 3-kinase activity;GO:0035005//1-phosphatidylinositol-4-phosphate 3-kinase activity;GO:0043560//insulin receptor substrate binding;GO:0046934//phosphatidylinositol-4,5-bisphosphate 3-kinase activity	GO:0001935//endothelial cell proliferation;GO:0001952//regulation of cell-matrix adhesion;GO:0006468//protein phosphorylation;GO:0006874//cellular calcium ion homeostasis;GO:0007156//homophilic cell adhesion via plasma membrane adhesion molecules;GO:0009611//response to wounding;GO:0010628//positive regulation of gene expression;GO:0014065//phosphatidylinositol 3-kinase signaling;GO:0016310//phos…
bulk	ENSGALG00000010582	PPA2	0.500398	1.5749	5736	6779	0.093	0.326	1.65412	1.2177e-229	2.6742e-225	up	pyrophosphatase (inorganic) 2 [Source:NCBI gene;Acc:422539]	Metabolism	Energy metabolism	ko00190//Oxidative phosphorylation	K01507	GO:0005737//cytoplasm	GO:0000287//magnesium ion binding;GO:0004427//inorganic diphosphatase activity	GO:0006470//protein dephosphorylation;GO:0006796//phosphate-containing compound metabolic process
bulk	ENSGALG00000027365	HIVEP3	1.16396	2.32684	5736	6779	0.166	0.418	0.999329	2.31186e-229	5.07707e-225	up	human immunodeficiency virus type I enhancer binding protein 3 [Source:NCBI gene;Acc:428208]	-	-	-	-	GO:0005634//nucleus	GO:0003676//nucleic acid binding;GO:0003677//DNA binding;GO:0008270//zinc ion binding;GO:0046872//metal ion binding	GO:0035914//skeletal muscle cell differentiation;GO:0045893//positive regulation of transcription, DNA-templated
bulk	ENSGALG00000037018	USP36	1.1613	2.61703	5736	6779	0.162	0.42	1.17219	2.97235e-229	6.52757e-225	up	ubiquitin specific peptidase 36 [Source:NCBI gene;Acc:426457]	-	-	-	-	GO:0005730//nucleolus;GO:0005737//cytoplasm;GO:0016607//nuclear speck	GO:0004197//cysteine-type endopeptidase activity;GO:0004843//thiol-dependent ubiquitin-specific protease activity;GO:0036459//thiol-dependent ubiquitinyl hydrolase activity	GO:0006511//ubiquitin-dependent protein catabolic process;GO:0007000//nucleolus organization;GO:0016242//negative regulation of macroautophagy;GO:0016578//histone deubiquitination;GO:0016579//protein deubiquitination;GO:0031647//regulation of protein stability;GO:0042981//regulation of apoptotic process;GO:0050821//protein stabilization;GO:2000232//regulation of rRNA processing
bulk	ENSGALG00000016446	ATP6V1C2	0.0521426	0.567598	5736	6779	0.009	0.155	3.44434	5.62984e-229	1.23637e-224	up	ATPase H+ transporting V1 subunit C2 [Source:NCBI gene;Acc:421939]	Metabolism;Environmental Information Processing;Cellular Processes;Metabolism	Global and overview maps;Signal transduction;Transport and catabolism;Energy metabolism	ko01100//Metabolic pathways;ko04150//mTOR signaling pathway;ko04145//Phagosome;ko00190//Oxidative phosphorylation	K02148;K02148;K02148;K02148	GO:0000221//vacuolar proton-transporting V-type ATPase, V1 domain;GO:0033180//proton-transporting V-type ATPase, V1 domain	GO:0008553//proton-exporting ATPase activity, phosphorylative mechanism;GO:0015078//proton transmembrane transporter activity;GO:0046961//proton-transporting ATPase activity, rotational mechanism;GO:0046983//protein dimerization activity	GO:0006811//ion transport;GO:0015991//ATP hydrolysis coupled proton transport;GO:0030177//positive regulation of Wnt signaling pathway
bulk	ENSGALG00000004701	SET	4.48352	2.03883	5736	6779	0.479	0.366	-1.13689	8.50178e-229	1.86708e-224	down	SET nuclear proto-oncogene [Source:NCBI gene;Acc:417210]	-	-	-	-	GO:0005634//nucleus	-	GO:0006334//nucleosome assembly
bulk	ENSGALG00000007439	PRELID3B	1.9301	3.31793	5736	6779	0.255	0.523	0.781607	7.58419e-228	1.66556e-223	up	PRELI domain containing 3B [Source:NCBI gene;Acc:419310]	-	-	-	-	GO:0005758//mitochondrial intermembrane space	GO:1990050//phosphatidic acid transporter activity	GO:0015914//phospholipid transport
bulk	ENSGALG00000033365	ALDH1A3	0.03789	0.861146	5736	6779	0.007	0.152	4.50637	3.21093e-227	7.05152e-223	up	aldehyde dehydrogenase 1 family member A3 [Source:NCBI gene;Acc:395389]	Metabolism;Metabolism;Metabolism;Metabolism;Metabolism;Metabolism;Metabolism;Metabolism	Global and overview maps;Carbohydrate metabolism;Amino acid metabolism;Xenobiotics biodegradation and metabolism;Xenobiotics biodegradation and metabolism;Metabolism of other amino acids;Amino acid metabolism;Amino acid metabolism	ko01100//Metabolic pathways;ko00010//Glycolysis / Gluconeogenesis;ko00350//Tyrosine metabolism;ko00980//Metabolism of xenobiotics by cytochrome P450;ko00982//Drug metabolism - cytochrome P450;ko00410//beta-Alanine metabolism;ko00340//Histidine metabolism;ko00360//Phenylalanine metabolism	K00129;K00129;K00129;K00129;K00129;K00129;K00129;K00129	GO:0005634//nucleus;GO:0005737//cytoplasm;GO:0005829//cytosol;GO:0005886//plasma membrane	GO:0001758//retinal dehydrogenase activity;GO:0004029//aldehyde dehydrogenase (NAD) activity;GO:0004030//aldehyde dehydrogenase [NAD(P)+] activity;GO:0016491//oxidoreductase activity;GO:0016620//oxidoreductase activity, acting on the aldehyde or oxo group of donors, NAD or NADP as acceptor;GO:0042803//protein homodimerization activity;GO:0070324//thyroid hormone binding;GO:0070403//NAD+ binding	GO:0002072//optic cup morphogenesis involved in camera-type eye development;GO:0002138//retinoic acid biosynthetic process;GO:0006081//cellular aldehyde metabolic process;GO:0007626//locomotory behavior;GO:0021768//nucleus accumbens development;GO:0031076//embryonic camera-type eye development;GO:0042472//inner ear morphogenesis;GO:0042573//retinoic acid metabolic process;GO:0042574//retinal meta…
bulk	ENSGALG00000011961	TNIP3	0.0636065	0.729261	5736	6779	0.011	0.162	3.51919	5.44827e-227	1.1965e-222	up	TNFAIP3 interacting protein 3 [Source:NCBI gene;Acc:771693]	-	-	-	-	-	GO:0031593//polyubiquitin modification-dependent protein binding	GO:0002756//MyD88-independent toll-like receptor signaling pathway;GO:0034142//toll-like receptor 4 signaling pathway;GO:0043124//negative regulation of I-kappaB kinase/NF-kappaB signaling;GO:0071222//cellular response to lipopolysaccharide
bulk	ENSGALG00000026781	ALOX5AP	1.50363	2.00862	5736	6779	0.149	0.371	0.417752	8.61329e-225	1.89156e-220	up	arachidonate 5-lipoxygenase activating protein [Source:NCBI gene;Acc:770904]	-	-	-	-	GO:0005634//nucleus;GO:0005635//nuclear envelope;GO:0005783//endoplasmic reticulum;GO:0016020//membrane;GO:0016021//integral component of membrane	GO:0004364//glutathione transferase activity;GO:0004464//leukotriene-C4 synthase activity;GO:0004602//glutathione peroxidase activity;GO:0008047//enzyme activator activity	GO:0002540//leukotriene production involved in inflammatory response;GO:0006691//leukotriene metabolic process;GO:0019370//leukotriene biosynthetic process;GO:0043085//positive regulation of catalytic activity;GO:0098869//cellular oxidant detoxification
bulk	ENSGALG00000012921	ETV6	0.834154	2.19586	5736	6779	0.139	0.388	1.3964	3.74149e-224	8.21669e-220	up	ETS variant 6 [Source:NCBI gene;Acc:395750]	-	-	-	-	GO:0005634//nucleus;GO:0005730//nucleolus;GO:0005829//cytosol	GO:0000977//RNA polymerase II regulatory region sequence-specific DNA binding;GO:0000978//RNA polymerase II proximal promoter sequence-specific DNA binding;GO:0000981//DNA-binding transcription factor activity, RNA polymerase II-specific;GO:0001228//DNA-binding transcription activator activity, RNA polymerase II-specific;GO:0003677//DNA binding;GO:0003700//DNA-binding transcription factor activit…	GO:0000122//negative regulation of transcription by RNA polymerase II;GO:0006355//regulation of transcription, DNA-templated;GO:0006357//regulation of transcription by RNA polymerase II;GO:0007296//vitellogenesis;GO:0022008//neurogenesis;GO:0030154//cell differentiation;GO:0045944//positive regulation of transcription by RNA polymerase II;GO:0071425//hematopoietic stem cell proliferation;GO:00971…
bulk	ENSGALG00000008827	FERMT1	0.219657	0.990022	5736	6779	0.043	0.235	2.17221	3.2616e-223	7.16281e-219	up	fermitin family member 1 [Source:NCBI gene;Acc:416727]	-	-	-	-	GO:0005829//cytosol;GO:0005925//focal adhesion;GO:0030054//cell junction	GO:0051015//actin filament binding	GO:0001954//positive regulation of cell-matrix adhesion;GO:0007155//cell adhesion;GO:0007229//integrin-mediated signaling pathway;GO:0010629//negative regulation of gene expression;GO:0030511//positive regulation of transforming growth factor beta receptor signaling pathway;GO:0033630//positive regulation of cell adhesion mediated by integrin;GO:0042308//negative regulation of protein import into…
bulk	ENSGALG00000052743	ARL4C	1.58757	3.40717	5736	6779	0.203	0.47	1.10175	5.29844e-222	1.16359e-217	up	ADP ribosylation factor like GTPase 4C [Source:NCBI gene;Acc:424026]	-	-	-	-	GO:0005737//cytoplasm;GO:0005829//cytosol;GO:0005886//plasma membrane	GO:0005525//GTP binding;GO:0043014//alpha-tubulin binding	GO:0032456//endocytic recycling
bulk	ENSGALG00000007863	COX7B	4.1345	2.24714	5736	6779	0.469	0.42	-0.879625	6.93983e-222	1.52406e-217	down	cytochrome c oxidase subunit 7B [Source:NCBI gene;Acc:771947]	Metabolism;Metabolism;Organismal Systems	Global and overview maps;Energy metabolism;Circulatory system	ko01100//Metabolic pathways;ko00190//Oxidative phosphorylation;ko04260//Cardiac muscle contraction	K02271;K02271;K02271	GO:0005746//mitochondrial respiratory chain;GO:0016020//membrane;GO:0016021//integral component of membrane;GO:0045277//respiratory chain complex IV	GO:0004129//cytochrome-c oxidase activity	GO:0022900//electron transport chain;GO:1902600//proton transmembrane transport
bulk	ENSGALG00000012296	EIF3L	2.43043	0.796195	5736	6779	0.332	0.202	-1.61002	2.2757e-221	4.99766e-217	down	eukaryotic translation initiation factor 3 subunit L [Source:NCBI gene;Acc:418033]	-	-	-	-	GO:0001650//fibrillar center;GO:0005654//nucleoplasm;GO:0005730//nucleolus;GO:0005737//cytoplasm;GO:0005852//eukaryotic translation initiation factor 3 complex;GO:0016282//eukaryotic 43S preinitiation complex;GO:0033290//eukaryotic 48S preinitiation complex	GO:0003743//translation initiation factor activity;GO:0005515//protein binding	GO:0001732//formation of cytoplasmic translation initiation complex;GO:0002183//cytoplasmic translational initiation;GO:0006412//translation;GO:0006413//translational initiation
bulk	ENSGALG00000002162	ACO1	0.360754	1.16929	5736	6779	0.062	0.265	1.69654	2.34527e-221	5.15045e-217	up	aconitase 1, soluble [Source:NCBI gene;Acc:373916]	Metabolism;Metabolism;Metabolism;Metabolism;Metabolism;Metabolism	Global and overview maps;Global and overview maps;Global and overview maps;Carbohydrate metabolism;Carbohydrate metabolism;Global and overview maps	ko01100//Metabolic pathways;ko01200//Carbon metabolism;ko01230//Biosynthesis of amino acids;ko00630//Glyoxylate and dicarboxylate metabolism;ko00020//Citrate cycle (TCA cycle);ko01210//2-Oxocarboxylic acid metabolism	K01681;K01681;K01681;K01681;K01681;K01681	GO:0005737//cytoplasm;GO:0005739//mitochondrion;GO:0005783//endoplasmic reticulum;GO:0005794//Golgi apparatus;GO:0005829//cytosol	GO:0003723//RNA binding;GO:0003994//aconitate hydratase activity;GO:0030350//iron-responsive element binding;GO:0051536//iron-sulfur cluster binding;GO:0051538//3 iron, 4 sulfur cluster binding;GO:0051539//4 iron, 4 sulfur cluster binding	GO:0006101//citrate metabolic process;GO:0006417//regulation of translation;GO:0006879//cellular iron ion homeostasis;GO:0009791//post-embryonic development;GO:0010040//response to iron(II) ion;GO:0010468//regulation of gene expression;GO:0050892//intestinal absorption
bulk	ENSGALG00000003977	TWF2	0.643329	1.64506	5736	6779	0.121	0.36	1.35451	1.41749e-220	3.11296e-216	up	twinfilin actin binding protein 2 [Source:NCBI gene;Acc:415940]	-	-	-	-	GO:0005622//intracellular;GO:0005737//cytoplasm;GO:0030027//lamellipodium;GO:0030175//filopodium;GO:0030426//growth cone;GO:0032420//stereocilium;GO:0048471//perinuclear region of cytoplasm	GO:0003779//actin binding;GO:0003785//actin monomer binding;GO:0005080//protein kinase C binding;GO:0005524//ATP binding;GO:0005546//phosphatidylinositol-4,5-bisphosphate binding	GO:0010592//positive regulation of lamellipodium assembly;GO:0010976//positive regulation of neuron projection development;GO:0030837//negative regulation of actin filament polymerization;GO:0032956//regulation of actin cytoskeleton organization;GO:0045773//positive regulation of axon extension;GO:0071300//cellular response to retinoic acid;GO:0071363//cellular response to growth factor stimulus
bulk	ENSGALG00000046326	IL1R2	5.23247	13.0955	5736	6779	0.298	0.568	1.3235	1.65876e-219	3.64281e-215	up	interleukin 1 receptor type 2 [Source:NCBI gene;Acc:418715]	Environmental Information Processing	Signaling molecules and interaction	ko04060//Cytokine-cytokine receptor interaction	K04387	GO:0005737//cytoplasm;GO:0016020//membrane;GO:0016021//integral component of membrane	GO:0004908//interleukin-1 receptor activity;GO:0004910//interleukin-1, type II, blocking receptor activity;GO:0019966//interleukin-1 binding	GO:0010955//negative regulation of protein processing;GO:0019221//cytokine-mediated signaling pathway;GO:0050712//negative regulation of interleukin-1 alpha secretion;GO:1900016//negative regulation of cytokine production involved in inflammatory response;GO:2000660//negative regulation of interleukin-1-mediated signaling pathway
bulk	ENSGALG00000027483	GLRX	0.618614	1.63077	5736	6779	0.101	0.328	1.39844	2.20437e-219	4.84102e-215	up	glutaredoxin [Source:NCBI gene;Acc:396069]	-	-	-	-	GO:0005634//nucleus;GO:0005737//cytoplasm	GO:0009055//electron transfer activity;GO:0015035//protein disulfide oxidoreductase activity;GO:0047485//protein N-terminus binding	GO:0022900//electron transport chain;GO:0045454//cell redox homeostasis;GO:0045838//positive regulation of membrane potential;GO:0055114//oxidation-reduction process;GO:2000651//positive regulation of sodium ion transmembrane transporter activity
bulk	ENSGALG00000007123	ENSGALG00000007123	0.875463	2.16595	5736	6779	0.112	0.341	1.30688	1.07572e-218	2.36238e-214	up	uncharacterized LOC101750621 [Source:NCBI gene;Acc:101750621]	-	-	-	-	-	-	-
bulk	ENSGALG00000005622	ARF4	1.81594	3.62887	5736	6779	0.258	0.532	0.998802	5.40598e-218	1.18721e-213	up	ADP ribosylation factor 4 [Source:NCBI gene;Acc:769725]	-	-	-	-	GO:0005737//cytoplasm;GO:0005794//Golgi apparatus;GO:0005829//cytosol;GO:0005886//plasma membrane;GO:0032587//ruffle membrane;GO:0043197//dendritic spine;GO:0098978//glutamatergic synapse	GO:0000166//nucleotide binding;GO:0005154//epidermal growth factor receptor binding;GO:0005525//GTP binding	GO:0006471//protein ADP-ribosylation;GO:0006890//retrograde vesicle-mediated transport, Golgi to ER;GO:0007612//learning;GO:0016477//cell migration;GO:0031584//activation of phospholipase D activity;GO:0043066//negative regulation of apoptotic process;GO:0045176//apical protein localization;GO:0045197//establishment or maintenance of epithelial cell apical/basal polarity;GO:0045944//positive regu…
bulk	ENSGALG00000013100	GRB10	0.172853	0.853114	5736	6779	0.031	0.204	2.30319	1.23422e-217	2.71048e-213	up	growth factor receptor bound protein 10 [Source:NCBI gene;Acc:420948]	Environmental Information Processing	Signal transduction	ko04150//mTOR signaling pathway	K20064	-	GO:0005070//SH3/SH2 adaptor activity;GO:0005158//insulin receptor binding	GO:0007165//signal transduction;GO:0009967//positive regulation of signal transduction;GO:0030178//negative regulation of Wnt signaling pathway;GO:0042326//negative regulation of phosphorylation;GO:0046325//negative regulation of glucose import;GO:0046627//negative regulation of insulin receptor signaling pathway;GO:0048009//insulin-like growth factor receptor signaling pathway;GO:0120162//positi…
bulk	ENSGALG00000033447	H2AFV	4.07971	1.55851	5736	6779	0.452	0.251	-1.3883	3.54603e-216	7.78745e-212	down	H2A histone family, member V [Source:NCBI gene;Acc:426617]	Cellular Processes	Cell growth and death	ko04217//Necroptosis	K11251	GO:0000786//nucleosome;GO:0000790//nuclear chromatin;GO:0005634//nucleus;GO:0005694//chromosome	GO:0003677//DNA binding;GO:0046982//protein heterodimerization activity	GO:0006325//chromatin organization
bulk	ENSGALG00000037697	LAMP1	2.89841	5.03402	5736	6779	0.336	0.615	0.796448	5.37872e-216	1.18122e-211	up	lysosomal associated membrane protein 1 [Source:NCBI gene;Acc:396220]	Cellular Processes;Cellular Processes;Cellular Processes	Transport and catabolism;Transport and catabolism;Transport and catabolism	ko04145//Phagosome;ko04140//Autophagy - animal;ko04142//Lysosome	K06528;K06528;K06528	GO:0005737//cytoplasm;GO:0005764//lysosome;GO:0005765//lysosomal membrane;GO:0005768//endosome;GO:0005770//late endosome;GO:0005771//multivesicular body;GO:0005829//cytosol;GO:0005886//plasma membrane;GO:0008021//synaptic vesicle;GO:0009897//external side of plasma membrane;GO:0009986//cell surface;GO:0016020//membrane;GO:0016021//integral component of membrane;GO:0031982//vesicle;GO:0042383//sar…	GO:0019899//enzyme binding;GO:0019904//protein domain specific binding	GO:0008626//granzyme-mediated apoptotic signaling pathway;GO:0043323//positive regulation of natural killer cell degranulation;GO:0045954//positive regulation of natural killer cell mediated cytotoxicity;GO:0050821//protein stabilization;GO:0072594//establishment of protein localization to organelle;GO:0090160//Golgi to lysosome transport;GO:1902513//regulation of organelle transport along microt…
bulk	ENSGALG00000050725	SVBP	5.23827	3.08183	5736	6779	0.541	0.503	-0.765303	2.04586e-215	4.49291e-211	down	small vasohibin binding protein [Source:NCBI gene;Acc:101749360]	-	-	-	-	GO:0045177//apical part of cell	-	GO:0006508//proteolysis;GO:0009306//protein secretion;GO:0010596//negative regulation of endothelial cell migration;GO:0031397//negative regulation of protein ubiquitination
bulk	ENSGALG00000053058	LAMTOR2	3.479	1.5133	5736	6779	0.429	0.316	-1.20098	3.07169e-215	6.74575e-211	down	late endosomal/lysosomal adaptor, MAPK and MTOR activator 2 [Source:NCBI gene;Acc:100859842]	Environmental Information Processing	Signal transduction	ko04150//mTOR signaling pathway	K20398	GO:0071986//Ragulator complex	GO:0005085//guanyl-nucleotide exchange factor activity;GO:0032947//protein-containing complex scaffold activity	GO:0032008//positive regulation of TOR signaling;GO:0071230//cellular response to amino acid stimulus
bulk	ENSGALG00000017185	TMEM123	1.09568	2.47507	5736	6779	0.165	0.414	1.17565	4.74269e-215	1.04154e-210	up	transmembrane protein 123 [Source:NCBI gene;Acc:418984]	-	-	-	-	GO:0009897//external side of plasma membrane;GO:0016020//membrane;GO:0016021//integral component of membrane;GO:0031410//cytoplasmic vesicle	-	GO:0070267//oncosis
bulk	ENSGALG00000054783	NDRG1	0.563994	2.52894	5736	6779	0.088	0.309	2.16478	7.28278e-215	1.59937e-210	up	N-myc downstream regulated 1 [Source:NCBI gene;Acc:420321]	-	-	-	-	GO:0005634//nucleus;GO:0005737//cytoplasm;GO:0005813//centrosome;GO:0005829//cytosol;GO:0005874//microtubule;GO:0005886//plasma membrane;GO:0005913//cell-cell adherens junction;GO:0015630//microtubule cytoskeleton;GO:0048471//perinuclear region of cytoplasm;GO:0055038//recycling endosome membrane	GO:0008017//microtubule binding;GO:0017137//Rab GTPase binding;GO:0043015//gamma-tubulin binding;GO:0045296//cadherin binding	GO:0008285//negative regulation of cell proliferation;GO:0030330//DNA damage response, signal transduction by p53 class mediator;GO:0032287//peripheral nervous system myelin maintenance;GO:0042127//regulation of cell proliferation;GO:0045576//mast cell activation;GO:0071456//cellular response to hypoxia
bulk	ENSGALG00000003532	DDX5	19.8076	13.3195	5736	6779	0.885	0.871	-0.572518	8.76102e-215	1.92401e-210	down	DEAD-box helicase 5 [Source:NCBI gene;Acc:395629]	Genetic Information Processing	Transcription	ko03040//Spliceosome	K12823	GO:0005634//nucleus;GO:0005730//nucleolus;GO:0071013//catalytic step 2 spliceosome;GO:1990904//ribonucleoprotein complex	GO:0000166//nucleotide binding;GO:0003676//nucleic acid binding;GO:0003724//RNA helicase activity;GO:0003730//mRNA 3'-UTR binding;GO:0004386//helicase activity;GO:0005524//ATP binding;GO:0016787//hydrolase activity;GO:0035500//MH2 domain binding;GO:0036002//pre-mRNA binding;GO:0043021//ribonucleoprotein complex binding;GO:0046332//SMAD binding;GO:0050681//androgen receptor binding;GO:0070412//R-S…	GO:0000122//negative regulation of transcription by RNA polymerase II;GO:0000380//alternative mRNA splicing, via spliceosome;GO:0000381//regulation of alternative mRNA splicing, via spliceosome;GO:0000956//nuclear-transcribed mRNA catabolic process;GO:0001837//epithelial to mesenchymal transition;GO:0006357//regulation of transcription by RNA polymerase II;GO:0009299//mRNA transcription;GO:003050…
bulk	ENSGALG00000001091	ENSGALG00000001091	0.261159	1.02448	5736	6779	0.053	0.248	1.9719	1.01259e-214	2.22375e-210	up	chromosome 26 C1orf116 homolog [Source:NCBI gene;Acc:419849]	-	-	-	-	GO:0005737//cytoplasm	-	-
bulk	ENSGALG00000015022	FYN	1.81622	3.3147	5736	6779	0.243	0.507	0.867937	3.24805e-214	7.13304e-210	up	FYN proto-oncogene, Src family tyrosine kinase [Source:NCBI gene;Acc:396294]	Cellular Processes;Cellular Processes	Cellular community - eukaryotes;Cellular community - eukaryotes	ko04510//Focal adhesion;ko04520//Adherens junction	K05703;K05703	GO:0005623//cell;GO:0005768//endosome;GO:0005829//cytosol;GO:0005884//actin filament;GO:0005886//plasma membrane;GO:0014069//postsynaptic density;GO:0030425//dendrite;GO:0031234//extrinsic component of cytoplasmic side of plasma membrane;GO:0044297//cell body;GO:0045121//membrane raft;GO:0071944//cell periphery;GO:0097386//glial cell projection;GO:0098685//Schaffer collateral - CA1 synapse	GO:0000166//nucleotide binding;GO:0001664//G protein-coupled receptor binding;GO:0004672//protein kinase activity;GO:0004713//protein tyrosine kinase activity;GO:0004715//non-membrane spanning protein tyrosine kinase activity;GO:0005102//signaling receptor binding;GO:0005515//protein binding;GO:0005524//ATP binding;GO:0015631//tubulin binding;GO:0016301//kinase activity;GO:0016740//transferase ac…	GO:0001764//neuron migration;GO:0003015//heart process;GO:0006468//protein phosphorylation;GO:0007166//cell surface receptor signaling pathway;GO:0007169//transmembrane receptor protein tyrosine kinase signaling pathway;GO:0008360//regulation of cell shape;GO:0010629//negative regulation of gene expression;GO:0010976//positive regulation of neuron projection development;GO:0016310//phosphorylatio…
bulk	ENSGALG00000015474	CD80	0.541112	1.77144	5736	6779	0.089	0.309	1.71092	9.66428e-214	2.12237e-209	up	CD80 molecule [Source:NCBI gene;Acc:768950]	Environmental Information Processing;Organismal Systems;Organismal Systems	Signaling molecules and interaction;Immune system;Immune system	ko04514//Cell adhesion molecules (CAMs);ko04620//Toll-like receptor signaling pathway;ko04672//Intestinal immune network for IgA production	K05412;K05412;K05412	GO:0009897//external side of plasma membrane;GO:0009986//cell surface;GO:0016020//membrane;GO:0016021//integral component of membrane	-	GO:0006955//immune response;GO:0007165//signal transduction;GO:0007166//cell surface receptor signaling pathway;GO:0031295//T cell costimulation;GO:0042102//positive regulation of T cell proliferation;GO:0042130//negative regulation of T cell proliferation;GO:0071222//cellular response to lipopolysaccharide
bulk	ENSGALG00000023576	PIM3	1.19814	2.30537	5736	6779	0.146	0.377	0.944207	5.799e-212	1.27352e-207	up	pim-3 oncogene [Source:NCBI gene;Acc:768655]	-	-	-	-	GO:0005737//cytoplasm;GO:0005829//cytosol	GO:0000166//nucleotide binding;GO:0004672//protein kinase activity;GO:0004674//protein serine/threonine kinase activity;GO:0005524//ATP binding;GO:0016301//kinase activity;GO:0016740//transferase activity	GO:0006468//protein phosphorylation;GO:0007346//regulation of mitotic cell cycle;GO:0016310//phosphorylation;GO:0043066//negative regulation of apoptotic process;GO:0046777//protein autophosphorylation;GO:0061179//negative regulation of insulin secretion involved in cellular response to glucose stimulus
bulk	ENSGALG00000007845	REL	2.16837	3.96176	5736	6779	0.286	0.558	0.869528	1.01233e-211	2.22318e-207	up	REL proto-oncogene, NF-kB subunit [Source:NCBI gene;Acc:396500]	-	-	-	-	GO:0005634//nucleus;GO:0005737//cytoplasm	GO:0000980//RNA polymerase II distal enhancer sequence-specific DNA binding;GO:0001228//DNA-binding transcription activator activity, RNA polymerase II-specific;GO:0003677//DNA binding;GO:0003700//DNA-binding transcription factor activity	GO:0006355//regulation of transcription, DNA-templated;GO:0007249//I-kappaB kinase/NF-kappaB signaling;GO:0010629//negative regulation of gene expression;GO:0032688//negative regulation of interferon-beta production;GO:0043123//positive regulation of I-kappaB kinase/NF-kappaB signaling;GO:0045893//positive regulation of transcription, DNA-templated;GO:0045944//positive regulation of transcription…
bulk	ENSGALG00000015355	CD47	7.99502	11.8917	5736	6779	0.624	0.859	0.572782	3.32101e-211	7.29326e-207	up	CD47 molecule [Source:NCBI gene;Acc:418408]	Environmental Information Processing	Signaling molecules and interaction	ko04512//ECM-receptor interaction	K06266	GO:0005887//integral component of plasma membrane;GO:0009986//cell surface;GO:0016020//membrane;GO:0016021//integral component of membrane;GO:0070062//extracellular exosome	GO:0070053//thrombospondin receptor activity;GO:0098632//cell-cell adhesion mediator activity	GO:0008228//opsonization;GO:0008284//positive regulation of cell proliferation;GO:0009617//response to bacterium;GO:0022409//positive regulation of cell-cell adhesion;GO:0032649//regulation of interferon-gamma production;GO:0032653//regulation of interleukin-10 production;GO:0032655//regulation of interleukin-12 production;GO:0032675//regulation of interleukin-6 production;GO:0032680//regulation …
bulk	ENSGALG00000046938	ENSGALG00000046938	3.05052	4.89686	5736	6779	0.353	0.625	0.682803	4.9203e-211	1.08055e-206	up	--	-	-	-	-	-	-	-
bulk	ENSGALG00000031582	RAB1A	4.21113	6.86778	5736	6779	0.465	0.735	0.705636	7.57377e-211	1.66328e-206	up	RAB1A, member RAS oncogene family [Source:NCBI gene;Acc:421273]	-	-	-	-	GO:0000139//Golgi membrane;GO:0005794//Golgi apparatus;GO:0016020//membrane;GO:0042470//melanosome	GO:0003924//GTPase activity;GO:0005525//GTP binding	GO:0000045//autophagosome assembly;GO:0006888//ER to Golgi vesicle-mediated transport;GO:0006897//endocytosis;GO:0006914//autophagy;GO:0007030//Golgi organization;GO:0016477//cell migration;GO:0019068//virion assembly;GO:0030252//growth hormone secretion;GO:0032402//melanosome transport;GO:0034446//substrate adhesion-dependent cell spreading;GO:0042742//defense response to bacterium;GO:0047496//v…
bulk	ENSGALG00000003217	LITAF	1.06134	2.05157	5736	6779	0.136	0.36	0.950836	3.20528e-210	7.03911e-206	up	lipopolysaccharide induced TNF factor [Source:NCBI gene;Acc:374125]	Cellular Processes	Transport and catabolism	ko04142//Lysosome	K19363	GO:0005654//nucleoplasm;GO:0005765//lysosomal membrane;GO:0005794//Golgi apparatus;GO:0005829//cytosol;GO:0005886//plasma membrane;GO:0009898//cytoplasmic side of plasma membrane;GO:0043231//intracellular membrane-bounded organelle;GO:0098559//cytoplasmic side of early endosome membrane;GO:0098560//cytoplasmic side of late endosome membrane;GO:0098574//cytoplasmic side of lysosomal membrane	GO:0000978//RNA polymerase II proximal promoter sequence-specific DNA binding;GO:0008270//zinc ion binding;GO:0050699//WW domain binding	GO:0001817//regulation of cytokine production;GO:0032496//response to lipopolysaccharide;GO:0045944//positive regulation of transcription by RNA polymerase II;GO:0071222//cellular response to lipopolysaccharide;GO:1901223//negative regulation of NIK/NF-kappaB signaling
bulk	ENSGALG00000014297	IRF7	0.52804	2.43515	5736	6779	0.075	0.284	2.20529	4.16734e-210	9.15191e-206	up	interferon regulatory factor 7 [Source:NCBI gene;Acc:396330]	Human Diseases;Human Diseases;Organismal Systems;Organismal Systems;Organismal Systems;Organismal Systems	Infectious diseases;Infectious diseases;Immune system;Immune system;Immune system;Immune system	ko05168//Herpes simplex infection;ko05164//Influenza A;ko04621//NOD-like receptor signaling pathway;ko04620//Toll-like receptor signaling pathway;ko04622//RIG-I-like receptor signaling pathway;ko04623//Cytosolic DNA-sensing pathway	K09447;K09447;K09447;K09447;K09447;K09447	GO:0005634//nucleus;GO:0005654//nucleoplasm;GO:0005737//cytoplasm;GO:0005829//cytosol	GO:0000978//RNA polymerase II proximal promoter sequence-specific DNA binding;GO:0000981//DNA-binding transcription factor activity, RNA polymerase II-specific;GO:0000987//proximal promoter sequence-specific DNA binding;GO:0001158//enhancer sequence-specific DNA binding;GO:0003677//DNA binding;GO:0003700//DNA-binding transcription factor activity;GO:0005515//protein binding;GO:0044212//transcript…	GO:0002376//immune system process;GO:0002819//regulation of adaptive immune response;GO:0006355//regulation of transcription, DNA-templated;GO:0010468//regulation of gene expression;GO:0016064//immunoglobulin mediated immune response;GO:0032481//positive regulation of type I interferon production;GO:0032607//interferon-alpha production;GO:0032608//interferon-beta production;GO:0032727//positive r…
bulk	ENSGALG00000006705	ENSGALG00000006705	0.125583	0.786958	5736	6779	0.029	0.198	2.64764	9.82567e-209	2.15782e-204	up	myoferlin [Source:NCBI gene;Acc:423805]	-	-	-	-	GO:0016020//membrane;GO:0016021//integral component of membrane	-	GO:0007520//myoblast fusion
bulk	ENSGALG00000016918	GATD3A	2.64691	1.07841	5736	6779	0.35	0.255	-1.2954	1.04099e-207	2.28612e-203	down	glutamine amidotransferase like class 1 domain containing 3A [Source:NCBI gene;Acc:418811]	-	-	-	-	-	-	-
bulk	ENSGALG00000012739	HIVEP1	1.2083	2.21186	5736	6779	0.161	0.393	0.872287	1.52693e-207	3.35329e-203	up	human immunodeficiency virus type I enhancer binding protein 1 [Source:NCBI gene;Acc:420856]	-	-	-	-	GO:0005634//nucleus;GO:0005654//nucleoplasm;GO:0005739//mitochondrion;GO:0016604//nuclear body	GO:0000980//RNA polymerase II distal enhancer sequence-specific DNA binding;GO:0001227//DNA-binding transcription repressor activity, RNA polymerase II-specific;GO:0003676//nucleic acid binding	GO:0000122//negative regulation of transcription by RNA polymerase II
bulk	ENSGALG00000003932	SDC4	0.951643	2.46282	5736	6779	0.13	0.364	1.37182	1.57775e-207	3.4649e-203	up	syndecan 4 [Source:NCBI gene;Acc:419184]	Environmental Information Processing;Environmental Information Processing	Signaling molecules and interaction;Signaling molecules and interaction	ko04514//Cell adhesion molecules (CAMs);ko04512//ECM-receptor interaction	K16338;K16338	GO:0009986//cell surface;GO:0016020//membrane;GO:0016021//integral component of membrane	GO:0042802//identical protein binding;GO:0070053//thrombospondin receptor activity	GO:0001843//neural tube closure;GO:0010762//regulation of fibroblast migration;GO:0016477//cell migration;GO:0042060//wound healing;GO:0042130//negative regulation of T cell proliferation;GO:0044319//wound healing, spreading of cells;GO:0060122//inner ear receptor cell stereocilium organization;GO:0061098//positive regulation of protein tyrosine kinase activity;GO:0090630//activation of GTPase ac…
bulk	ENSGALG00000001304	ENSGALG00000001304	0.412541	2.03422	5736	6779	0.049	0.237	2.30187	3.63278e-207	7.97794e-203	up	transmembrane protein 52 [Source:NCBI gene;Acc:419401]	-	-	-	-	-	-	-
bulk	ENSGALG00000026493	RALB	0.566172	1.53386	5736	6779	0.101	0.322	1.43786	4.77789e-207	1.04927e-202	up	RAS like proto-oncogene B [Source:NCBI gene;Acc:424237]	-	-	-	-	GO:0005886//plasma membrane;GO:0016020//membrane;GO:0030496//midbody	GO:0000166//nucleotide binding;GO:0003924//GTPase activity;GO:0005525//GTP binding;GO:0019003//GDP binding;GO:0031625//ubiquitin protein ligase binding;GO:0051117//ATPase binding	GO:0001934//positive regulation of protein phosphorylation;GO:0007165//signal transduction;GO:0007265//Ras protein signal transduction;GO:0009267//cellular response to starvation;GO:0032091//negative regulation of protein binding;GO:0032092//positive regulation of protein binding;GO:0071360//cellular response to exogenous dsRNA;GO:0071902//positive regulation of protein serine/threonine kinase ac…
bulk	ENSGALG00000008518	ENSGALG00000008518	1.08454	2.12972	5736	6779	0.152	0.376	0.973581	1.47218e-206	3.23306e-202	up	glutamine synthetase-like [Source:NCBI gene;Acc:417253]	Metabolism;Cellular Processes;Metabolism;Metabolism;Metabolism;Metabolism;Metabolism	Global and overview maps;Cell growth and death;Global and overview maps;Amino acid metabolism;Carbohydrate metabolism;Amino acid metabolism;Energy metabolism	ko01100//Metabolic pathways;ko04217//Necroptosis;ko01230//Biosynthesis of amino acids;ko00250//Alanine, aspartate and glutamate metabolism;ko00630//Glyoxylate and dicarboxylate metabolism;ko00220//Arginine biosynthesis;ko00910//Nitrogen metabolism	K01915;K01915;K01915;K01915;K01915;K01915;K01915	-	GO:0000166//nucleotide binding;GO:0003824//catalytic activity;GO:0004356//glutamate-ammonia ligase activity;GO:0005524//ATP binding;GO:0016874//ligase activity	GO:0006542//glutamine biosynthetic process;GO:0006807//nitrogen compound metabolic process
bulk	ENSGALG00000033513	ELL	6.42091	9.19373	5736	6779	0.549	0.803	0.517873	1.69637e-206	3.7254e-202	up	elongation factor for RNA polymerase II [Source:NCBI gene;Acc:420124]	-	-	-	-	GO:0008023//transcription elongation factor complex;GO:0015030//Cajal body;GO:0016607//nuclear speck;GO:0035327//transcriptionally active chromatin;GO:0035363//histone locus body	GO:0019902//phosphatase binding	GO:0006366//transcription by RNA polymerase II;GO:0006368//transcription elongation from RNA polymerase II promoter;GO:0010923//negative regulation of phosphatase activity;GO:0032968//positive regulation of transcription elongation from RNA polymerase II promoter;GO:0042795//snRNA transcription by RNA polymerase II;GO:0042796//snRNA transcription by RNA polymerase III;GO:0045945//positive regulat…
bulk	ENSGALG00000050065	CYSLTR2	0.127302	0.798436	5736	6779	0.021	0.175	2.64892	2.80018e-206	6.14948e-202	up	cysteinyl leukotriene receptor 2 [Source:NCBI gene;Acc:428071]	Environmental Information Processing;Environmental Information Processing	Signaling molecules and interaction;Signal transduction	ko04080//Neuroactive ligand-receptor interaction;ko04020//Calcium signaling pathway	K04323;K04323	GO:0016021//integral component of membrane	GO:0004930//G protein-coupled receptor activity	GO:0007186//G protein-coupled receptor signaling pathway
bulk	ENSGALG00000052286	MGAT1	0.950496	1.97776	5736	6779	0.164	0.405	1.05711	2.96865e-206	6.51945e-202	up	mannosyl (alpha-1,3-)-glycoprotein beta-1,2-N-acetylglucosaminyltransferase [Source:HGNC Symbol;Acc:HGNC:7044]	-	-	-	-	GO:0000139//Golgi membrane	GO:0003827//alpha-1,3-mannosylglycoprotein 2-beta-N-acetylglucosaminyltransferase activity;GO:0008375//acetylglucosaminyltransferase activity;GO:0030145//manganese ion binding	GO:0001701//in utero embryonic development;GO:0006049//UDP-N-acetylglucosamine catabolic process;GO:0006486//protein glycosylation;GO:0018279//protein N-linked glycosylation via asparagine
bulk	ENSGALG00000033618	MYO9A	0.423295	1.09971	5736	6779	0.061	0.242	1.37739	1.99799e-205	4.38778e-201	up	myosin IXA [Source:NCBI gene;Acc:101748321]	-	-	-	-	GO:0016459//myosin complex	GO:0000166//nucleotide binding;GO:0003774//motor activity;GO:0003779//actin binding;GO:0005096//GTPase activator activity;GO:0005515//protein binding;GO:0005524//ATP binding;GO:0046872//metal ion binding	GO:0007165//signal transduction;GO:0034329//cell junction assembly;GO:0035556//intracellular signal transduction;GO:0043547//positive regulation of GTPase activity;GO:0045198//establishment of epithelial cell apical/basal polarity
bulk	ENSGALG00000001465	RPL38	19.4887	14.1337	5736	6779	0.859	0.857	-0.463492	3.393e-205	7.45137e-201	down	ribosomal protein L38 [Source:NCBI gene;Acc:771528]	Genetic Information Processing	Translation	ko03010//Ribosome	K02923	GO:0005622//intracellular;GO:0005840//ribosome;GO:0014069//postsynaptic density;GO:0022625//cytosolic large ribosomal subunit;GO:0033291//eukaryotic 80S initiation complex;GO:0042788//polysomal ribosome;GO:0045202//synapse	GO:0003735//structural constituent of ribosome	GO:0001501//skeletal system development;GO:0001503//ossification;GO:0002181//cytoplasmic translation;GO:0006412//translation;GO:0006417//regulation of translation;GO:0007605//sensory perception of sound;GO:0034463//90S preribosome assembly;GO:0042474//middle ear morphogenesis;GO:0048318//axial mesoderm development
bulk	ENSGALG00000015709	TACC3	0.529355	1.29407	5736	6779	0.075	0.265	1.28961	2.92831e-203	6.43085e-199	up	transforming acidic coiled-coil containing protein 3 [Source:NCBI gene;Acc:422899]	Genetic Information Processing	Translation	ko03013//RNA transport	K14283	GO:0005737//cytoplasm;GO:0005815//microtubule organizing center;GO:0005829//cytosol;GO:0072686//mitotic spindle	-	GO:0000226//microtubule cytoskeleton organization;GO:0007052//mitotic spindle organization;GO:0007091//metaphase/anaphase transition of mitotic cell cycle;GO:0008283//cell proliferation;GO:0021987//cerebral cortex development;GO:0060236//regulation of mitotic spindle organization;GO:1902850//microtubule cytoskeleton organization involved in mitosis
bulk	ENSGALG00000014159	PACSIN2	1.54282	3.28955	5736	6779	0.222	0.482	1.09232	2.95629e-203	6.49231e-199	up	protein kinase C and casein kinase substrate in neurons 2 [Source:NCBI gene;Acc:395975]	-	-	-	-	GO:0005737//cytoplasm;GO:0005829//cytosol;GO:0005886//plasma membrane;GO:0005901//caveola;GO:0005911//cell-cell junction;GO:0016607//nuclear speck;GO:0019898//extrinsic component of membrane;GO:0043231//intracellular membrane-bounded organelle;GO:0055038//recycling endosome membrane;GO:0098978//glutamatergic synapse	GO:0005515//protein binding;GO:0008092//cytoskeletal protein binding;GO:0008289//lipid binding;GO:0042802//identical protein binding;GO:0070300//phosphatidic acid binding	GO:0030036//actin cytoskeleton organization;GO:0036010//protein localization to endosome;GO:0045806//negative regulation of endocytosis;GO:0048858//cell projection morphogenesis;GO:0050804//modulation of chemical synaptic transmission;GO:0070836//caveola assembly;GO:0072584//caveolin-mediated endocytosis;GO:0097320//plasma membrane tubulation
bulk	ENSGALG00000016059	ETS2	1.20412	2.40839	5736	6779	0.178	0.419	1.00009	1.28655e-202	2.82538e-198	up	ETS proto-oncogene 2, transcription factor [Source:NCBI gene;Acc:396250]	-	-	-	-	GO:0005634//nucleus;GO:0005654//nucleoplasm;GO:0005829//cytosol;GO:0005886//plasma membrane	GO:0000977//RNA polymerase II regulatory region sequence-specific DNA binding;GO:0000978//RNA polymerase II proximal promoter sequence-specific DNA binding;GO:0000981//DNA-binding transcription factor activity, RNA polymerase II-specific;GO:0001227//DNA-binding transcription repressor activity, RNA polymerase II-specific;GO:0003677//DNA binding;GO:0003700//DNA-binding transcription factor activit…	GO:0000122//negative regulation of transcription by RNA polymerase II;GO:0001569//branching involved in blood vessel morphogenesis;GO:0001712//ectodermal cell fate commitment;GO:0006355//regulation of transcription, DNA-templated;GO:0006357//regulation of transcription by RNA polymerase II;GO:0007498//mesoderm development;GO:0030154//cell differentiation;GO:0045893//positive regulation of transcr…
bulk	ENSGALG00000026590	KLF13	6.58108	2.85638	5736	6779	0.552	0.359	-1.20414	2.3982e-202	5.26669e-198	down	Kruppel like factor 13 [Source:NCBI gene;Acc:427493]	-	-	-	-	GO:0005634//nucleus	GO:0000978//RNA polymerase II proximal promoter sequence-specific DNA binding;GO:0000981//DNA-binding transcription factor activity, RNA polymerase II-specific;GO:0001228//DNA-binding transcription activator activity, RNA polymerase II-specific;GO:0003676//nucleic acid binding;GO:0003677//DNA binding	GO:0006357//regulation of transcription by RNA polymerase II;GO:0008285//negative regulation of cell proliferation;GO:0045647//negative regulation of erythrocyte differentiation;GO:0045944//positive regulation of transcription by RNA polymerase II
bulk	ENSGALG00000002118	CO6	0.124207	0.822744	5736	6779	0.029	0.194	2.7277	1.21108e-201	2.65965e-197	up	potassium calcium-activated channel subfamily M regulatory beta subunit 1 [Source:NCBI gene;Acc:395301]	Organismal Systems	Circulatory system	ko04270//Vascular smooth muscle contraction	K04937	GO:0008076//voltage-gated potassium channel complex;GO:0016020//membrane;GO:0016021//integral component of membrane	GO:0015269//calcium-activated potassium channel activity;GO:0015459//potassium channel regulator activity	GO:0005513//detection of calcium ion;GO:0006813//potassium ion transport;GO:0071805//potassium ion transmembrane transport
bulk	ENSGALG00000009639	DDX60	0.0220856	0.815632	5736	6779	0.003	0.123	5.20674	1.31601e-201	2.89008e-197	up	DExD/H-box helicase 60 [Source:NCBI gene;Acc:422427]	-	-	-	-	GO:0005737//cytoplasm;GO:0005829//cytosol;GO:0045111//intermediate filament cytoskeleton	GO:0003676//nucleic acid binding;GO:0003690//double-stranded DNA binding;GO:0003723//RNA binding;GO:0003725//double-stranded RNA binding;GO:0003727//single-stranded RNA binding;GO:0005524//ATP binding	GO:0009615//response to virus;GO:0051607//defense response to virus;GO:1900245//positive regulation of MDA-5 signaling pathway;GO:1900246//positive regulation of RIG-I signaling pathway
bulk	ENSGALG00000029968	GADD45B	4.73626	10.9158	5736	6779	0.425	0.69	1.2046	1.40173e-201	3.07835e-197	up	growth arrest and DNA damage inducible beta [Source:NCBI gene;Acc:100859853]	Environmental Information Processing;Cellular Processes;Environmental Information Processing;Cellular Processes;Cellular Processes;Cellular Processes	Signal transduction;Cell growth and death;Signal transduction;Cell growth and death;Cell growth and death;Cell growth and death	ko04010//MAPK signaling pathway;ko04218//Cellular senescence;ko04068//FoxO signaling pathway;ko04210//Apoptosis;ko04110//Cell cycle;ko04115//p53 signaling pathway	K04402;K04402;K04402;K04402;K04402;K04402	GO:0005634//nucleus;GO:0005737//cytoplasm	-	GO:0000185//activation of MAPKKK activity;GO:0000186//activation of MAPKK activity;GO:0006469//negative regulation of protein kinase activity;GO:0043065//positive regulation of apoptotic process;GO:0046330//positive regulation of JNK cascade;GO:0051726//regulation of cell cycle;GO:1900745//positive regulation of p38MAPK cascade
bulk	ENSGALG00000055101	TASOR2	0.42366	1.11916	5736	6779	0.067	0.253	1.40144	2.91217e-201	6.39542e-197	up	family with sequence similarity 208 member B [Source:NCBI gene;Acc:416689]	-	-	-	-	-	-	-
bulk	ENSGALG00000041285	MAP2K3	0.804447	1.99045	5736	6779	0.13	0.36	1.30702	4.09642e-201	8.99615e-197	up	mitogen-activated protein kinase kinase 3 [Source:NCBI gene;Acc:416496]	Environmental Information Processing;Cellular Processes;Human Diseases;Organismal Systems;Organismal Systems	Signal transduction;Cell growth and death;Infectious diseases;Immune system;Endocrine system	ko04010//MAPK signaling pathway;ko04218//Cellular senescence;ko05164//Influenza A;ko04620//Toll-like receptor signaling pathway;ko04912//GnRH signaling pathway	K04432;K04432;K04432;K04432;K04432	-	GO:0000166//nucleotide binding;GO:0004672//protein kinase activity;GO:0004674//protein serine/threonine kinase activity;GO:0004708//MAP kinase kinase activity;GO:0005524//ATP binding;GO:0019901//protein kinase binding	GO:0000165//MAPK cascade;GO:0000187//activation of MAPK activity;GO:0006468//protein phosphorylation;GO:0006954//inflammatory response;GO:0035924//cellular response to vascular endothelial growth factor stimulus;GO:0038066//p38MAPK cascade;GO:0042035//regulation of cytokine biosynthetic process;GO:0043536//positive regulation of blood vessel endothelial cell migration;GO:0045860//positive regulat…
bulk	ENSGALG00000007416	CD3E	5.17256	2.34391	5736	6779	0.432	0.184	-1.14196	4.47346e-201	9.82416e-197	down	CD3e molecule [Source:NCBI gene;Acc:396062]	-	-	-	-	GO:0001772//immunological synapse;GO:0005886//plasma membrane;GO:0005911//cell-cell junction;GO:0009897//external side of plasma membrane;GO:0016020//membrane;GO:0016021//integral component of membrane;GO:0042101//T cell receptor complex;GO:0042105//alpha-beta T cell receptor complex;GO:0043197//dendritic spine;GO:0044297//cell body	GO:0004888//transmembrane signaling receptor activity;GO:0017124//SH3 domain binding;GO:0042803//protein homodimerization activity;GO:0046982//protein heterodimerization activity	GO:0001954//positive regulation of cell-matrix adhesion;GO:0002669//positive regulation of T cell anergy;GO:0007166//cell surface receptor signaling pathway;GO:0010628//positive regulation of gene expression;GO:0010629//negative regulation of gene expression;GO:0016358//dendrite development;GO:0021549//cerebellum development;GO:0030217//T cell differentiation;GO:0031295//T cell costimulation;GO:0…
bulk	ENSGALG00000042148	FKBP51	5.65316	10.4707	5736	6779	0.451	0.717	0.889225	5.81062e-201	1.27607e-196	up	FK506 binding protein 5 [Source:NCBI gene;Acc:421186]	-	-	-	-	GO:0005654//nucleoplasm;GO:0005737//cytoplasm	GO:0003755//peptidyl-prolyl cis-trans isomerase activity;GO:0005515//protein binding;GO:0005528//FK506 binding;GO:0016853//isomerase activity;GO:0031072//heat shock protein binding	GO:0000413//protein peptidyl-prolyl isomerization;GO:0009617//response to bacterium;GO:0061077//chaperone-mediated protein folding
bulk	ENSGALG00000011094	PDE4B	2.09919	3.69589	5736	6779	0.272	0.531	0.816092	7.51969e-201	1.6514e-196	up	phosphodiesterase 4B [Source:NCBI gene;Acc:424700]	Metabolism	Nucleotide metabolism	ko00230//Purine metabolism	K13293	GO:0005829//cytosol	GO:0004114//3',5'-cyclic-nucleotide phosphodiesterase activity;GO:0004115//3',5'-cyclic-AMP phosphodiesterase activity;GO:0005515//protein binding;GO:0008081//phosphoric diester hydrolase activity;GO:0016787//hydrolase activity;GO:0030552//cAMP binding;GO:0044325//ion channel binding;GO:0046872//metal ion binding	GO:0007165//signal transduction
bulk	ENSGALG00000032763	MECR	0.677164	1.55379	5736	6779	0.118	0.335	1.19822	9.19827e-200	2.02003e-195	up	mitochondrial trans-2-enoyl-CoA reductase [Source:NCBI gene;Acc:419601]	Metabolism;Metabolism;Metabolism	Global and overview maps;Global and overview maps;Lipid metabolism	ko01100//Metabolic pathways;ko01212//Fatty acid metabolism;ko00062//Fatty acid elongation	K07512;K07512;K07512	GO:0005739//mitochondrion	GO:0016491//oxidoreductase activity;GO:0019166//trans-2-enoyl-CoA reductase (NADPH) activity	GO:0006631//fatty acid metabolic process;GO:0055114//oxidation-reduction process
bulk	ENSGALG00000032335	MARCKSL1	1.21222	2.8026	5736	6779	0.135	0.362	1.20911	6.49559e-199	1.4265e-194	up	MARCKS like 1 [Source:NCBI gene;Acc:770764]	-	-	-	-	GO:0005886//plasma membrane	GO:0005516//calmodulin binding	GO:0008284//positive regulation of cell proliferation
bulk	ENSGALG00000027716	ENSGALG00000027716	1.1596	4.39672	5736	6779	0.13	0.355	1.9228	9.24482e-199	2.03025e-194	up	HPS5, biogenesis of lysosomal organelles complex 2 subunit 2 [Source:NCBI gene;Acc:423079]	-	-	-	-	GO:0005576//extracellular region;GO:0005615//extracellular space;GO:0034364//high-density lipoprotein particle	GO:0042056//chemoattractant activity	GO:0006953//acute-phase response;GO:0050918//positive chemotaxis;GO:0060326//cell chemotaxis
bulk	ENSGALG00000036747	TTC31	0.667722	1.56673	5736	6779	0.098	0.3	1.23044	2.69553e-198	5.91965e-194	up	tetratricopeptide repeat domain 31 [Source:NCBI gene;Acc:100858003]	-	-	-	-	-	GO:0003676//nucleic acid binding;GO:0003723//RNA binding;GO:0005515//protein binding	-
bulk	ENSGALG00000048029	ENSGALG00000048029	4.20542	8.76447	5736	6779	0.337	0.605	1.05942	9.77928e-198	2.14763e-193	up	--	-	-	-	-	-	-	-
bulk	ENSGALG00000012529	EIF3D	2.90414	1.17725	5736	6779	0.378	0.256	-1.30269	1.53645e-196	3.37421e-192	down	eukaryotic translation initiation factor 3 subunit D [Source:NCBI gene;Acc:771356]	Genetic Information Processing	Translation	ko03013//RNA transport	K03251	GO:0005737//cytoplasm;GO:0005852//eukaryotic translation initiation factor 3 complex;GO:0016282//eukaryotic 43S preinitiation complex;GO:0033290//eukaryotic 48S preinitiation complex;GO:0071541//eukaryotic translation initiation factor 3 complex, eIF3m	GO:0003723//RNA binding;GO:0003743//translation initiation factor activity;GO:0098808//mRNA cap binding	GO:0001732//formation of cytoplasmic translation initiation complex;GO:0002183//cytoplasmic translational initiation;GO:0002191//cap-dependent translational initiation;GO:0006412//translation;GO:0006413//translational initiation;GO:0045727//positive regulation of translation;GO:0075522//IRES-dependent viral translational initiation;GO:0075525//viral translational termination-reinitiation;GO:19024…
bulk	ENSGALG00000003879	MFSD2A	0.687853	1.75733	5736	6779	0.109	0.326	1.35321	1.56203e-196	3.43037e-192	up	major facilitator superfamily domain containing 2A [Source:NCBI gene;Acc:419679]	-	-	-	-	GO:0005887//integral component of plasma membrane;GO:0016020//membrane;GO:0016021//integral component of membrane	GO:0005215//transporter activity;GO:0005548//phospholipid transporter activity;GO:0015245//fatty acid transmembrane transporter activity;GO:0015293//symporter activity;GO:0051978//lysophospholipid transporter activity	GO:0008643//carbohydrate transport;GO:0015908//fatty acid transport;GO:0021766//hippocampus development;GO:0045056//transcytosis;GO:0051977//lysophospholipid transport;GO:0055085//transmembrane transport;GO:0060856//establishment of blood-brain barrier;GO:0071702//organic substance transport;GO:1990379//lipid transport across blood brain barrier
bulk	ENSGALG00000013861	TNFAIP3	1.08512	2.10276	5736	6779	0.162	0.39	0.954427	3.51999e-196	7.73025e-192	up	TNF alpha induced protein 3 [Source:NCBI gene;Acc:421684]	Cellular Processes;Organismal Systems	Cell growth and death;Immune system	ko04217//Necroptosis;ko04621//NOD-like receptor signaling pathway	K11859;K11859	GO:0005634//nucleus;GO:0005737//cytoplasm;GO:0043231//intracellular membrane-bounded organelle	GO:0002020//protease binding;GO:0003677//DNA binding;GO:0004842//ubiquitin-protein transferase activity;GO:0004843//thiol-dependent ubiquitin-specific protease activity;GO:0008270//zinc ion binding;GO:0019900//kinase binding;GO:0036459//thiol-dependent ubiquitinyl hydrolase activity;GO:0042802//identical protein binding;GO:0043130//ubiquitin binding;GO:0043621//protein self-association;GO:0070530…	GO:0001922//B-1 B cell homeostasis;GO:0002237//response to molecule of bacterial origin;GO:0002634//regulation of germinal center formation;GO:0002677//negative regulation of chronic inflammatory response;GO:0007010//cytoskeleton organization;GO:0016477//cell migration;GO:0016567//protein ubiquitination;GO:0016579//protein deubiquitination;GO:0030177//positive regulation of Wnt signaling pathway;…
bulk	ENSGALG00000004107	ITM2A	7.50857	4.68412	5736	6779	0.614	0.575	-0.680759	1.63244e-195	3.585e-191	down	integral membrane protein 2A [Source:NCBI gene;Acc:422145]	-	-	-	-	GO:0005794//Golgi apparatus;GO:0005886//plasma membrane;GO:0016020//membrane;GO:0016021//integral component of membrane	GO:0001540//amyloid-beta binding	GO:0002317//plasma cell differentiation;GO:0002377//immunoglobulin production;GO:0042985//negative regulation of amyloid precursor protein biosynthetic process
bulk	ENSGALG00000005964	ENSGALG00000005964	0.122628	0.690173	5736	6779	0.026	0.181	2.49267	2.89212e-195	6.35139e-191	up	family with sequence similarity 162, member B [Source:NCBI gene;Acc:422224]	-	-	-	-	GO:0016020//membrane;GO:0016021//integral component of membrane	-	-
bulk	ENSGALG00000006427	CARS	0.648606	1.28347	5736	6779	0.097	0.287	0.98464	3.45935e-195	7.59709e-191	up	cysteinyl-tRNA synthetase [Source:NCBI gene;Acc:423086]	Genetic Information Processing	Translation	ko00970//Aminoacyl-tRNA biosynthesis	K01883	GO:0005737//cytoplasm;GO:0005829//cytosol	GO:0000049//tRNA binding;GO:0000166//nucleotide binding;GO:0004812//aminoacyl-tRNA ligase activity;GO:0004817//cysteine-tRNA ligase activity;GO:0005524//ATP binding;GO:0016874//ligase activity;GO:0042803//protein homodimerization activity;GO:0046872//metal ion binding	GO:0006412//translation;GO:0006418//tRNA aminoacylation for protein translation;GO:0006423//cysteinyl-tRNA aminoacylation
bulk	ENSGALG00000006646	ABCC1	1.52979	2.69007	5736	6779	0.208	0.446	0.81431	5.11066e-195	1.12235e-190	up	ATP binding cassette subfamily C member 1 [Source:NCBI gene;Acc:395416]	Environmental Information Processing	Membrane transport	ko02010//ABC transporters	K05665	GO:0005886//plasma membrane;GO:0005887//integral component of plasma membrane;GO:0016020//membrane;GO:0016021//integral component of membrane;GO:0016323//basolateral plasma membrane	GO:0000166//nucleotide binding;GO:0004012//phospholipid-translocating ATPase activity;GO:0005524//ATP binding;GO:0016887//ATPase activity;GO:0022857//transmembrane transporter activity;GO:0042626//ATPase activity, coupled to transmembrane movement of substances;GO:0046623//sphingolipid-translocating ATPase activity	GO:0045332//phospholipid translocation;GO:0055085//transmembrane transport;GO:0099039//sphingolipid translocation
bulk	ENSGALG00000015395	CD200L	0.0808471	0.915512	5736	6779	0.016	0.159	3.50131	5.74906e-195	1.26255e-190	up	CD200 molecule-like [Source:NCBI gene;Acc:418424]	-	-	-	-	GO:0016020//membrane;GO:0016021//integral component of membrane	-	GO:0043031//negative regulation of macrophage activation;GO:0050776//regulation of immune response
bulk	ENSGALG00000043208	TRAFD1	0.386971	1.33166	5736	6779	0.059	0.243	1.78293	8.73909e-195	1.91919e-190	up	TRAF-type zinc finger domain containing 1 [Source:NCBI gene;Acc:416884]	-	-	-	-	-	-	GO:0045824//negative regulation of innate immune response
bulk	ENSGALG00000044466	ENSGALG00000044466	0.0720663	0.646154	5736	6779	0.016	0.158	3.16448	1.42574e-194	3.13107e-190	up	receptor-interacting serine-threonine kinase 3 [Source:NCBI gene;Acc:415708]	Organismal Systems	Immune system	ko04621//NOD-like receptor signaling pathway	K08846	-	GO:0004672//protein kinase activity;GO:0005524//ATP binding	GO:0006468//protein phosphorylation;GO:0042981//regulation of apoptotic process
bulk	ENSGALG00000025946	MOB3C	0.934577	1.9612	5736	6779	0.137	0.359	1.06935	2.01729e-194	4.43017e-190	up	MOB kinase activator 3C [Source:NCBI gene;Acc:424615]	-	-	-	-	-	-	-
bulk	ENSGALG00000008855	UGP2	0.394284	1.04694	5736	6779	0.066	0.249	1.40887	4.41118e-194	9.6874e-190	up	UDP-glucose pyrophosphorylase 2 [Source:NCBI gene;Acc:373900]	Metabolism;Metabolism;Metabolism;Metabolism;Metabolism	Global and overview maps;Carbohydrate metabolism;Carbohydrate metabolism;Carbohydrate metabolism;Carbohydrate metabolism	ko01100//Metabolic pathways;ko00520//Amino sugar and nucleotide sugar metabolism;ko00052//Galactose metabolism;ko00500//Starch and sucrose metabolism;ko00040//Pentose and glucuronate interconversions	K00963;K00963;K00963;K00963;K00963	GO:0005737//cytoplasm	GO:0003983//UTP:glucose-1-phosphate uridylyltransferase activity;GO:0016740//transferase activity;GO:0016779//nucleotidyltransferase activity;GO:0042802//identical protein binding;GO:0070569//uridylyltransferase activity	GO:0005977//glycogen metabolic process;GO:0006011//UDP-glucose metabolic process
bulk	ENSGALG00000013512	BTF3	2.75561	1.06379	5736	6779	0.365	0.245	-1.37316	6.87185e-194	1.50913e-189	down	basic transcription factor 3 [Source:NCBI gene;Acc:426154]	-	-	-	-	GO:0005829//cytosol	-	-
bulk	ENSGALG00000023066	DNAJA1	2.25481	6.70203	5736	6779	0.259	0.516	1.57159	2.82257e-193	6.19865e-189	up	DnaJ heat shock protein family (Hsp40) member A1 [Source:NCBI gene;Acc:427376]	Genetic Information Processing	Folding, sorting and degradation	ko04141//Protein processing in endoplasmic reticulum	K09502	GO:0000151//ubiquitin ligase complex;GO:0005829//cytosol;GO:0015630//microtubule cytoskeleton;GO:0016020//membrane	GO:0001664//G protein-coupled receptor binding;GO:0001671//ATPase activator activity;GO:0005524//ATP binding;GO:0030544//Hsp70 protein binding;GO:0030957//Tat protein binding;GO:0031072//heat shock protein binding;GO:0031625//ubiquitin protein ligase binding;GO:0046872//metal ion binding;GO:0050750//low-density lipoprotein particle receptor binding;GO:0051082//unfolded protein binding;GO:0051087/…	GO:0006457//protein folding;GO:0007283//spermatogenesis;GO:0009408//response to heat;GO:0030317//flagellated sperm motility;GO:0030521//androgen receptor signaling pathway;GO:0031397//negative regulation of protein ubiquitination;GO:0032781//positive regulation of ATPase activity;GO:0043065//positive regulation of apoptotic process;GO:0043066//negative regulation of apoptotic process;GO:0043508//…
bulk	ENSGALG00000050829	ENSGALG00000050829	0.0886269	0.730401	5736	6779	0.014	0.153	3.04287	3.40612e-193	7.48018e-189	up	--	-	-	-	-	-	-	-
bulk	ENSGALG00000013036	ATP6V1E1	1.45956	2.33587	5736	6779	0.194	0.415	0.678429	4.2723e-193	9.3824e-189	up	ATPase H+ transporting V1 subunit E1 [Source:NCBI gene;Acc:418162]	Metabolism;Environmental Information Processing;Cellular Processes;Metabolism	Global and overview maps;Signal transduction;Transport and catabolism;Energy metabolism	ko01100//Metabolic pathways;ko04150//mTOR signaling pathway;ko04145//Phagosome;ko00190//Oxidative phosphorylation	K02150;K02150;K02150;K02150	GO:0033178//proton-transporting two-sector ATPase complex, catalytic domain	GO:0046961//proton-transporting ATPase activity, rotational mechanism	GO:0015991//ATP hydrolysis coupled proton transport
bulk	ENSGALG00000002099	ENSGALG00000002099	1.15013	2.20691	5736	6779	0.162	0.388	0.940227	6.21142e-193	1.36409e-188	up	6-phosphofructo-2-kinase/fructose-2,6-biphosphatase 4-like [Source:NCBI gene;Acc:100859653]	Metabolism	Carbohydrate metabolism	ko00051//Fructose and mannose metabolism	K19030	GO:0005829//cytosol	GO:0003824//catalytic activity;GO:0003873//6-phosphofructo-2-kinase activity;GO:0004331//fructose-2,6-bisphosphate 2-phosphatase activity;GO:0005524//ATP binding	GO:0006000//fructose metabolic process;GO:0006003//fructose 2,6-bisphosphate metabolic process;GO:0016311//dephosphorylation;GO:0046835//carbohydrate phosphorylation
bulk	ENSGALG00000040665	METTL6	0.846463	1.73552	5736	6779	0.13	0.346	1.03585	1.39718e-192	3.06835e-188	up	methyltransferase like 6 [Source:NCBI gene;Acc:420681]	-	-	-	-	-	GO:0008168//methyltransferase activity;GO:0016428//tRNA (cytosine-5-)-methyltransferase activity;GO:0016740//transferase activity	GO:0002946//tRNA C5-cytosine methylation;GO:0032259//methylation
bulk	ENSGALG00000038141	NCF4	0.103769	0.72708	5736	6779	0.021	0.169	2.80874	7.05284e-192	1.54887e-187	up	neutrophil cytosolic factor 4 [Source:NCBI gene;Acc:418052]	Cellular Processes	Transport and catabolism	ko04145//Phagosome	K08012	GO:0005737//cytoplasm;GO:0005829//cytosol;GO:0010008//endosome membrane;GO:0016020//membrane;GO:0043020//NADPH oxidase complex	GO:0005515//protein binding;GO:0016176//superoxide-generating NADPH oxidase activator activity;GO:0032266//phosphatidylinositol-3-phosphate binding;GO:0035091//phosphatidylinositol binding	GO:0006801//superoxide metabolic process;GO:0006909//phagocytosis;GO:0043085//positive regulation of catalytic activity;GO:0045730//respiratory burst
bulk	ENSGALG00000041650	DUSP7	1.95518	4.02288	5736	6779	0.25	0.506	1.04092	9.19516e-192	2.01935e-187	up	dual specificity phosphatase 7 [Source:NCBI gene;Acc:415891]	Environmental Information Processing	Signal transduction	ko04010//MAPK signaling pathway	K04459	GO:0005737//cytoplasm;GO:0005829//cytosol	GO:0004721//phosphoprotein phosphatase activity;GO:0004725//protein tyrosine phosphatase activity;GO:0008138//protein tyrosine/serine/threonine phosphatase activity;GO:0016787//hydrolase activity;GO:0016791//phosphatase activity;GO:0017017//MAP kinase tyrosine/serine/threonine phosphatase activity	GO:0000188//inactivation of MAPK activity;GO:0006470//protein dephosphorylation;GO:0016311//dephosphorylation;GO:0035335//peptidyl-tyrosine dephosphorylation;GO:0043407//negative regulation of MAP kinase activity
bulk	ENSGALG00000001563	WDR45B	0.276639	0.824211	5736	6779	0.049	0.217	1.57501	2.64064e-191	5.79912e-187	up	WD repeat domain 45B [Source:NCBI gene;Acc:417339]	-	-	-	-	GO:0000407//phagophore assembly site;GO:0005764//lysosome;GO:0005829//cytosol;GO:0019898//extrinsic component of membrane;GO:0034045//phagophore assembly site membrane	GO:0005515//protein binding;GO:0032266//phosphatidylinositol-3-phosphate binding;GO:0080025//phosphatidylinositol-3,5-bisphosphate binding	GO:0000045//autophagosome assembly;GO:0000422//autophagy of mitochondrion;GO:0006497//protein lipidation;GO:0006914//autophagy;GO:0009267//cellular response to starvation;GO:0034497//protein localization to phagophore assembly site
bulk	ENSGALG00000031120	HNRNPH2	9.73977	6.11995	5736	6779	0.73	0.701	-0.670369	3.19077e-191	7.00726e-187	down	heterogeneous nuclear ribonucleoprotein H2 [Source:NCBI gene;Acc:395157]	-	-	-	-	-	GO:0003676//nucleic acid binding;GO:0003723//RNA binding	-
bulk	ENSGALG00000007462	CTSZ	3.48043	2.09698	5736	6779	0.316	0.358	-0.730951	4.09108e-191	8.98442e-187	down	cathepsin Z [Source:NCBI gene;Acc:419311]	Cellular Processes;Cellular Processes	Cell growth and death;Transport and catabolism	ko04210//Apoptosis;ko04142//Lysosome	K08568;K08568	GO:0005615//extracellular space;GO:0005764//lysosome;GO:0005783//endoplasmic reticulum;GO:0031410//cytoplasmic vesicle;GO:0043231//intracellular membrane-bounded organelle;GO:0099738//cell cortex region	GO:0004180//carboxypeptidase activity;GO:0004197//cysteine-type endopeptidase activity;GO:0008234//cysteine-type peptidase activity	GO:0006508//proteolysis;GO:0010757//negative regulation of plasminogen activation;GO:0032091//negative regulation of protein binding;GO:0051603//proteolysis involved in cellular protein catabolic process;GO:0060441//epithelial tube branching involved in lung morphogenesis;GO:1901214//regulation of neuron death
bulk	ENSGALG00000010769	HPGD	0.318059	1.2308	5736	6779	0.036	0.195	1.95222	1.48681e-190	3.26518e-186	up	15-hydroxyprostaglandin dehydrogenase [Source:NCBI gene;Acc:422567]	-	-	-	-	GO:0005654//nucleoplasm;GO:0005737//cytoplasm;GO:0005829//cytosol;GO:0016323//basolateral plasma membrane	GO:0003824//catalytic activity;GO:0004957//prostaglandin E receptor activity;GO:0016404//15-hydroxyprostaglandin dehydrogenase (NAD+) activity;GO:0016491//oxidoreductase activity;GO:0051287//NAD binding;GO:0070403//NAD+ binding	GO:0006693//prostaglandin metabolic process;GO:0007179//transforming growth factor beta receptor signaling pathway;GO:0007186//G protein-coupled receptor signaling pathway;GO:0007565//female pregnancy;GO:0007567//parturition;GO:0045786//negative regulation of cell cycle;GO:0055114//oxidation-reduction process;GO:0097070//ductus arteriosus closure
bulk	ENSGALG00000028354	METRNL	2.02579	3.81305	5736	6779	0.282	0.54	0.912462	2.07297e-189	4.55244e-185	up	meteorin, glial cell differentiation regulator-like [Source:NCBI gene;Acc:417332]	-	-	-	-	GO:0005615//extracellular space	GO:0005179//hormone activity	GO:0009409//response to cold;GO:0010469//regulation of signaling receptor activity;GO:0014850//response to muscle activity;GO:0045444//fat cell differentiation;GO:0050728//negative regulation of inflammatory response;GO:0090336//positive regulation of brown fat cell differentiation;GO:0097009//energy homeostasis
bulk	ENSGALG00000009704	CHST15	0.106382	0.587406	5736	6779	0.017	0.153	2.4651	1.75034e-188	3.84392e-184	up	carbohydrate sulfotransferase 15 [Source:NCBI gene;Acc:423952]	Metabolism	Glycan biosynthesis and metabolism	ko00532//Glycosaminoglycan biosynthesis - chondroitin sulfate / dermatan sulfate	K08106	GO:0016020//membrane;GO:0016021//integral component of membrane	GO:0050656//3'-phosphoadenosine 5'-phosphosulfate binding;GO:0050659//N-acetylgalactosamine 4-sulfate 6-O-sulfotransferase activity	GO:0019319//hexose biosynthetic process
bulk	ENSGALG00000012761	DRAM1	0.181528	0.837729	5736	6779	0.038	0.203	2.20629	7.37808e-188	1.6203e-183	up	DNA damage regulated autophagy modulator 1 [Source:NCBI gene;Acc:418095]	-	-	-	-	GO:0005737//cytoplasm;GO:0005764//lysosome;GO:0016020//membrane;GO:0016021//integral component of membrane	-	GO:0010506//regulation of autophagy
bulk	ENSGALG00000003003	CCL20	0.345033	6.34291	5736	6779	0.021	0.163	4.20034	1.04753e-187	2.30048e-183	up	C-C motif chemokine ligand 20 [Source:NCBI gene;Acc:395082]	Environmental Information Processing	Signaling molecules and interaction	ko04060//Cytokine-cytokine receptor interaction	K14625	GO:0005576//extracellular region;GO:0005615//extracellular space	GO:0005125//cytokine activity;GO:0008009//chemokine activity;GO:0031731//CCR6 chemokine receptor binding;GO:0048020//CCR chemokine receptor binding	GO:0002548//monocyte chemotaxis;GO:0006935//chemotaxis;GO:0006954//inflammatory response;GO:0006955//immune response;GO:0007186//G protein-coupled receptor signaling pathway;GO:0010469//regulation of signaling receptor activity;GO:0030593//neutrophil chemotaxis;GO:0035584//calcium-mediated signaling using intracellular calcium source;GO:0043547//positive regulation of GTPase activity;GO:0048247//…
bulk	ENSGALG00000030038	C3	1.11965	2.02996	5736	6779	0.167	0.386	0.858408	1.50326e-187	3.30131e-183	up	complement component 3 [Source:NCBI gene;Acc:396370]	Human Diseases;Cellular Processes	Infectious diseases;Transport and catabolism	ko05168//Herpes simplex infection;ko04145//Phagosome	K03990;K03990	GO:0005576//extracellular region;GO:0005615//extracellular space;GO:0009986//cell surface;GO:0032991//protein-containing complex	GO:0004866//endopeptidase inhibitor activity;GO:0005515//protein binding;GO:0031715//C5L2 anaphylatoxin chemotactic receptor binding	GO:0001798//positive regulation of type IIa hypersensitivity;GO:0001934//positive regulation of protein phosphorylation;GO:0001970//positive regulation of activation of membrane attack complex;GO:0006954//inflammatory response;GO:0006956//complement activation;GO:0009617//response to bacterium;GO:0010575//positive regulation of vascular endothelial growth factor production;GO:0010828//positive re…
bulk	ENSGALG00000010592	TET2	0.782775	1.56171	5736	6779	0.116	0.317	0.996457	5.03531e-187	1.10581e-182	up	tet methylcytosine dioxygenase 2 [Source:NCBI gene;Acc:422540]	-	-	-	-	GO:0005634//nucleus	GO:0005506//iron ion binding;GO:0008198//ferrous iron binding;GO:0008270//zinc ion binding;GO:0070579//methylcytosine dioxygenase activity	GO:0006211//5-methylcytosine catabolic process;GO:0006493//protein O-linked glycosylation;GO:0030099//myeloid cell differentiation;GO:0045944//positive regulation of transcription by RNA polymerase II;GO:0070989//oxidative demethylation;GO:0080111//DNA demethylation;GO:0080182//histone H3-K4 trimethylation
bulk	ENSGALG00000002728	SLC16A3	0.309553	1.10297	5736	6779	0.057	0.238	1.83314	5.30773e-187	1.16563e-182	up	solute carrier family 16 member 3 [Source:NCBI gene;Acc:395383]	-	-	-	-	GO:0005886//plasma membrane;GO:0005887//integral component of plasma membrane;GO:0016020//membrane;GO:0016021//integral component of membrane;GO:0031965//nuclear membrane	GO:0008028//monocarboxylic acid transmembrane transporter activity;GO:0015129//lactate transmembrane transporter activity	GO:0015718//monocarboxylic acid transport;GO:0035873//lactate transmembrane transport;GO:0055085//transmembrane transport
bulk	ENSGALG00000038536	SH3BGRL3	4.28753	2.29963	5736	6779	0.457	0.385	-0.898744	2.09385e-186	4.59831e-182	down	SH3 domain binding glutamate rich protein like 3 [Source:NCBI gene;Acc:768795]	-	-	-	-	GO:0005623//cell;GO:0016604//nuclear body	GO:0009055//electron transfer activity;GO:0015035//protein disulfide oxidoreductase activity	GO:0022900//electron transport chain;GO:0045454//cell redox homeostasis;GO:0055114//oxidation-reduction process
bulk	ENSGALG00000008555	MXI1	1.11024	2.1476	5736	6779	0.148	0.366	0.951853	2.20582e-186	4.84419e-182	up	MAX interactor 1, dimerization protein [Source:NCBI gene;Acc:423888]	-	-	-	-	GO:0005634//nucleus;GO:0005730//nucleolus;GO:0005829//cytosol;GO:0090575//RNA polymerase II transcription factor complex	GO:0000977//RNA polymerase II regulatory region sequence-specific DNA binding;GO:0046983//protein dimerization activity	GO:0000122//negative regulation of transcription by RNA polymerase II
bulk	ENSGALG00000040368	CALR	1.2618	2.51433	5736	6779	0.191	0.427	0.99469	8.73158e-186	1.91754e-181	up	calreticulin [Source:NCBI gene;Acc:100859104]	Genetic Information Processing;Cellular Processes	Folding, sorting and degradation;Transport and catabolism	ko04141//Protein processing in endoplasmic reticulum;ko04145//Phagosome	K08057;K08057	GO:0005615//extracellular space;GO:0005634//nucleus;GO:0005635//nuclear envelope;GO:0005737//cytoplasm;GO:0005783//endoplasmic reticulum;GO:0005788//endoplasmic reticulum lumen;GO:0005829//cytosol;GO:0005844//polysome;GO:0009897//external side of plasma membrane;GO:0016020//membrane;GO:0042824//MHC class I peptide loading complex;GO:0044322//endoplasmic reticulum quality control compartment;GO:00…	GO:0003729//mRNA binding;GO:0005178//integrin binding;GO:0005509//calcium ion binding;GO:0005515//protein binding;GO:0030246//carbohydrate binding;GO:0031625//ubiquitin protein ligase binding;GO:0050681//androgen receptor binding;GO:0051082//unfolded protein binding	GO:0000122//negative regulation of transcription by RNA polymerase II;GO:0002502//peptide antigen assembly with MHC class I protein complex;GO:0006457//protein folding;GO:0006611//protein export from nucleus;GO:0008284//positive regulation of cell proliferation;GO:0010595//positive regulation of endothelial cell migration;GO:0010628//positive regulation of gene expression;GO:0017148//negative reg…
bulk	ENSGALG00000001992	PKM	1.8179	3.87281	5736	6779	0.265	0.514	1.09111	5.32974e-185	1.17046e-180	up	pyruvate kinase M1/2 [Source:NCBI gene;Acc:396456]	Metabolism;Metabolism;Metabolism;Metabolism;Metabolism;Metabolism	Global and overview maps;Nucleotide metabolism;Global and overview maps;Global and overview maps;Carbohydrate metabolism;Carbohydrate metabolism	ko01100//Metabolic pathways;ko00230//Purine metabolism;ko01200//Carbon metabolism;ko01230//Biosynthesis of amino acids;ko00010//Glycolysis / Gluconeogenesis;ko00620//Pyruvate metabolism	K00873;K00873;K00873;K00873;K00873;K00873	GO:0005634//nucleus;GO:0005737//cytoplasm;GO:0005829//cytosol;GO:0005929//cilium	GO:0000166//nucleotide binding;GO:0000287//magnesium ion binding;GO:0003824//catalytic activity;GO:0004743//pyruvate kinase activity;GO:0005524//ATP binding;GO:0016301//kinase activity;GO:0016740//transferase activity;GO:0030955//potassium ion binding;GO:0046872//metal ion binding	GO:0006096//glycolytic process;GO:0008152//metabolic process;GO:0012501//programmed cell death;GO:0016310//phosphorylation;GO:0032869//cellular response to insulin stimulus;GO:1903672//positive regulation of sprouting angiogenesis
bulk	ENSGALG00000026111	ENSGALG00000026111	0.388484	1.57279	5736	6779	0.06	0.244	2.0174	5.98993e-185	1.31545e-180	up	serum amyloid A like 1 [Source:NCBI gene;Acc:100857722]	-	-	-	-	GO:0005615//extracellular space	-	-
bulk	ENSGALG00000040224	TIRAP	0.283685	1.0443	5736	6779	0.055	0.233	1.88017	5.13197e-184	1.12703e-179	up	TIR domain containing adaptor protein [Source:NCBI gene;Acc:419715]	Organismal Systems	Immune system	ko04620//Toll-like receptor signaling pathway	K05403	GO:0005737//cytoplasm;GO:0005886//plasma membrane	GO:0005080//protein kinase C binding;GO:0005515//protein binding;GO:0035662//Toll-like receptor 4 binding;GO:0035663//Toll-like receptor 2 binding;GO:0042802//identical protein binding;GO:0046982//protein heterodimerization activity	GO:0002224//toll-like receptor signaling pathway;GO:0007165//signal transduction;GO:0007250//activation of NF-kappaB-inducing kinase activity;GO:0032496//response to lipopolysaccharide;GO:0032738//positive regulation of interleukin-15 production;GO:0032757//positive regulation of interleukin-8 production;GO:0032760//positive regulation of tumor necrosis factor production;GO:0034137//positive regu…
bulk	ENSGALG00000049463	ENSGALG00000049463	0.058077	0.517466	5736	6779	0.012	0.14	3.15543	6.71339e-184	1.47433e-179	up	--	-	-	-	-	-	-	-
bulk	ENSGALG00000021355	ENSGALG00000021355	0.561712	1.28861	5736	6779	0.089	0.28	1.19791	1.1146e-183	2.44777e-179	up	receptor-type tyrosine-protein phosphatase S-like [Source:NCBI gene;Acc:100858919]	-	-	-	-	-	GO:0004721//phosphoprotein phosphatase activity;GO:0004725//protein tyrosine phosphatase activity;GO:0005001//transmembrane receptor protein tyrosine phosphatase activity;GO:0016787//hydrolase activity;GO:0016791//phosphatase activity	GO:0006470//protein dephosphorylation;GO:0016311//dephosphorylation;GO:0035335//peptidyl-tyrosine dephosphorylation
bulk	ENSGALG00000030533	PGLS	3.53382	1.53864	5736	6779	0.415	0.283	-1.19957	2.69203e-183	5.91196e-179	down	6-phosphogluconolactonase [Source:NCBI gene;Acc:430442]	Metabolism;Metabolism;Metabolism	Global and overview maps;Global and overview maps;Carbohydrate metabolism	ko01100//Metabolic pathways;ko01200//Carbon metabolism;ko00030//Pentose phosphate pathway	K01057;K01057;K01057	-	GO:0016787//hydrolase activity;GO:0017057//6-phosphogluconolactonase activity	GO:0005975//carbohydrate metabolic process;GO:0006098//pentose-phosphate shunt;GO:0009051//pentose-phosphate shunt, oxidative branch
bulk	ENSGALG00000000990	SRSF6	2.28978	4.0058	5736	6779	0.307	0.56	0.806882	6.44472e-183	1.41532e-178	up	serine and arginine rich splicing factor 6 [Source:NCBI gene;Acc:419116]	Human Diseases;Genetic Information Processing	Infectious diseases;Transcription	ko05168//Herpes simplex infection;ko03040//Spliceosome	K12893;K12893	GO:0005634//nucleus;GO:0016607//nuclear speck	GO:0003676//nucleic acid binding;GO:0003723//RNA binding;GO:0036002//pre-mRNA binding	GO:0000380//alternative mRNA splicing, via spliceosome;GO:0000381//regulation of alternative mRNA splicing, via spliceosome;GO:0006376//mRNA splice site selection;GO:0010837//regulation of keratinocyte proliferation;GO:0045292//mRNA cis splicing, via spliceosome;GO:0045617//negative regulation of keratinocyte differentiation;GO:0048025//negative regulation of mRNA splicing, via spliceosome;GO:006…
bulk	ENSGALG00000006382	PTPRJ	0.29057	0.97239	5736	6779	0.051	0.221	1.74265	8.40651e-183	1.84615e-178	up	protein tyrosine phosphatase, receptor type J [Source:NCBI gene;Acc:395330]	Cellular Processes	Cellular community - eukaryotes	ko04520//Adherens junction	K05698	GO:0016020//membrane;GO:0016021//integral component of membrane	GO:0004721//phosphoprotein phosphatase activity;GO:0004725//protein tyrosine phosphatase activity;GO:0005515//protein binding;GO:0016787//hydrolase activity;GO:0016791//phosphatase activity	GO:0006470//protein dephosphorylation;GO:0016311//dephosphorylation;GO:0035335//peptidyl-tyrosine dephosphorylation
bulk	ENSGALG00000008240	CFLAR	0.550344	1.45825	5736	6779	0.081	0.269	1.40583	1.61381e-182	3.54408e-178	up	CASP8 and FADD like apoptosis regulator [Source:NCBI gene;Acc:424080]	Cellular Processes;Cellular Processes;Cellular Processes	Cell growth and death;Cell growth and death;Transport and catabolism	ko04217//Necroptosis;ko04210//Apoptosis;ko04140//Autophagy - animal	K04724;K04724;K04724	GO:0005737//cytoplasm;GO:0031264//death-inducing signaling complex;GO:0097342//ripoptosome	GO:0002020//protease binding;GO:0004197//cysteine-type endopeptidase activity;GO:0005515//protein binding;GO:0008047//enzyme activator activity;GO:0008234//cysteine-type peptidase activity;GO:0016504//peptidase activator activity;GO:0046982//protein heterodimerization activity;GO:0097153//cysteine-type endopeptidase activity involved in apoptotic process	GO:0006508//proteolysis;GO:0006915//apoptotic process;GO:0007519//skeletal muscle tissue development;GO:0009617//response to bacterium;GO:0010952//positive regulation of peptidase activity;GO:0014732//skeletal muscle atrophy;GO:0014842//regulation of skeletal muscle satellite cell proliferation;GO:0014866//skeletal myofibril assembly;GO:0042981//regulation of apoptotic process;GO:0043066//negativ…
bulk	ENSGALG00000016261	CYBB	0.316094	1.02302	5736	6779	0.065	0.248	1.69441	4.59484e-182	1.00907e-177	up	cytochrome b-245 beta chain [Source:NCBI gene;Acc:418581]	Cellular Processes;Cellular Processes;Organismal Systems;Human Diseases;Cellular Processes	Transport and catabolism;Cell growth and death;Immune system;Endocrine and metabolic diseases;Cell growth and death	ko04145//Phagosome;ko04217//Necroptosis;ko04621//NOD-like receptor signaling pathway;ko04933//AGE-RAGE signaling pathway in diabetic complications;ko04216//Ferroptosis	K21421;K21421;K21421;K21421;K21421	GO:0005737//cytoplasm;GO:0005886//plasma membrane;GO:0005887//integral component of plasma membrane;GO:0016020//membrane;GO:0016021//integral component of membrane;GO:0043020//NADPH oxidase complex;GO:0045335//phagocytic vesicle	GO:0009055//electron transfer activity;GO:0016175//superoxide-generating NADPH oxidase activity;GO:0016491//oxidoreductase activity;GO:0020037//heme binding;GO:0046982//protein heterodimerization activity;GO:0050660//flavin adenine dinucleotide binding	GO:0006801//superoxide metabolic process;GO:0006954//inflammatory response;GO:0022900//electron transport chain;GO:0042554//superoxide anion generation;GO:0045087//innate immune response;GO:0045730//respiratory burst;GO:0050665//hydrogen peroxide biosynthetic process;GO:0055114//oxidation-reduction process
bulk	ENSGALG00000006300	LDHA	2.58777	6.44725	5736	6779	0.293	0.523	1.31697	5.76199e-182	1.26539e-177	up	lactate dehydrogenase A [Source:NCBI gene;Acc:396221]	Metabolism;Metabolism;Metabolism;Metabolism;Metabolism	Global and overview maps;Carbohydrate metabolism;Amino acid metabolism;Carbohydrate metabolism;Carbohydrate metabolism	ko01100//Metabolic pathways;ko00010//Glycolysis / Gluconeogenesis;ko00270//Cysteine and methionine metabolism;ko00620//Pyruvate metabolism;ko00640//Propanoate metabolism	K00016;K00016;K00016;K00016;K00016	GO:0005737//cytoplasm	GO:0003824//catalytic activity;GO:0004459//L-lactate dehydrogenase activity;GO:0016491//oxidoreductase activity;GO:0016616//oxidoreductase activity, acting on the CH-OH group of donors, NAD or NADP as acceptor	GO:0005975//carbohydrate metabolic process;GO:0019752//carboxylic acid metabolic process;GO:0055114//oxidation-reduction process
bulk	ENSGALG00000012731	TBC1D7	0.255951	0.884317	5736	6779	0.045	0.208	1.7887	1.69065e-181	3.71285e-177	up	TBC1 domain family member 7 [Source:NCBI gene;Acc:420853]	Environmental Information Processing	Signal transduction	ko04150//mTOR signaling pathway	K20396	GO:0031410//cytoplasmic vesicle;GO:0036064//ciliary basal body	GO:0005096//GTPase activator activity;GO:0017137//Rab GTPase binding	GO:0031398//positive regulation of protein ubiquitination;GO:0032007//negative regulation of TOR signaling;GO:0043547//positive regulation of GTPase activity;GO:0070848//response to growth factor;GO:0090630//activation of GTPase activity;GO:1902018//negative regulation of cilium assembly
bulk	ENSGALG00000007247	PXN	0.464723	0.984905	5736	6779	0.07	0.236	1.08361	1.83079e-181	4.0206e-177	up	paxillin [Source:NCBI gene;Acc:395832]	Cellular Processes;Cellular Processes;Environmental Information Processing	Cell motility;Cellular community - eukaryotes;Signal transduction	ko04810//Regulation of actin cytoskeleton;ko04510//Focal adhesion;ko04370//VEGF signaling pathway	K05760;K05760;K05760	GO:0001725//stress fiber;GO:0005623//cell;GO:0005856//cytoskeleton;GO:0005886//plasma membrane;GO:0005925//focal adhesion	GO:0017166//vinculin binding;GO:0046872//metal ion binding	GO:0007160//cell-matrix adhesion;GO:0035994//response to muscle stretch
bulk	ENSGALG00000006973	BLNK	0.0912228	0.54149	5736	6779	0.018	0.154	2.56947	4.67179e-181	1.02597e-176	up	B cell linker [Source:NCBI gene;Acc:395733]	-	-	-	-	GO:0005737//cytoplasm;GO:0005829//cytosol;GO:0005886//plasma membrane;GO:0016020//membrane;GO:0036464//cytoplasmic ribonucleoprotein granule	GO:0005070//SH3/SH2 adaptor activity;GO:0005515//protein binding	GO:0007169//transmembrane receptor protein tyrosine kinase signaling pathway;GO:0007202//activation of phospholipase C activity;GO:0009967//positive regulation of signal transduction;GO:0030183//B cell differentiation;GO:0035556//intracellular signal transduction;GO:0042113//B cell activation;GO:0051726//regulation of cell cycle
bulk	ENSGALG00000040557	TFEC	0.15998	0.735778	5736	6779	0.035	0.194	2.20138	8.15259e-181	1.79039e-176	up	transcription factor EC [Source:NCBI gene;Acc:417773]	-	-	-	-	GO:0005654//nucleoplasm	GO:0046983//protein dimerization activity	GO:0006355//regulation of transcription, DNA-templated;GO:0034605//cellular response to heat
bulk	ENSGALG00000006211	BCL2L1	0.559909	1.26006	5736	6779	0.088	0.272	1.17022	1.35628e-180	2.97852e-176	up	BCL2 like 1 [Source:NCBI gene;Acc:373954]	Organismal Systems;Cellular Processes;Cellular Processes;Cellular Processes;Cellular Processes	Immune system;Cell growth and death;Transport and catabolism;Cell growth and death;Transport and catabolism	ko04621//NOD-like receptor signaling pathway;ko04210//Apoptosis;ko04140//Autophagy - animal;ko04115//p53 signaling pathway;ko04137//Mitophagy - animal	K04570;K04570;K04570;K04570;K04570	GO:0005634//nucleus;GO:0005737//cytoplasm;GO:0005739//mitochondrion;GO:0005741//mitochondrial outer membrane;GO:0005759//mitochondrial matrix;GO:0005783//endoplasmic reticulum;GO:0005813//centrosome;GO:0005815//microtubule organizing center;GO:0005829//cytosol;GO:0005856//cytoskeleton;GO:0016020//membrane;GO:0016021//integral component of membrane;GO:0030054//cell junction;GO:0030672//synaptic ve…	GO:0019901//protein kinase binding;GO:0042802//identical protein binding;GO:0042803//protein homodimerization activity;GO:0046982//protein heterodimerization activity;GO:0051434//BH3 domain binding	GO:0001541//ovarian follicle development;GO:0001836//release of cytochrome c from mitochondria;GO:0006915//apoptotic process;GO:0007093//mitotic cell cycle checkpoint;GO:0007281//germ cell development;GO:0007283//spermatogenesis;GO:0008283//cell proliferation;GO:0008284//positive regulation of cell proliferation;GO:0008584//male gonad development;GO:0008630//intrinsic apoptotic signaling pathway …
bulk	ENSGALG00000049422	ATF3	4.12239	6.34993	5736	6779	0.362	0.611	0.62326	1.39277e-180	3.05866e-176	up	activating transcription factor 3 [Source:NCBI gene;Acc:421369]	-	-	-	-	GO:0005634//nucleus;GO:0005730//nucleolus;GO:1990622//CHOP-ATF3 complex	GO:0000976//transcription regulatory region sequence-specific DNA binding;GO:0000977//RNA polymerase II regulatory region sequence-specific DNA binding;GO:0000978//RNA polymerase II proximal promoter sequence-specific DNA binding;GO:0001227//DNA-binding transcription repressor activity, RNA polymerase II-specific;GO:0003677//DNA binding;GO:0003700//DNA-binding transcription factor activity;GO:004…	GO:0000122//negative regulation of transcription by RNA polymerase II;GO:0006094//gluconeogenesis;GO:0006355//regulation of transcription, DNA-templated;GO:0006357//regulation of transcription by RNA polymerase II;GO:0010628//positive regulation of gene expression;GO:0030968//endoplasmic reticulum unfolded protein response;GO:0034198//cellular response to amino acid starvation;GO:0035914//skeleta…
bulk	ENSGALG00000002160	B2M	28.4508	46.3404	5736	6779	0.91	0.945	0.703805	1.3624e-179	2.99196e-175	up	beta-2-microglobulin [Source:NCBI gene;Acc:414830]	-	-	-	-	GO:0005576//extracellular region;GO:0005794//Golgi apparatus;GO:0005829//cytosol;GO:0005886//plasma membrane;GO:0009897//external side of plasma membrane;GO:0042612//MHC class I protein complex;GO:0042824//MHC class I peptide loading complex;GO:1990712//HFE-transferrin receptor complex	GO:0042802//identical protein binding	GO:0001916//positive regulation of T cell mediated cytotoxicity;GO:0002237//response to molecule of bacterial origin;GO:0002376//immune system process;GO:0002474//antigen processing and presentation of peptide antigen via MHC class I;GO:0002481//antigen processing and presentation of exogenous protein antigen via MHC class Ib, TAP-dependent;GO:0002726//positive regulation of T cell cytokine produ…
bulk	ENSGALG00000012211	PDLIM5	0.690545	1.54572	5736	6779	0.106	0.304	1.16247	5.68946e-179	1.24946e-174	up	PDZ and LIM domain 5 [Source:NCBI gene;Acc:422699]	-	-	-	-	GO:0015629//actin cytoskeleton	GO:0005515//protein binding;GO:0046872//metal ion binding	-
bulk	ENSGALG00000009309	EIF5A2	4.30894	2.4672	5736	6779	0.473	0.429	-0.804457	6.04846e-179	1.3283e-174	down	eukaryotic translation initiation factor 5A [Source:NCBI gene;Acc:396545]	-	-	-	-	GO:0005634//nucleus;GO:0005643//nuclear pore;GO:0005737//cytoplasm;GO:0005783//endoplasmic reticulum;GO:0005789//endoplasmic reticulum membrane;GO:0016020//membrane;GO:0043231//intracellular membrane-bounded organelle	GO:0003723//RNA binding;GO:0003743//translation initiation factor activity;GO:0003746//translation elongation factor activity;GO:0043022//ribosome binding	GO:0006412//translation;GO:0006413//translational initiation;GO:0006414//translational elongation;GO:0006452//translational frameshifting;GO:0008284//positive regulation of cell proliferation;GO:0015031//protein transport;GO:0045901//positive regulation of translational elongation;GO:0045905//positive regulation of translational termination;GO:0051028//mRNA transport
bulk	ENSGALG00000000946	PFDN1	1.05245	1.93892	5736	6779	0.171	0.391	0.881497	8.54248e-179	1.87601e-174	up	prefoldin subunit 1 [Source:NCBI gene;Acc:416142]	-	-	-	-	GO:0016272//prefoldin complex	GO:0044183//protein binding involved in protein folding;GO:0051082//unfolded protein binding	GO:0006457//protein folding
bulk	ENSGALG00000009229	ATP6V0C	6.62014	11.4387	5736	6779	0.532	0.735	0.788985	2.31154e-178	5.07637e-174	up	ATPase H+ transporting V0 subunit c [Source:NCBI gene;Acc:416753]	Metabolism;Cellular Processes;Metabolism;Cellular Processes	Global and overview maps;Transport and catabolism;Energy metabolism;Transport and catabolism	ko01100//Metabolic pathways;ko04145//Phagosome;ko00190//Oxidative phosphorylation;ko04142//Lysosome	K02155;K02155;K02155;K02155	GO:0005773//vacuole;GO:0005774//vacuolar membrane;GO:0016020//membrane;GO:0016021//integral component of membrane;GO:0033177//proton-transporting two-sector ATPase complex, proton-transporting domain;GO:0033179//proton-transporting V-type ATPase, V0 domain	GO:0015078//proton transmembrane transporter activity;GO:0031625//ubiquitin protein ligase binding;GO:0046961//proton-transporting ATPase activity, rotational mechanism	GO:0006811//ion transport;GO:0015991//ATP hydrolysis coupled proton transport;GO:0030177//positive regulation of Wnt signaling pathway
bulk	ENSGALG00000012791	TBXAS1	0.23562	0.710397	5736	6779	0.042	0.196	1.59216	2.36184e-178	5.18683e-174	up	thromboxane A synthase 1 [Source:NCBI gene;Acc:418101]	Metabolism;Metabolism	Global and overview maps;Lipid metabolism	ko01100//Metabolic pathways;ko00590//Arachidonic acid metabolism	K01832;K01832	GO:0016020//membrane;GO:0016021//integral component of membrane	GO:0004497//monooxygenase activity;GO:0004796//thromboxane-A synthase activity;GO:0005506//iron ion binding;GO:0016491//oxidoreductase activity;GO:0016705//oxidoreductase activity, acting on paired donors, with incorporation or reduction of molecular oxygen;GO:0020037//heme binding;GO:0046872//metal ion binding	GO:0055114//oxidation-reduction process
bulk	ENSGALG00000041403	DENND4A	0.90382	1.8658	5736	6779	0.131	0.34	1.04569	8.59489e-178	1.88752e-173	up	DENN domain containing 4A [Source:NCBI gene;Acc:415541]	-	-	-	-	-	GO:0005515//protein binding;GO:0017112//Rab guanyl-nucleotide exchange factor activity	-
bulk	ENSGALG00000016480	SDC1	0.257205	0.891545	5736	6779	0.048	0.213	1.79339	1.77219e-177	3.8919e-173	up	syndecan 1 [Source:NCBI gene;Acc:421960]	Environmental Information Processing;Environmental Information Processing	Signaling molecules and interaction;Signaling molecules and interaction	ko04514//Cell adhesion molecules (CAMs);ko04512//ECM-receptor interaction	K06257;K06257	GO:0009897//external side of plasma membrane;GO:0009986//cell surface;GO:0016020//membrane;GO:0016021//integral component of membrane	GO:0008022//protein C-terminus binding;GO:0042802//identical protein binding	GO:0016477//cell migration;GO:0042060//wound healing;GO:0048627//myoblast development;GO:0055002//striated muscle cell development;GO:0060070//canonical Wnt signaling pathway;GO:1903543//positive regulation of exosomal secretion;GO:1903553//positive regulation of extracellular exosome assembly
bulk	ENSGALG00000007843	ATRX	7.97477	4.35588	5736	6779	0.579	0.542	-0.87248	2.04442e-177	4.48974e-173	down	alpha thalassemia/mental retardation syndrome X-linked [Source:NCBI gene;Acc:422331]	-	-	-	-	GO:0000228//nuclear chromosome;GO:0000780//condensed nuclear chromosome, centromeric region;GO:0000784//nuclear chromosome, telomeric region;GO:0000792//heterochromatin;GO:0005634//nucleus;GO:0005654//nucleoplasm;GO:0005721//pericentric heterochromatin;GO:0016604//nuclear body;GO:0016605//PML body;GO:0031618//nuclear pericentric heterochromatin;GO:0031933//telomeric heterochromatin;GO:1990707//nu…	GO:0003682//chromatin binding;GO:0005524//ATP binding;GO:0015616//DNA translocase activity;GO:0035064//methylated histone binding;GO:0042393//histone binding;GO:0046872//metal ion binding;GO:0070087//chromo shadow domain binding	GO:0000212//meiotic spindle organization;GO:0006334//nucleosome assembly;GO:0006336//DNA replication-independent nucleosome assembly;GO:0006338//chromatin remodeling;GO:0007283//spermatogenesis;GO:0010571//positive regulation of nuclear cell cycle DNA replication;GO:0030330//DNA damage response, signal transduction by p53 class mediator;GO:0030900//forebrain development;GO:0031297//replication fo…
bulk	ENSGALG00000013869	IL20RA	1.92438	0.396354	5736	6779	0.204	0.069	-2.27953	2.36053e-177	5.18396e-173	down	interleukin 20 receptor subunit alpha [Source:NCBI gene;Acc:421686]	Environmental Information Processing	Signaling molecules and interaction	ko04060//Cytokine-cytokine receptor interaction	K05136	GO:0005886//plasma membrane;GO:0016020//membrane;GO:0016021//integral component of membrane	GO:0004896//cytokine receptor activity;GO:0005515//protein binding;GO:0042015//interleukin-20 binding	GO:0019221//cytokine-mediated signaling pathway;GO:0045124//regulation of bone resorption;GO:2001244//positive regulation of intrinsic apoptotic signaling pathway
bulk	ENSGALG00000002722	MST1	0.163452	0.702946	5736	6779	0.038	0.195	2.10455	2.93585e-177	6.44742e-173	up	macrophage stimulating 1 (hepatocyte growth factor-like) [Source:NCBI gene;Acc:396135]	-	-	-	-	GO:0005773//vacuole	GO:0004252//serine-type endopeptidase activity	GO:0006508//proteolysis;GO:0010628//positive regulation of gene expression;GO:0010758//regulation of macrophage chemotaxis;GO:0033601//positive regulation of mammary gland epithelial cell proliferation;GO:0046425//regulation of JAK-STAT cascade;GO:1904036//negative regulation of epithelial cell apoptotic process
bulk	ENSGALG00000003717	MYO9B	4.80776	7.76412	5736	6779	0.449	0.7	0.691458	3.75502e-177	8.24641e-173	up	myosin IXB [Source:NCBI gene;Acc:420135]	-	-	-	-	GO:0005737//cytoplasm;GO:0005829//cytosol;GO:0005884//actin filament;GO:0005938//cell cortex;GO:0016459//myosin complex;GO:0048471//perinuclear region of cytoplasm	GO:0000146//microfilament motor activity;GO:0000166//nucleotide binding;GO:0003774//motor activity;GO:0003779//actin binding;GO:0005096//GTPase activator activity;GO:0005515//protein binding;GO:0005516//calmodulin binding;GO:0005524//ATP binding;GO:0016887//ATPase activity;GO:0017048//Rho GTPase binding;GO:0043531//ADP binding;GO:0046872//metal ion binding;GO:0048495//Roundabout binding	GO:0007165//signal transduction;GO:0030048//actin filament-based movement;GO:0035023//regulation of Rho protein signal transduction;GO:0035385//Roundabout signaling pathway;GO:0035556//intracellular signal transduction;GO:0043547//positive regulation of GTPase activity
bulk	ENSGALG00000010030	ENSGALG00000010030	0.773596	1.5362	5736	6779	0.116	0.311	0.989719	4.03096e-177	8.85238e-173	up	--	-	-	-	-	-	GO:0005515//protein binding;GO:0046872//metal ion binding	GO:0006338//chromatin remodeling
bulk	ENSGALG00000003103	MST1R	0.128754	0.706456	5736	6779	0.032	0.185	2.45598	8.32784e-177	1.82888e-172	up	macrophage stimulating 1 receptor [Source:NCBI gene;Acc:427573]	-	-	-	-	GO:0001725//stress fiber;GO:0005773//vacuole;GO:0005886//plasma membrane;GO:0005887//integral component of plasma membrane;GO:0016020//membrane;GO:0016021//integral component of membrane;GO:0043235//receptor complex	GO:0000166//nucleotide binding;GO:0004672//protein kinase activity;GO:0004713//protein tyrosine kinase activity;GO:0004714//transmembrane receptor protein tyrosine kinase activity;GO:0005515//protein binding;GO:0005524//ATP binding;GO:0016301//kinase activity;GO:0016740//transferase activity;GO:0017147//Wnt-protein binding;GO:0019899//enzyme binding	GO:0006468//protein phosphorylation;GO:0007169//transmembrane receptor protein tyrosine kinase signaling pathway;GO:0009615//response to virus;GO:0016055//Wnt signaling pathway;GO:0016310//phosphorylation;GO:0018108//peptidyl-tyrosine phosphorylation;GO:0043406//positive regulation of MAP kinase activity;GO:0051897//positive regulation of protein kinase B signaling
bulk	ENSGALG00000015346	NFKBIZ	15.4563	25.1704	5736	6779	0.693	0.82	0.703535	1.46034e-176	3.20705e-172	up	NFKB inhibitor zeta [Source:NCBI gene;Acc:418404]	-	-	-	-	GO:0005634//nucleus;GO:0016607//nuclear speck;GO:0036464//cytoplasmic ribonucleoprotein granule	GO:0005515//protein binding	GO:0006954//inflammatory response;GO:0050729//positive regulation of inflammatory response;GO:0050852//T cell receptor signaling pathway;GO:2000321//positive regulation of T-helper 17 cell differentiation
bulk	ENSGALG00000000558	SLC1A6	0.267435	0.915011	5736	6779	0.054	0.226	1.7746	1.59639e-176	3.50583e-172	up	solute carrier family 1 (high affinity aspartate/glutamate transporter), member 6 [Source:NCBI gene;Acc:420057]	-	-	-	-	GO:0005794//Golgi apparatus;GO:0016020//membrane;GO:0016021//integral component of membrane;GO:0045111//intermediate filament cytoskeleton;GO:0098978//glutamatergic synapse;GO:0099056//integral component of presynaptic membrane	GO:0005313//L-glutamate transmembrane transporter activity;GO:0015293//symporter activity	GO:0015813//L-glutamate transmembrane transport;GO:0042391//regulation of membrane potential
bulk	ENSGALG00000016511	ADGRG2	0.146849	0.854649	5736	6779	0.029	0.178	2.541	4.29154e-176	9.42465e-172	up	adhesion G protein-coupled receptor G2 [Source:NCBI gene;Acc:418611]	-	-	-	-	GO:0005829//cytosol;GO:0005886//plasma membrane;GO:0005887//integral component of plasma membrane;GO:0016020//membrane;GO:0016021//integral component of membrane	GO:0004888//transmembrane signaling receptor activity;GO:0004930//G protein-coupled receptor activity	GO:0007166//cell surface receptor signaling pathway;GO:0007186//G protein-coupled receptor signaling pathway;GO:0007189//adenylate cyclase-activating G protein-coupled receptor signaling pathway
bulk	ENSGALG00000013911	ZC3HAV1	0.224823	1.0163	5736	6779	0.036	0.192	2.17646	6.48426e-176	1.42401e-171	up	zinc finger CCCH-type containing, antiviral 1 [Source:NCBI gene;Acc:426315]	-	-	-	-	-	GO:0003950//NAD+ ADP-ribosyltransferase activity;GO:0046872//metal ion binding	-
bulk	ENSGALG00000033162	PSMD3	0.516288	1.01645	5736	6779	0.081	0.247	0.977299	6.92342e-176	1.52045e-171	up	proteasome 26S subunit, non-ATPase 3 [Source:NCBI gene;Acc:426133]	Genetic Information Processing	Folding, sorting and degradation	ko03050//Proteasome	K03033	GO:0000502//proteasome complex;GO:0005838//proteasome regulatory particle;GO:0008541//proteasome regulatory particle, lid subcomplex;GO:0022624//proteasome accessory complex	GO:0030234//enzyme regulator activity	GO:0006511//ubiquitin-dependent protein catabolic process;GO:0042176//regulation of protein catabolic process;GO:0050790//regulation of catalytic activity
bulk	ENSGALG00000002506	SPSB1	0.902618	1.88169	5736	6779	0.143	0.355	1.05984	1.17585e-175	2.58228e-171	up	splA/ryanodine receptor domain and SOCS box containing 1 [Source:NCBI gene;Acc:419441]	-	-	-	-	GO:0005829//cytosol;GO:0019005//SCF ubiquitin ligase complex	GO:0004842//ubiquitin-protein transferase activity;GO:0005515//protein binding;GO:1990756//protein binding, bridging involved in substrate recognition for ubiquitination	GO:0006511//ubiquitin-dependent protein catabolic process;GO:0016567//protein ubiquitination;GO:0035556//intracellular signal transduction;GO:0043161//proteasome-mediated ubiquitin-dependent protein catabolic process
bulk	ENSGALG00000010237	NPC2	1.66487	3.21933	5736	6779	0.234	0.475	0.951352	2.88891e-175	6.34433e-171	up	Niemann-Pick disease, type C2 [Source:NCBI gene;Acc:423353]	Cellular Processes	Transport and catabolism	ko04142//Lysosome	K13443	-	GO:0015485//cholesterol binding	GO:0030301//cholesterol transport;GO:0032367//intracellular cholesterol transport;GO:0033344//cholesterol efflux
bulk	ENSGALG00000003260	UTP6	0.509955	1.16198	5736	6779	0.082	0.261	1.18814	1.75715e-174	3.85887e-170	up	UTP6, small subunit processome component [Source:NCBI gene;Acc:417405]	Genetic Information Processing	Translation	ko03008//Ribosome biogenesis in eukaryotes	K14557	GO:0005730//nucleolus	GO:0005515//protein binding;GO:0030515//snoRNA binding	GO:0000462//maturation of SSU-rRNA from tricistronic rRNA transcript (SSU-rRNA, 5.8S rRNA, LSU-rRNA);GO:0006396//RNA processing
bulk	ENSGALG00000012304	NFKB1	9.3725	14.484	5736	6779	0.652	0.838	0.627959	7.17209e-174	1.57506e-169	up	nuclear factor kappa B subunit 1 [Source:NCBI gene;Acc:396033]	Environmental Information Processing;Human Diseases;Cellular Processes;Human Diseases;Organismal Systems;Cellular Processes;Organismal Systems;Human Diseases;Organismal Systems;Human Diseases;Organismal Systems;Organismal Systems;Organismal Systems	Signal transduction;Infectious diseases;Cell growth and death;Infectious diseases;Immune system;Cell growth and death;Immune system;Endocrine and metabolic diseases;Immune system;Infectious diseases;Endocrine system;Immune system;Immune system	ko04010//MAPK signaling pathway;ko05168//Herpes simplex infection;ko04218//Cellular senescence;ko05164//Influenza A;ko04621//NOD-like receptor signaling pathway;ko04210//Apoptosis;ko04625//C-type lectin receptor signaling pathway;ko04933//AGE-RAGE signaling pathway in diabetic complications;ko04620//Toll-like receptor signaling pathway;ko05132//Salmonella infection;ko04920//Adipocytokine signalin…	K02580;K02580;K02580;K02580;K02580;K02580;K02580;K02580;K02580;K02580;K02580;K02580;K02580	GO:0005634//nucleus;GO:0005654//nucleoplasm;GO:0005737//cytoplasm;GO:0005739//mitochondrion;GO:0005829//cytosol	GO:0000976//transcription regulatory region sequence-specific DNA binding;GO:0000977//RNA polymerase II regulatory region sequence-specific DNA binding;GO:0000980//RNA polymerase II distal enhancer sequence-specific DNA binding;GO:0001227//DNA-binding transcription repressor activity, RNA polymerase II-specific;GO:0001228//DNA-binding transcription activator activity, RNA polymerase II-specific;G…	GO:0000122//negative regulation of transcription by RNA polymerase II;GO:0001818//negative regulation of cytokine production;GO:0006355//regulation of transcription, DNA-templated;GO:0006357//regulation of transcription by RNA polymerase II;GO:0007165//signal transduction;GO:0010629//negative regulation of gene expression;GO:0010956//negative regulation of calcidiol 1-monooxygenase activity;GO:00…
bulk	ENSGALG00000041914	BRI3	3.52287	2.59592	5736	6779	0.393	0.458	-0.440506	7.53315e-174	1.65436e-169	down	brain protein I3 [Source:NCBI gene;Acc:427655]	-	-	-	-	GO:0016020//membrane;GO:0016021//integral component of membrane	GO:0042802//identical protein binding	-
bulk	ENSGALG00000003748	ANO5	2.19613	3.17407	5736	6779	0.273	0.5	0.531371	3.23552e-173	7.10552e-169	up	anoctamin 5 [Source:NCBI gene;Acc:422973]	-	-	-	-	GO:0005886//plasma membrane;GO:0016020//membrane;GO:0016021//integral component of membrane;GO:0031982//vesicle	GO:0005229//intracellular calcium activated chloride channel activity;GO:0046983//protein dimerization activity	GO:0006821//chloride transport;GO:0034220//ion transmembrane transport
bulk	ENSGALG00000042008	GSTM3	2.30542	0.9698	5736	6779	0.328	0.24	-1.24927	3.85796e-173	8.47247e-169	down	glutathione S-transferase 2-like [Source:NCBI gene;Acc:107050492]	Metabolism;Metabolism;Metabolism;Metabolism	Xenobiotics biodegradation and metabolism;Metabolism of other amino acids;Xenobiotics biodegradation and metabolism;Xenobiotics biodegradation and metabolism	ko00983//Drug metabolism - other enzymes;ko00480//Glutathione metabolism;ko00980//Metabolism of xenobiotics by cytochrome P450;ko00982//Drug metabolism - cytochrome P450	K00799;K00799;K00799;K00799	GO:0005737//cytoplasm;GO:0005829//cytosol;GO:0035686//sperm fibrous sheath;GO:0045171//intercellular bridge	GO:0004364//glutathione transferase activity;GO:0005515//protein binding;GO:0016740//transferase activity;GO:0019899//enzyme binding;GO:0042802//identical protein binding;GO:0042803//protein homodimerization activity;GO:0043295//glutathione binding	GO:0006749//glutathione metabolic process;GO:0018916//nitrobenzene metabolic process;GO:0042178//xenobiotic catabolic process;GO:0043627//response to estrogen;GO:0070458//cellular detoxification of nitrogen compound
bulk	ENSGALG00000003319	ADAP2	0.102269	0.587365	5736	6779	0.021	0.157	2.52189	4.28564e-173	9.4117e-169	up	ArfGAP with dual PH domains 2 [Source:NCBI gene;Acc:417409]	-	-	-	-	GO:0005886//plasma membrane	GO:0005096//GTPase activator activity;GO:0046872//metal ion binding;GO:1902936//phosphatidylinositol bisphosphate binding	GO:0043547//positive regulation of GTPase activity
bulk	ENSGALG00000050352	BCL2L15	0.149654	0.67972	5736	6779	0.031	0.179	2.18331	9.27017e-173	2.03582e-168	up	BCL2 like 15 [Source:NCBI gene;Acc:772088]	-	-	-	-	GO:0005634//nucleus;GO:0005829//cytosol	-	GO:0042981//regulation of apoptotic process
bulk	ENSGALG00000001571	MYO1F	1.25764	2.18829	5736	6779	0.197	0.417	0.799078	1.01933e-172	2.23854e-168	up	myosin IF [Source:NCBI gene;Acc:396187]	-	-	-	-	GO:0005623//cell;GO:0016459//myosin complex;GO:0031528//microvillus membrane	GO:0000166//nucleotide binding;GO:0003774//motor activity;GO:0003779//actin binding;GO:0005515//protein binding;GO:0005524//ATP binding;GO:0030898//actin-dependent ATPase activity	-
bulk	ENSGALG00000031637	ICOSLG	0.664936	1.34342	5736	6779	0.104	0.292	1.01462	1.23678e-172	2.71609e-168	up	inducible T cell costimulator ligand [Source:NCBI gene;Acc:395968]	Environmental Information Processing;Organismal Systems	Signaling molecules and interaction;Immune system	ko04514//Cell adhesion molecules (CAMs);ko04672//Intestinal immune network for IgA production	K06710;K06710	GO:0005887//integral component of plasma membrane;GO:0009897//external side of plasma membrane;GO:0016020//membrane;GO:0016021//integral component of membrane	-	GO:0045404//positive regulation of interleukin-4 biosynthetic process
bulk	ENSGALG00000002362	MANF	2.41245	4.18746	5736	6779	0.308	0.556	0.795574	5.44975e-172	1.19682e-167	up	cerebral dopamine neurotrophic factor [Source:NCBI gene;Acc:107048996]	-	-	-	-	GO:0005615//extracellular space;GO:0005783//endoplasmic reticulum	-	GO:0031175//neuron projection development;GO:0071542//dopaminergic neuron differentiation
bulk	ENSGALG00000005430	ALS2CL	0.180134	0.773419	5736	6779	0.036	0.19	2.10218	1.13879e-171	2.50089e-167	up	ALS2 C-terminal like [Source:NCBI gene;Acc:428401]	-	-	-	-	-	GO:0042802//identical protein binding	GO:0007032//endosome organization
bulk	ENSGALG00000008405	RALBP1	3.49642	1.64871	5736	6779	0.409	0.318	-1.08454	5.68173e-171	1.24776e-166	down	ralA binding protein 1 [Source:NCBI gene;Acc:429466]	-	-	-	-	GO:0016020//membrane	GO:0005096//GTPase activator activity;GO:0015238//drug transmembrane transporter activity;GO:0017160//Ral GTPase binding;GO:0022857//transmembrane transporter activity;GO:0042626//ATPase activity, coupled to transmembrane movement of substances;GO:0048365//Rac GTPase binding	GO:0006855//drug transmembrane transport;GO:0006897//endocytosis;GO:0007165//signal transduction;GO:0007264//small GTPase mediated signal transduction;GO:0043087//regulation of GTPase activity;GO:0043547//positive regulation of GTPase activity;GO:0055085//transmembrane transport;GO:1900753//doxorubicin transport
bulk	ENSGALG00000016325	GSTA3	1.6026	3.27049	5736	6779	0.189	0.413	1.02909	3.56157e-170	7.82157e-166	up	glutathione S-transferase alpha 3 [Source:NCBI gene;Acc:414896]	Metabolism;Metabolism;Metabolism;Metabolism	Xenobiotics biodegradation and metabolism;Metabolism of other amino acids;Xenobiotics biodegradation and metabolism;Xenobiotics biodegradation and metabolism	ko00983//Drug metabolism - other enzymes;ko00480//Glutathione metabolism;ko00980//Metabolism of xenobiotics by cytochrome P450;ko00982//Drug metabolism - cytochrome P450	K00799;K00799;K00799;K00799	GO:0005615//extracellular space	GO:0004364//glutathione transferase activity;GO:0005515//protein binding;GO:0016740//transferase activity	GO:0006749//glutathione metabolic process
bulk	ENSGALG00000039461	TNFRSF1A	0.34584	1.07421	5736	6779	0.066	0.241	1.63509	3.76447e-170	8.26714e-166	up	TNF receptor superfamily member 1A [Source:NCBI gene;Acc:418325]	Environmental Information Processing;Environmental Information Processing;Human Diseases;Environmental Information Processing;Human Diseases;Cellular Processes;Cellular Processes;Organismal Systems	Signal transduction;Signaling molecules and interaction;Infectious diseases;Signal transduction;Infectious diseases;Cell growth and death;Cell growth and death;Endocrine system	ko04010//MAPK signaling pathway;ko04060//Cytokine-cytokine receptor interaction;ko05168//Herpes simplex infection;ko04150//mTOR signaling pathway;ko05164//Influenza A;ko04217//Necroptosis;ko04210//Apoptosis;ko04920//Adipocytokine signaling pathway	K03158;K03158;K03158;K03158;K03158;K03158;K03158;K03158	GO:0005739//mitochondrion;GO:0016020//membrane;GO:0016021//integral component of membrane;GO:0043235//receptor complex;GO:0045121//membrane raft	GO:0005031//tumor necrosis factor-activated receptor activity;GO:0005515//protein binding;GO:0043120//tumor necrosis factor binding	GO:0006954//inflammatory response;GO:0007165//signal transduction;GO:0033209//tumor necrosis factor-mediated signaling pathway
bulk	ENSGALG00000036395	IGHVL	1.97422	0.430095	5736	6779	0.216	0.053	-2.19855	4.32249e-170	9.49262e-166	down	Ig heavy chain Mem5-like [Source:NCBI gene;Acc:769232]	-	-	-	-	GO:0016020//membrane;GO:0016021//integral component of membrane	-	-
bulk	ENSGALG00000042822	TAX1BP1	3.13003	5.24462	5736	6779	0.363	0.611	0.744665	1.17841e-169	2.58791e-165	up	Tax1 binding protein 1 [Source:NCBI gene;Acc:395490]	Cellular Processes	Transport and catabolism	ko04137//Mitophagy - animal	K21347	-	GO:0019900//kinase binding	GO:0032088//negative regulation of NF-kappaB transcription factor activity
bulk	ENSGALG00000028304	MMR1L4	0.975303	1.36948	5736	6779	0.134	0.297	0.489702	2.40809e-169	5.28841e-165	up	macrophage mannose receptor 1-like 4 [Source:NCBI gene;Acc:771888]	Cellular Processes	Transport and catabolism	ko04145//Phagosome	K06560	GO:0016020//membrane;GO:0016021//integral component of membrane	GO:0004888//transmembrane signaling receptor activity	-
bulk	ENSGALG00000047587	ENSGALG00000047587	0.571614	1.26212	5736	6779	0.104	0.295	1.14274	2.56218e-169	5.62681e-165	up	--	-	-	-	-	-	-	-
bulk	ENSGALG00000016471	ENSGALG00000016471	0.358168	0.897257	5736	6779	0.066	0.235	1.32488	4.46349e-169	9.80228e-165	up	5'-nucleotidase, cytosolic IB [Source:NCBI gene;Acc:421954]	Metabolism;Metabolism;Metabolism;Metabolism	Global and overview maps;Nucleotide metabolism;Nucleotide metabolism;Metabolism of cofactors and vitamins	ko01100//Metabolic pathways;ko00230//Purine metabolism;ko00240//Pyrimidine metabolism;ko00760//Nicotinate and nicotinamide metabolism	K01081;K01081;K01081;K01081	GO:0005737//cytoplasm;GO:0005829//cytosol	GO:0000166//nucleotide binding;GO:0000287//magnesium ion binding;GO:0008253//5'-nucleotidase activity	GO:0009116//nucleoside metabolic process;GO:0009117//nucleotide metabolic process;GO:0016311//dephosphorylation
bulk	ENSGALG00000030008	HHEX	3.41864	6.00991	5736	6779	0.349	0.596	0.81392	4.91765e-169	1.07996e-164	up	hematopoietically expressed homeobox [Source:NCBI gene;Acc:396182]	-	-	-	-	GO:0005634//nucleus;GO:0005737//cytoplasm	GO:0000977//RNA polymerase II regulatory region sequence-specific DNA binding;GO:0001227//DNA-binding transcription repressor activity, RNA polymerase II-specific;GO:0003677//DNA binding;GO:0003682//chromatin binding;GO:0003700//DNA-binding transcription factor activity;GO:0043565//sequence-specific DNA binding;GO:0071837//HMG box domain binding	GO:0000122//negative regulation of transcription by RNA polymerase II;GO:0001570//vasculogenesis;GO:0001701//in utero embryonic development;GO:0001889//liver development;GO:0002009//morphogenesis of an epithelium;GO:0002573//myeloid leukocyte differentiation;GO:0006355//regulation of transcription, DNA-templated;GO:0006357//regulation of transcription by RNA polymerase II;GO:0007165//signal trans…
bulk	ENSGALG00000032783	SUMO3	2.61098	1.04398	5736	6779	0.348	0.228	-1.3225	5.58383e-169	1.22627e-164	down	small ubiquitin-like modifier 3 [Source:NCBI gene;Acc:770553]	Genetic Information Processing	Translation	ko03013//RNA transport	K12160	GO:0005634//nucleus;GO:0005737//cytoplasm;GO:0016605//PML body	GO:0005515//protein binding;GO:0019899//enzyme binding;GO:0031386//protein tag;GO:0044389//ubiquitin-like protein ligase binding	GO:0016925//protein sumoylation;GO:0043392//negative regulation of DNA binding
bulk	ENSGALG00000032803	ENSGALG00000032803	0.222443	0.817903	5736	6779	0.044	0.202	1.87849	5.69253e-169	1.25014e-164	up	proto-oncogene Mas-like [Source:NCBI gene;Acc:776507]	-	-	-	-	GO:0016020//membrane;GO:0016021//integral component of membrane	GO:0004930//G protein-coupled receptor activity	GO:0007186//G protein-coupled receptor signaling pathway
bulk	ENSGALG00000011840	PPP2R5E	0.631941	1.456	5736	6779	0.103	0.293	1.20415	5.86085e-169	1.2871e-164	up	protein phosphatase 2 regulatory subunit B'epsilon [Source:NCBI gene;Acc:423512]	Organismal Systems;Cellular Processes;Genetic Information Processing	Circulatory system;Cell growth and death;Translation	ko04261//Adrenergic signaling in cardiomyocytes;ko04114//Oocyte meiosis;ko03015//mRNA surveillance pathway	K11584;K11584;K11584	GO:0000159//protein phosphatase type 2A complex;GO:0005634//nucleus;GO:0005829//cytosol	GO:0019888//protein phosphatase regulator activity;GO:0072542//protein phosphatase activator activity	GO:0006470//protein dephosphorylation;GO:0007165//signal transduction;GO:0031952//regulation of protein autophosphorylation;GO:0043666//regulation of phosphoprotein phosphatase activity
bulk	ENSGALG00000027151	FKBP1A	3.36113	1.48902	5736	6779	0.368	0.276	-1.17459	1.81361e-168	3.98288e-164	down	FK506 binding protein 1A [Source:NCBI gene;Acc:374233]	-	-	-	-	GO:0005623//cell;GO:0005737//cytoplasm;GO:0005829//cytosol;GO:0014802//terminal cisterna;GO:0016020//membrane;GO:0030018//Z disc;GO:0030424//axon;GO:0033017//sarcoplasmic reticulum membrane;GO:0043204//perikaryon;GO:0043231//intracellular membrane-bounded organelle;GO:0045202//synapse;GO:0070062//extracellular exosome	GO:0003755//peptidyl-prolyl cis-trans isomerase activity;GO:0005515//protein binding;GO:0005528//FK506 binding;GO:0008144//drug binding;GO:0016853//isomerase activity;GO:0019855//calcium channel inhibitor activity;GO:0042803//protein homodimerization activity;GO:0044325//ion channel binding;GO:0046332//SMAD binding;GO:0048185//activin binding	GO:0000413//protein peptidyl-prolyl isomerization;GO:0001889//liver development;GO:0001933//negative regulation of protein phosphorylation;GO:0003007//heart morphogenesis;GO:0006936//muscle contraction;GO:0007183//SMAD protein complex assembly;GO:0007420//brain development;GO:0007507//heart development;GO:0009792//embryo development ending in birth or egg hatching;GO:0010614//negative regulation …
bulk	ENSGALG00000019358	LLPH	1.23458	1.87503	5736	6779	0.175	0.371	0.602897	6.76513e-168	1.48569e-163	up	LLP homolog, long-term synaptic facilitation [Source:NCBI gene;Acc:771027]	-	-	-	-	GO:0005634//nucleus;GO:0005694//chromosome;GO:0005730//nucleolus	GO:0001099//basal RNA polymerase II transcription machinery binding	GO:0060999//positive regulation of dendritic spine development;GO:0097484//dendrite extension
bulk	ENSGALG00000030918	CIRBP	5.46766	3.34645	5736	6779	0.545	0.509	-0.708291	7.7004e-168	1.69108e-163	down	cold inducible RNA binding protein [Source:NCBI gene;Acc:425789]	-	-	-	-	GO:0005634//nucleus;GO:0005654//nucleoplasm;GO:0005681//spliceosomal complex;GO:0005730//nucleolus;GO:0005737//cytoplasm;GO:0010494//cytoplasmic stress granule;GO:1990904//ribonucleoprotein complex	GO:0003676//nucleic acid binding;GO:0003723//RNA binding;GO:0003730//mRNA 3'-UTR binding;GO:0008266//poly(U) RNA binding;GO:0030371//translation repressor activity;GO:0070181//small ribosomal subunit rRNA binding	GO:0009409//response to cold;GO:0017148//negative regulation of translation;GO:0030308//negative regulation of cell growth;GO:0034063//stress granule assembly;GO:0045727//positive regulation of translation;GO:0048026//positive regulation of mRNA splicing, via spliceosome;GO:0070417//cellular response to cold;GO:1902806//regulation of cell cycle G1/S phase transition
bulk	ENSGALG00000017034	FOXO1	2.73131	0.779844	5736	6779	0.293	0.119	-1.80834	5.20021e-167	1.14202e-162	down	forkhead box O1 [Source:NCBI gene;Acc:374231]	Cellular Processes;Environmental Information Processing;Organismal Systems;Human Diseases	Cell growth and death;Signal transduction;Endocrine system;Endocrine and metabolic diseases	ko04218//Cellular senescence;ko04068//FoxO signaling pathway;ko04910//Insulin signaling pathway;ko04933//AGE-RAGE signaling pathway in diabetic complications	K07201;K07201;K07201;K07201	GO:0005634//nucleus;GO:0005737//cytoplasm	GO:0001227//DNA-binding transcription repressor activity, RNA polymerase II-specific;GO:0003677//DNA binding;GO:0003700//DNA-binding transcription factor activity;GO:0008013//beta-catenin binding;GO:0008134//transcription factor binding;GO:0031625//ubiquitin protein ligase binding;GO:0043565//sequence-specific DNA binding;GO:0051721//protein phosphatase 2A binding	GO:0000122//negative regulation of transcription by RNA polymerase II;GO:0001568//blood vessel development;GO:0006355//regulation of transcription, DNA-templated;GO:0006974//cellular response to DNA damage stimulus;GO:0008286//insulin receptor signaling pathway;GO:0009267//cellular response to starvation;GO:0010508//positive regulation of autophagy;GO:0032869//cellular response to insulin stimulu…
bulk	ENSGALG00000006355	SPTY2D1	7.75496	4.75672	5736	6779	0.578	0.566	-0.705152	2.62256e-166	5.7594e-162	down	SPT2 chromatin protein domain containing 1 [Source:NCBI gene;Acc:423083]	-	-	-	-	GO:0005634//nucleus;GO:0005730//nucleolus	GO:0001042//RNA polymerase I core binding;GO:0003677//DNA binding;GO:0042393//histone binding	GO:0006334//nucleosome assembly;GO:0006355//regulation of transcription, DNA-templated;GO:0006360//transcription by RNA polymerase I;GO:0010847//regulation of chromatin assembly;GO:0043486//histone exchange
bulk	ENSGALG00000016855	ARGLU1	4.85581	2.37112	5736	6779	0.483	0.373	-1.03414	3.69946e-166	8.12437e-162	down	arginine and glutamate rich 1 [Source:NCBI gene;Acc:418765]	-	-	-	-	GO:0005654//nucleoplasm;GO:0005739//mitochondrion	-	-
bulk	ENSGALG00000012946	SINHCAF	1.15838	2.13914	5736	6779	0.167	0.376	0.884922	4.25976e-166	9.35486e-162	up	SIN3-HDAC complex associated factor [Source:NCBI gene;Acc:418140]	-	-	-	-	GO:0016580//Sin3 complex	-	GO:0008284//positive regulation of cell proliferation;GO:0030336//negative regulation of cell migration;GO:0045596//negative regulation of cell differentiation
bulk	ENSGALG00000016447	PDIA6	0.911019	1.83204	5736	6779	0.146	0.352	1.0079	4.52685e-166	9.9414e-162	up	protein disulfide isomerase family A member 6 [Source:NCBI gene;Acc:421940]	Genetic Information Processing	Folding, sorting and degradation	ko04141//Protein processing in endoplasmic reticulum	K09584	GO:0005615//extracellular space;GO:0005783//endoplasmic reticulum;GO:0005793//endoplasmic reticulum-Golgi intermediate compartment;GO:0005829//cytosol	GO:0015037//peptide disulfide oxidoreductase activity;GO:0016853//isomerase activity	GO:0045454//cell redox homeostasis;GO:0055114//oxidation-reduction process
bulk	ENSGALG00000004901	CORO1C	8.04154	5.63833	5736	6779	0.625	0.631	-0.512204	2.62658e-165	5.76824e-161	down	coronin 1C [Source:NCBI gene;Acc:416893]	-	-	-	-	GO:0005856//cytoskeleton;GO:0010008//endosome membrane;GO:0015629//actin cytoskeleton;GO:0016328//lateral plasma membrane;GO:0016600//flotillin complex;GO:0030027//lamellipodium;GO:0031982//vesicle	GO:0005515//protein binding;GO:0048365//Rac GTPase binding;GO:0051015//actin filament binding	GO:0001755//neural crest cell migration;GO:0001932//regulation of protein phosphorylation;GO:0001933//negative regulation of protein phosphorylation;GO:0010632//regulation of epithelial cell migration;GO:0010633//negative regulation of epithelial cell migration;GO:0010762//regulation of fibroblast migration;GO:0016197//endosomal transport;GO:0030036//actin cytoskeleton organization;GO:0044387//ne…
bulk	ENSGALG00000008432	AP2M1	1.11504	2.01136	5736	6779	0.181	0.395	0.851071	6.80494e-165	1.49443e-160	up	adaptor related protein complex 2 mu 1 subunit [Source:NCBI gene;Acc:770246]	Cellular Processes	Transport and catabolism	ko04144//Endocytosis	K11826	GO:0005886//plasma membrane;GO:0005905//clathrin-coated pit;GO:0016020//membrane;GO:0030131//clathrin adaptor complex;GO:0098794//postsynapse;GO:0098978//glutamatergic synapse	GO:0008289//lipid binding;GO:0038024//cargo receptor activity;GO:0097718//disordered domain specific binding	GO:0006886//intracellular protein transport;GO:0006897//endocytosis;GO:0015031//protein transport;GO:0016192//vesicle-mediated transport;GO:0098884//postsynaptic neurotransmitter receptor internalization
bulk	ENSGALG00000004683	TPD52L2	1.20716	2.05815	5736	6779	0.181	0.389	0.769736	7.28865e-165	1.60066e-160	up	tumor protein D52 like 2 [Source:NCBI gene;Acc:419257]	-	-	-	-	-	-	-
bulk	ENSGALG00000004531	PLOD1	0.492657	1.22592	5736	6779	0.085	0.265	1.31521	2.74285e-164	6.02358e-160	up	procollagen-lysine, 2-oxoglutarate 5-dioxygenase 1 [Source:NCBI gene;Acc:419485]	Metabolism	Amino acid metabolism	ko00310//Lysine degradation	K00473	GO:1902494//catalytic complex	GO:0005506//iron ion binding;GO:0008475//procollagen-lysine 5-dioxygenase activity;GO:0016491//oxidoreductase activity;GO:0016705//oxidoreductase activity, acting on paired donors, with incorporation or reduction of molecular oxygen;GO:0031418//L-ascorbic acid binding;GO:0046872//metal ion binding	GO:0001666//response to hypoxia;GO:0008544//epidermis development;GO:0017185//peptidyl-lysine hydroxylation;GO:0030199//collagen fibril organization;GO:0032963//collagen metabolic process;GO:0046947//hydroxylysine biosynthetic process;GO:0055114//oxidation-reduction process
bulk	ENSGALG00000004974	PPARG	0.0642847	0.571096	5736	6779	0.014	0.136	3.15119	3.26046e-164	7.16029e-160	up	peroxisome proliferator-activated receptor gamma [Source:NCBI gene;Acc:373928]	Organismal Systems	Endocrine system	ko03320//PPAR signaling pathway	K08530	GO:0005634//nucleus;GO:0005737//cytoplasm;GO:0032991//protein-containing complex;GO:0043231//intracellular membrane-bounded organelle;GO:0090575//RNA polymerase II transcription factor complex	GO:0000976//transcription regulatory region sequence-specific DNA binding;GO:0000977//RNA polymerase II regulatory region sequence-specific DNA binding;GO:0000981//DNA-binding transcription factor activity, RNA polymerase II-specific;GO:0001103//RNA polymerase II repressing transcription factor binding;GO:0001227//DNA-binding transcription repressor activity, RNA polymerase II-specific;GO:0003677…	GO:0000122//negative regulation of transcription by RNA polymerase II;GO:0006355//regulation of transcription, DNA-templated;GO:0006631//fatty acid metabolic process;GO:0006919//activation of cysteine-type endopeptidase activity involved in apoptotic process;GO:0007165//signal transduction;GO:0007275//multicellular organism development;GO:0008217//regulation of blood pressure;GO:0009755//hormone-…
bulk	ENSGALG00000033002	SLC7A3	0.405053	1.01693	5736	6779	0.063	0.222	1.32803	4.9076e-164	1.07776e-159	up	solute carrier family 7 member 3 [Source:NCBI gene;Acc:422213]	-	-	-	-	GO:0016020//membrane;GO:0016021//integral component of membrane	GO:0000064//L-ornithine transmembrane transporter activity;GO:0015174//basic amino acid transmembrane transporter activity;GO:0015181//arginine transmembrane transporter activity;GO:0015189//L-lysine transmembrane transporter activity;GO:0022857//transmembrane transporter activity	GO:0006865//amino acid transport;GO:0015809//arginine transport;GO:0055085//transmembrane transport;GO:0097638//L-arginine import across plasma membrane;GO:1902475//L-alpha-amino acid transmembrane transport;GO:1903352//L-ornithine transmembrane transport;GO:1903401//L-lysine transmembrane transport
bulk	ENSGALG00000013372	IL7R	2.44201	0.571544	5736	6779	0.219	0.056	-2.09513	5.94698e-164	1.30602e-159	down	interleukin 7 receptor [Source:NCBI gene;Acc:426054]	Environmental Information Processing;Environmental Information Processing	Signaling molecules and interaction;Signal transduction	ko04060//Cytokine-cytokine receptor interaction;ko04068//FoxO signaling pathway	K05072;K05072	GO:0009897//external side of plasma membrane;GO:0016020//membrane;GO:0016021//integral component of membrane	GO:0004896//cytokine receptor activity;GO:0005515//protein binding	GO:0000902//cell morphogenesis;GO:0001915//negative regulation of T cell mediated cytotoxicity;GO:0002377//immunoglobulin production;GO:0008284//positive regulation of cell proliferation;GO:0008361//regulation of cell size;GO:0010628//positive regulation of gene expression;GO:0019221//cytokine-mediated signaling pathway;GO:0030217//T cell differentiation;GO:0033089//positive regulation of T cell …
bulk	ENSGALG00000005481	ARHGEF3	5.59735	2.29601	5736	6779	0.425	0.236	-1.28561	1.26724e-163	2.78299e-159	down	Rho guanine nucleotide exchange factor 3 [Source:NCBI gene;Acc:416000]	-	-	-	-	-	GO:0005085//guanyl-nucleotide exchange factor activity;GO:0005089//Rho guanyl-nucleotide exchange factor activity	GO:0035023//regulation of Rho protein signal transduction;GO:0035556//intracellular signal transduction
bulk	ENSGALG00000009856	GNS	2.76674	4.03287	5736	6779	0.315	0.537	0.543619	3.14913e-163	6.91581e-159	up	glucosamine (N-acetyl)-6-sulfatase [Source:NCBI gene;Acc:417829]	Metabolism;Cellular Processes;Metabolism	Global and overview maps;Transport and catabolism;Glycan biosynthesis and metabolism	ko01100//Metabolic pathways;ko04142//Lysosome;ko00531//Glycosaminoglycan degradation	K01137;K01137;K01137	GO:0005764//lysosome	GO:0003824//catalytic activity;GO:0005539//glycosaminoglycan binding;GO:0008449//N-acetylglucosamine-6-sulfatase activity;GO:0008484//sulfuric ester hydrolase activity;GO:0016787//hydrolase activity;GO:0046872//metal ion binding	GO:0030203//glycosaminoglycan metabolic process;GO:0042340//keratan sulfate catabolic process
bulk	ENSGALG00000001428	EFHD1	2.22754	3.37562	5736	6779	0.278	0.498	0.599698	3.70741e-163	8.14183e-159	up	EF-hand domain family member D1 [Source:NCBI gene;Acc:424741]	-	-	-	-	GO:0005743//mitochondrial inner membrane	GO:0005509//calcium ion binding;GO:0061891//calcium ion sensor activity	GO:0031175//neuron projection development;GO:1900069//regulation of cellular hyperosmotic salinity response
bulk	ENSGALG00000009823	PTPRE	0.298582	1.03539	5736	6779	0.055	0.219	1.79397	5.04462e-163	1.10785e-158	up	protein tyrosine phosphatase, receptor type E [Source:NCBI gene;Acc:423962]	-	-	-	-	GO:0005634//nucleus;GO:0005737//cytoplasm;GO:0005886//plasma membrane;GO:0016020//membrane;GO:0016021//integral component of membrane	GO:0004721//phosphoprotein phosphatase activity;GO:0004725//protein tyrosine phosphatase activity;GO:0016787//hydrolase activity;GO:0016791//phosphatase activity	GO:0006470//protein dephosphorylation;GO:0016311//dephosphorylation;GO:0035335//peptidyl-tyrosine dephosphorylation
bulk	ENSGALG00000029429	TGFBI	2.04563	3.47421	5736	6779	0.226	0.443	0.76414	5.3851e-163	1.18262e-158	up	transforming growth factor beta induced [Source:NCBI gene;Acc:395897]	-	-	-	-	GO:0005615//extracellular space;GO:0005802//trans-Golgi network;GO:0031012//extracellular matrix	GO:0005178//integrin binding;GO:0005515//protein binding;GO:0005518//collagen binding;GO:0050840//extracellular matrix binding	GO:0001525//angiogenesis;GO:0007155//cell adhesion;GO:0008283//cell proliferation;GO:0030198//extracellular matrix organization
bulk	ENSGALG00000030363	IFNAR1	0.965515	1.6829	5736	6779	0.134	0.322	0.801575	8.88093e-163	1.95034e-158	up	interferon alpha and beta receptor subunit 1 [Source:NCBI gene;Acc:395665]	Environmental Information Processing;Human Diseases;Human Diseases;Cellular Processes;Organismal Systems;Organismal Systems	Signaling molecules and interaction;Infectious diseases;Infectious diseases;Cell growth and death;Immune system;Immune system	ko04060//Cytokine-cytokine receptor interaction;ko05168//Herpes simplex infection;ko05164//Influenza A;ko04217//Necroptosis;ko04621//NOD-like receptor signaling pathway;ko04620//Toll-like receptor signaling pathway	K05130;K05130;K05130;K05130;K05130;K05130	GO:0005886//plasma membrane;GO:0005887//integral component of plasma membrane;GO:0016020//membrane;GO:0016021//integral component of membrane	GO:0004896//cytokine receptor activity;GO:0004904//interferon receptor activity;GO:0004905//type I interferon receptor activity;GO:0005515//protein binding;GO:0019962//type I interferon binding	GO:0019221//cytokine-mediated signaling pathway;GO:0032496//response to lipopolysaccharide;GO:0032728//positive regulation of interferon-beta production;GO:0032729//positive regulation of interferon-gamma production;GO:0035457//cellular response to interferon-alpha;GO:0042110//T cell activation;GO:0045351//type I interferon biosynthetic process;GO:0045893//positive regulation of transcription, DN…
bulk	ENSGALG00000037396	ASB8	0.373063	0.972634	5736	6779	0.07	0.238	1.38248	1.31063e-162	2.87827e-158	up	ankyrin repeat and SOCS box containing 8 [Source:NCBI gene;Acc:426183]	-	-	-	-	-	GO:0005515//protein binding	GO:0016567//protein ubiquitination;GO:0035556//intracellular signal transduction
bulk	ENSGALG00000035906	YTHDC1	6.70756	3.71022	5736	6779	0.576	0.512	-0.854281	1.3297e-162	2.92015e-158	down	YTH domain containing 1 [Source:NCBI gene;Acc:422656]	-	-	-	-	GO:0005654//nucleoplasm;GO:0005886//plasma membrane	GO:0003723//RNA binding	GO:0010608//posttranscriptional regulation of gene expression
bulk	ENSGALG00000031448	MAPK6	4.08986	5.29158	5736	6779	0.418	0.644	0.371645	1.83635e-162	4.03282e-158	up	mitogen-activated protein kinase 6 [Source:NCBI gene;Acc:415419]	-	-	-	-	GO:0005634//nucleus;GO:0005737//cytoplasm;GO:0005829//cytosol;GO:0032156//septin cytoskeleton;GO:0032991//protein-containing complex	GO:0000166//nucleotide binding;GO:0004672//protein kinase activity;GO:0004674//protein serine/threonine kinase activity;GO:0004707//MAP kinase activity;GO:0005524//ATP binding;GO:0016301//kinase activity;GO:0016740//transferase activity;GO:0019901//protein kinase binding;GO:0046982//protein heterodimerization activity	GO:0000165//MAPK cascade;GO:0006468//protein phosphorylation;GO:0007049//cell cycle;GO:0010468//regulation of gene expression;GO:0016310//phosphorylation;GO:0035556//intracellular signal transduction;GO:0060999//positive regulation of dendritic spine development;GO:0071310//cellular response to organic substance
bulk	ENSGALG00000047316	ENSGALG00000047316	1.47642	2.38246	5736	6779	0.204	0.412	0.690349	2.79596e-162	6.14021e-158	up	G protein-coupled receptor 35-like [Source:NCBI gene;Acc:100857983]	-	-	-	-	GO:0016021//integral component of membrane	GO:0004930//G protein-coupled receptor activity	GO:0007186//G protein-coupled receptor signaling pathway
bulk	ENSGALG00000030432	RASSF2	3.38569	5.60993	5736	6779	0.358	0.602	0.728535	3.4472e-162	7.57039e-158	up	Ras association domain family member 2 [Source:NCBI gene;Acc:419521]	-	-	-	-	GO:0000776//kinetochore;GO:0005634//nucleus;GO:0005654//nucleoplasm;GO:0005737//cytoplasm;GO:0005794//Golgi apparatus;GO:0005829//cytosol;GO:0005886//plasma membrane;GO:0032991//protein-containing complex	GO:0004672//protein kinase activity	GO:0001501//skeletal system development;GO:0001503//ossification;GO:0006468//protein phosphorylation;GO:0007165//signal transduction;GO:0031954//positive regulation of protein autophosphorylation;GO:0033137//negative regulation of peptidyl-serine phosphorylation;GO:0038168//epidermal growth factor receptor signaling pathway via I-kappaB kinase/NF-kappaB cascade;GO:0042981//regulation of apoptotic…
bulk	ENSGALG00000017077	HSPH1	0.493604	3.31702	5736	6779	0.069	0.241	2.74846	1.10252e-161	2.42124e-157	up	heat shock protein family H (Hsp110) member 1 [Source:NCBI gene;Acc:418917]	Genetic Information Processing	Folding, sorting and degradation	ko04141//Protein processing in endoplasmic reticulum	K09485	GO:0005634//nucleus;GO:0005654//nucleoplasm;GO:0005737//cytoplasm;GO:0005829//cytosol;GO:0005874//microtubule;GO:0032991//protein-containing complex	GO:0000166//nucleotide binding;GO:0000774//adenyl-nucleotide exchange factor activity;GO:0005524//ATP binding;GO:0043014//alpha-tubulin binding	GO:0050790//regulation of catalytic activity;GO:0051085//chaperone cofactor-dependent protein refolding
bulk	ENSGALG00000010702	ADSS	1.81511	2.89468	5736	6779	0.257	0.482	0.673343	1.2866e-161	2.8255e-157	up	adenylosuccinate synthase [Source:NCBI gene;Acc:428579]	Metabolism;Metabolism;Metabolism	Global and overview maps;Nucleotide metabolism;Amino acid metabolism	ko01100//Metabolic pathways;ko00230//Purine metabolism;ko00250//Alanine, aspartate and glutamate metabolism	K01939;K01939;K01939	GO:0005737//cytoplasm;GO:0005829//cytosol;GO:0005886//plasma membrane	GO:0000166//nucleotide binding;GO:0000287//magnesium ion binding;GO:0004019//adenylosuccinate synthase activity;GO:0005525//GTP binding;GO:0016874//ligase activity;GO:0046872//metal ion binding	GO:0006164//purine nucleotide biosynthetic process;GO:0006167//AMP biosynthetic process;GO:0044208//'de novo' AMP biosynthetic process
bulk	ENSGALG00000053868	CCLL4	0.0631144	0.864664	5736	6779	0.009	0.122	3.7761	4.18847e-161	9.19831e-157	up	chemokine-like ligand 4 [Source:NCBI gene;Acc:417464]	-	-	-	-	GO:0005576//extracellular region;GO:0005615//extracellular space	GO:0005125//cytokine activity;GO:0008009//chemokine activity;GO:0048020//CCR chemokine receptor binding	GO:0002548//monocyte chemotaxis;GO:0006935//chemotaxis;GO:0006954//inflammatory response;GO:0006955//immune response;GO:0007186//G protein-coupled receptor signaling pathway;GO:0010469//regulation of signaling receptor activity;GO:0030593//neutrophil chemotaxis;GO:0043547//positive regulation of GTPase activity;GO:0048245//eosinophil chemotaxis;GO:0048247//lymphocyte chemotaxis;GO:0070098//chemok…
[truncated: 7,152 more rows]

## Sheet: DifferMarker.Control-vs-H9N2
Cluster	GeneID	GeneName	Control	H9N2-group	cells.1	cells.2	pct.1	pct.2	log2FC	p_value	p_val_adjust	significance	Description	KEGG_A_class	KEGG_B_class	Pathway	K_ID	GO Component	GO Function	GO Process
bulk	ENSGALG00000012802	F13A1	0.230865	4.51144	5736	6936	0.04	0.389	4.28847	0	0	up	coagulation factor XIII A chain [Source:NCBI gene;Acc:395420]	-	-	-	-	-	GO:0003810//protein-glutamine gamma-glutamyltransferase activity;GO:0046872//metal ion binding	GO:0007596//blood coagulation;GO:0018149//peptide cross-linking;GO:0072378//blood coagulation, fibrin clot formation
bulk	ENSGALG00000025945	AVD	9.3792	176.02	5736	6936	0.475	0.999	4.23013	0	0	up	avidin [Source:NCBI gene;Acc:396260]	-	-	-	-	GO:0005576//extracellular region	GO:0009374//biotin binding	GO:0019731//antibacterial humoral response
bulk	ENSGALG00000033171	TGM4	1.09264	11.8249	5736	6936	0.105	0.531	3.43594	0	0	up	transglutaminase 4 [Source:NCBI gene;Acc:420706]	-	-	-	-	GO:0005737//cytoplasm;GO:0005794//Golgi apparatus;GO:0062023//collagen-containing extracellular matrix	GO:0003810//protein-glutamine gamma-glutamyltransferase activity;GO:0046872//metal ion binding	GO:0018149//peptide cross-linking
bulk	ENSGALG00000027716	ENSGALG00000027716	1.1596	10.8579	5736	6936	0.13	0.54	3.22704	0	0	up	HPS5, biogenesis of lysosomal organelles complex 2 subunit 2 [Source:NCBI gene;Acc:423079]	-	-	-	-	GO:0005576//extracellular region;GO:0005615//extracellular space;GO:0034364//high-density lipoprotein particle	GO:0042056//chemoattractant activity	GO:0006953//acute-phase response;GO:0050918//positive chemotaxis;GO:0060326//cell chemotaxis
[truncated: 3,098 more rows]
