# Supplementary material for: Dissection of key factors correlating with H5N1 avian influenza virus driven inflammatory lung injury of chicken identified by single-cell analysis
Source: PLoS Pathog. 2023 Oct 11;19(10):e1011685. doi: 10.1371/journal.ppat.1011685 (PMC10593216; doi:10.1371/journal.ppat.1011685)
Supplement: S7 File — (XLSX) [file ppat.1011685.s007.xlsx]

## Sheet: Control-vs-H5N1group.GO_0051607
id	Symbol	log2FC	Cluster	Type	Y
ENSGALG00000013723	OASL	100	B_cell	up	1
ENSGALG00000021656	PTPN22	1.44697	CD4_T_cell	up	1
ENSGALG00000006785	IRF1	1.8011	CD4_T_cell	up	2
ENSGALG00000016400	RSAD2	1.99647	CD4_T_cell	up	3
ENSGALG00000002234	UNC13D	2.37959	CD4_T_cell	up	4
ENSGALG00000014297	IRF7	2.85974	CD4_T_cell	up	5
ENSGALG00000030661	STAT2	2.88984	CD4_T_cell	up	6
ENSGALG00000007651	STAT1	4.45292	CD4_T_cell	up	7
ENSGALG00000041192	IFIH1	4.55312	CD4_T_cell	up	8
ENSGALG00000013723	OASL	4.89109	CD4_T_cell	up	9
ENSGALG00000045085	IFIT5	5.43348	CD4_T_cell	up	10
ENSGALG00000016142	MX1	5.48935	CD4_T_cell	up	11
ENSGALG00000009639	DDX60	5.86223	CD4_T_cell	up	12
ENSGALG00000021656	PTPN22	0.515222	CD8_T_cell	up	1
ENSGALG00000002234	UNC13D	0.547101	CD8_T_cell	up	2
ENSGALG00000006785	IRF1	0.847193	CD8_T_cell	up	3
ENSGALG00000014297	IRF7	1.12315	CD8_T_cell	up	4
ENSGALG00000001231	SAMHD1	1.25232	CD8_T_cell	up	5
ENSGALG00000045511	PARP9	2.08429	CD8_T_cell	up	6
ENSGALG00000016400	RSAD2	2.47673	CD8_T_cell	up	7
ENSGALG00000030661	STAT2	3.08976	CD8_T_cell	up	8
ENSGALG00000041192	IFIH1	3.47396	CD8_T_cell	up	9
ENSGALG00000007651	STAT1	4.6541	CD8_T_cell	up	10
ENSGALG00000013723	OASL	4.8393	CD8_T_cell	up	11
ENSGALG00000045085	IFIT5	5.28329	CD8_T_cell	up	12
ENSGALG00000016142	MX1	5.68412	CD8_T_cell	up	13
ENSGALG00000009639	DDX60	6.53169	CD8_T_cell	up	14
ENSGALG00000016400	RSAD2	2.21876	Cytotoxic_T_cell	up	1
ENSGALG00000030661	STAT2	2.61345	Cytotoxic_T_cell	up	2
ENSGALG00000007651	STAT1	3.20522	Cytotoxic_T_cell	up	3
ENSGALG00000016142	MX1	4.09177	Cytotoxic_T_cell	up	4
ENSGALG00000041192	IFIH1	4.20013	Cytotoxic_T_cell	up	5
ENSGALG00000013723	OASL	4.70629	Cytotoxic_T_cell	up	6
ENSGALG00000009903	IFNG	4.92564	Cytotoxic_T_cell	up	7
ENSGALG00000045085	IFIT5	5.65168	Cytotoxic_T_cell	up	8
ENSGALG00000009639	DDX60	100	Cytotoxic_T_cell	up	9
ENSGALG00000006805	PLSCR1	1.35246	DC	up	1
ENSGALG00000007651	STAT1	3.24346	DC	up	2
ENSGALG00000016400	RSAD2	3.96	DC	up	3
ENSGALG00000016142	MX1	4.02076	DC	up	4
ENSGALG00000013723	OASL	4.3174	DC	up	5
ENSGALG00000041192	IFIH1	4.75681	DC	up	6
ENSGALG00000045085	IFIT5	5.22482	DC	up	7
ENSGALG00000009639	DDX60	5.2653	DC	up	8
ENSGALG00000015062	IFNKL1	100	DC	up	9
ENSGALG00000013723	OASL	5.65145	Epithelial_cell	up	1
ENSGALG00000011642	ANKRD17	1.56696	Fibroblast	up	1
ENSGALG00000010642	IRF2	1.62509	Fibroblast	up	2
ENSGALG00000012885	BCL2	1.86121	Fibroblast	up	3
ENSGALG00000001231	SAMHD1	2.75494	Fibroblast	up	4
ENSGALG00000030661	STAT2	3.17069	Fibroblast	up	5
ENSGALG00000014297	IRF7	3.67189	Fibroblast	up	6
ENSGALG00000007651	STAT1	3.69248	Fibroblast	up	7
ENSGALG00000041129	TMEM173	4.66494	Fibroblast	up	8
ENSGALG00000012075	DTX3L	5.12346	Fibroblast	up	9
ENSGALG00000045511	PARP9	5.17334	Fibroblast	up	10
ENSGALG00000041192	IFIH1	5.24961	Fibroblast	up	11
ENSGALG00000013723	OASL	5.70861	Fibroblast	up	12
ENSGALG00000045085	IFIT5	6.03595	Fibroblast	up	13
ENSGALG00000016400	RSAD2	6.62997	Fibroblast	up	14
ENSGALG00000016142	MX1	7.89278	Fibroblast	up	15
ENSGALG00000013468	TLR3	100	Fibroblast	up	16
ENSGALG00000015004	RIOK3	0.878863	M2_macrophage	up	1
ENSGALG00000002234	UNC13D	1.01448	M2_macrophage	up	2
ENSGALG00000030363	IFNAR1	1.12148	M2_macrophage	up	3
ENSGALG00000001231	SAMHD1	1.57051	M2_macrophage	up	4
ENSGALG00000012075	DTX3L	2.11127	M2_macrophage	up	5
ENSGALG00000030661	STAT2	2.66775	M2_macrophage	up	6
ENSGALG00000045511	PARP9	3.04865	M2_macrophage	up	7
ENSGALG00000016400	RSAD2	3.31217	M2_macrophage	up	8
ENSGALG00000045085	IFIT5	4.25456	M2_macrophage	up	9
ENSGALG00000013723	OASL	4.27146	M2_macrophage	up	10
ENSGALG00000007651	STAT1	4.29367	M2_macrophage	up	11
ENSGALG00000041192	IFIH1	4.54362	M2_macrophage	up	12
ENSGALG00000016142	MX1	4.75296	M2_macrophage	up	13
ENSGALG00000006805	PLSCR1	0.367865	Macrophage	up	1
ENSGALG00000006785	IRF1	0.701197	Macrophage	up	2
ENSGALG00000030363	IFNAR1	0.835692	Macrophage	up	3
ENSGALG00000011389	TRAF3	0.887931	Macrophage	up	4
ENSGALG00000001231	SAMHD1	1.07307	Macrophage	up	5
ENSGALG00000015004	RIOK3	1.38012	Macrophage	up	6
ENSGALG00000014297	IRF7	1.42665	Macrophage	up	7
ENSGALG00000012075	DTX3L	1.64481	Macrophage	up	8
ENSGALG00000030661	STAT2	2.34746	Macrophage	up	9
ENSGALG00000045511	PARP9	2.69382	Macrophage	up	10
ENSGALG00000016400	RSAD2	3.09167	Macrophage	up	11
ENSGALG00000041129	TMEM173	3.15862	Macrophage	up	12
ENSGALG00000041192	IFIH1	3.17466	Macrophage	up	13
ENSGALG00000007651	STAT1	3.19288	Macrophage	up	14
ENSGALG00000045085	IFIT5	3.79728	Macrophage	up	15
ENSGALG00000013723	OASL	4.08664	Macrophage	up	16
ENSGALG00000016142	MX1	4.698	Macrophage	up	17
ENSGALG00000009639	DDX60	100	Macrophage	up	18
ENSGALG00000006785	IRF1	1.49104	Macrophage_like	up	1
ENSGALG00000013723	OASL	1.50078	Macrophage_like	up	2
ENSGALG00000045085	IFIT5	2.20079	Macrophage_like	up	3
ENSGALG00000016400	RSAD2	3.40917	Th17	up	1
ENSGALG00000013723	OASL	3.86864	Th17	up	2
ENSGALG00000030661	STAT2	3.94043	Th17	up	3
ENSGALG00000041192	IFIH1	4.34764	Th17	up	4
ENSGALG00000016142	MX1	4.57677	Th17	up	5
ENSGALG00000007651	STAT1	4.98839	Th17	up	6
ENSGALG00000045085	IFIT5	5.23273	Th17	up	7
ENSGALG00000009639	DDX60	6.51255	Th17	up	8
ENSGALG00000021656	PTPN22	0.920361	Th2	up	1
ENSGALG00000002234	UNC13D	1.15016	Th2	up	2
ENSGALG00000006785	IRF1	1.76284	Th2	up	3
ENSGALG00000014297	IRF7	2.36079	Th2	up	4
ENSGALG00000016400	RSAD2	4.22015	Th2	up	5
ENSGALG00000030661	STAT2	4.23508	Th2	up	6
ENSGALG00000041192	IFIH1	4.51149	Th2	up	7
ENSGALG00000013723	OASL	5.36912	Th2	up	8
ENSGALG00000007651	STAT1	5.52093	Th2	up	9
ENSGALG00000045085	IFIT5	6.54115	Th2	up	10
ENSGALG00000016142	MX1	7.46169	Th2	up	11
ENSGALG00000009639	DDX60	8.04709	Th2	up	12
ENSGALG00000041192	IFIH1	4.51238	Treg	up	1
ENSGALG00000045085	IFIT5	5.63355	Treg	up	2
ENSGALG00000016400	RSAD2	5.65081	Treg	up	3
ENSGALG00000007651	STAT1	6.63245	Treg	up	4
ENSGALG00000013723	OASL	7.11334	Treg	up	5
ENSGALG00000016142	MX1	100	Treg	up	6
ENSGALG00000045085	IFIT5	5.88766	Type_II_alveolar_epithelial_cell	up	1
ENSGALG00000013723	OASL	100	Type_II_alveolar_epithelial_cell	up	2
ENSGALG00000006785	IRF1	1.47534	Vascular_endothelial_cell	up	1
ENSGALG00000001231	SAMHD1	2.11044	Vascular_endothelial_cell	up	2
ENSGALG00000012075	DTX3L	2.11358	Vascular_endothelial_cell	up	3
ENSGALG00000014297	IRF7	2.42934	Vascular_endothelial_cell	up	4
ENSGALG00000045511	PARP9	2.98236	Vascular_endothelial_cell	up	5
ENSGALG00000030661	STAT2	3.05324	Vascular_endothelial_cell	up	6
ENSGALG00000007651	STAT1	3.85075	Vascular_endothelial_cell	up	7
ENSGALG00000041192	IFIH1	4.06156	Vascular_endothelial_cell	up	8
ENSGALG00000041129	TMEM173	4.40838	Vascular_endothelial_cell	up	9
ENSGALG00000013468	TLR3	4.91639	Vascular_endothelial_cell	up	10
ENSGALG00000016400	RSAD2	5.09334	Vascular_endothelial_cell	up	11
ENSGALG00000016142	MX1	5.37871	Vascular_endothelial_cell	up	12
ENSGALG00000045085	IFIT5	5.83197	Vascular_endothelial_cell	up	13
ENSGALG00000013723	OASL	6.37305	Vascular_endothelial_cell	up	14
ENSGALG00000009639	DDX60	100	Vascular_endothelial_cell	up	15

## Sheet: Control-vs-H9N2group.GO_0051607
id	Symbol	log2FC	Cluster	Type	Y
ENSGALG00000045085	IFIT5	2.10177	CD4_T_cell	up	1
ENSGALG00000007651	STAT1	2.24632	CD4_T_cell	up	2
ENSGALG00000013723	OASL	3.33221	CD4_T_cell	up	3
ENSGALG00000007651	STAT1	1.6625	CD8_T_cell	up	1
ENSGALG00000045085	IFIT5	2.21981	CD8_T_cell	up	2
ENSGALG00000013723	OASL	2.65194	CD8_T_cell	up	3
ENSGALG00000013723	OASL	2.15722	Cytotoxic_T_cell	up	1
ENSGALG00000013649	CNOT7	0.639579	Epithelial_cell	up	1
ENSGALG00000045085	IFIT5	2.26955	Fibroblast	up	1
ENSGALG00000013723	OASL	3.36456	Fibroblast	up	2
ENSGALG00000016142	MX1	4.75224	Fibroblast	up	3
ENSGALG00000045085	IFIT5	1.58027	M2_macrophage	up	1
ENSGALG00000007651	STAT1	2.21178	M2_macrophage	up	2
ENSGALG00000041192	IFIH1	2.43884	M2_macrophage	up	3
ENSGALG00000016142	MX1	2.89044	M2_macrophage	up	4
ENSGALG00000013723	OASL	2.96675	M2_macrophage	up	5
ENSGALG00000002234	UNC13D	0.603163	Macrophage	up	1
ENSGALG00000001231	SAMHD1	1.12853	Macrophage	up	2
ENSGALG00000030661	STAT2	1.13238	Macrophage	up	3
ENSGALG00000041192	IFIH1	1.71804	Macrophage	up	4
ENSGALG00000045511	PARP9	1.84617	Macrophage	up	5
ENSGALG00000007651	STAT1	1.93222	Macrophage	up	6
ENSGALG00000045085	IFIT5	2.08101	Macrophage	up	7
ENSGALG00000013723	OASL	2.51996	Macrophage	up	8
ENSGALG00000016142	MX1	3.24482	Macrophage	up	9
ENSGALG00000007651	STAT1	2.21138	Th2	up	1
ENSGALG00000045085	IFIT5	2.87941	Th2	up	2
ENSGALG00000013723	OASL	3.1111	Th2	up	3
ENSGALG00000006785	IRF1	0.805553	Vascular_endothelial_cell	up	1
ENSGALG00000041192	IFIH1	1.79834	Vascular_endothelial_cell	up	2
ENSGALG00000007651	STAT1	2.2364	Vascular_endothelial_cell	up	3
ENSGALG00000016400	RSAD2	2.26887	Vascular_endothelial_cell	up	4
ENSGALG00000045085	IFIT5	2.86622	Vascular_endothelial_cell	up	5
ENSGALG00000016142	MX1	3.25269	Vascular_endothelial_cell	up	6
ENSGALG00000013723	OASL	3.97868	Vascular_endothelial_cell	up	7
