# Supplementary material for: Dissection of key factors correlating with H5N1 avian influenza virus driven inflammatory lung injury of chicken identified by single-cell analysis
Source: PLoS Pathog. 2023 Oct 11;19(10):e1011685. doi: 10.1371/journal.ppat.1011685 (PMC10593216; doi:10.1371/journal.ppat.1011685)
Supplement: S8 File — (XLSX) [file ppat.1011685.s008.xlsx]

## Sheet: Virus_Cell.info
cells	orig.ident	seurat_clusters	virus_nUMI
Control_AAACCCACAAGCAATA	Control	CD8_T_cell	0
Control_AAACCCATCCTAGCTC	Control	CD4_T_cell	0
Control_AAACCCATCTTAGCCC	Control	CD4_T_cell	0
Control_AAACGAACAGTGGCTC	Control	CD4_T_cell	0
Control_AAACGAACATAATCGC	Control	Macrophage	0
Control_AAACGAAGTCTTCCGT	Control	M2_macrophage	0
Control_AAACGAATCAGGTAAA	Control	CD4_T_cell	0
Control_AAACGAATCGGTTAGT	Control	M2_macrophage	0
Control_AAACGCTGTGTTGATC	Control	CD4_T_cell	0
Control_AAACGCTGTTAAGACA	Control	Macrophage	0
Control_AAAGAACAGTTGAAGT	Control	CD4_T_cell	0
Control_AAAGAACCAAAGCTCT	Control	Vascular_endothelial_cell	0
Control_AAAGAACCACTTGACA	Control	Th2	0
Control_AAAGAACCATCAGCTA	Control	CD4_T_cell	0
Control_AAAGAACGTAGTTCCA	Control	Vascular_endothelial_cell	0
Control_AAAGAACGTGAATAAC	Control	CD4_T_cell	0
Control_AAAGAACGTTCAAGTC	Control	M2_macrophage	0
Control_AAAGGATAGGCCCACT	Control	Fibroblast	0
Control_AAAGGATAGGTGCCAA	Control	Th2	0
Control_AAAGGATCACCCTTAC	Control	CD8_T_cell	0
Control_AAAGGATGTCTGATCA	Control	Th2	0
Control_AAAGGATTCAACCCGG	Control	CD4_T_cell	0
Control_AAAGGATTCCGTGGGT	Control	CD4_T_cell	0
Control_AAAGGATTCTGCTGAA	Control	Treg	0
Control_AAAGGGCCAGATAAAC	Control	CD4_T_cell	0
Control_AAAGGGCTCCTGTTAT	Control	DC	0
Control_AAAGGGCTCGAACCTA	Control	CD8_T_cell	0
Control_AAAGGGCTCGGACTGC	Control	Type_II_alveolar_epithelial_cell	0
Control_AAAGGGCTCTAGGCAT	Control	CD4_T_cell	0
Control_AAAGGGCTCTGAATGC	Control	Macrophage	0
Control_AAAGGTAAGGTCACCC	Control	CD4_T_cell	0
Control_AAAGGTACAACGCATT	Control	CD8_T_cell	0
Control_AAAGGTATCCTGGGAC	Control	CD4_T_cell	0
Control_AAAGGTATCGACATCA	Control	Th2	0
Control_AAAGGTATCGGATACT	Control	Macrophage	0
Control_AAAGTCCCACTGCATA	Control	Macrophage	0
Control_AAAGTCCGTGCAATAA	Control	Fibroblast	0
Control_AAAGTCCGTTGCGGAA	Control	Th2	0
Control_AAAGTCCTCACCTCGT	Control	CD4_T_cell	0
Control_AAAGTGAAGTACAGAT	Control	CD4_T_cell	0
Control_AAAGTGAAGTTGAATG	Control	CD8_T_cell	0
Control_AAAGTGACAGCGCGTT	Control	Th17	0
Control_AAAGTGATCAAGCCGC	Control	DC	0
Control_AAAGTGATCGATAACC	Control	Th2	0
Control_AAAGTGATCGATGGAG	Control	CD4_T_cell	0
Control_AAATGGAAGACATAGT	Control	Th2	0
Control_AAATGGACAAGAGAGA	Control	CD8_T_cell	0
Control_AAATGGAGTTGTGCAT	Control	Fibroblast	0
Control_AACAAAGAGATACTGA	Control	CD4_T_cell	0
Control_AACAAAGAGTGACACG	Control	Macrophage	0
Control_AACAAAGTCTTACCGC	Control	M2_macrophage	0
Control_AACAACCAGGTCGACA	Control	CD4_T_cell	0
Control_AACAACCCAAATTGGA	Control	Th2	0
Control_AACAACCCACTCAAGT	Control	DC	0
Control_AACAACCTCTTCCCAG	Control	CD4_T_cell	0
Control_AACAAGACATGTACGT	Control	DC	0
Control_AACAAGAGTCCACTCT	Control	CD4_T_cell	0
Control_AACAAGATCCATAAGC	Control	CD4_T_cell	0
Control_AACAAGATCCATTCAT	Control	CD4_T_cell	0
Control_AACACACAGCTCGACC	Control	Macrophage	0
Control_AACACACAGTAAACTG	Control	CD8_T_cell	0
Control_AACACACCAGAGATTA	Control	CD4_T_cell	0
Control_AACACACGTGGACCAA	Control	DC	0
Control_AACACACGTTCCTACC	Control	Vascular_endothelial_cell	0
Control_AACACACTCACTTGTT	Control	Th2	0
Control_AACAGGGAGATAACGT	Control	CD4_T_cell	0
Control_AACAGGGAGCAGATAT	Control	Macrophage	0
Control_AACAGGGAGGCACTAG	Control	CD4_T_cell	0
Control_AACAGGGAGGGTACAC	Control	Th2	0
Control_AACAGGGGTCTAGATC	Control	M2_macrophage	0
Control_AACCAACCAGCCTTCT	Control	M2_macrophage	0
Control_AACCAACCAGCGTGCT	Control	CD8_T_cell	0
Control_AACCAACCAGGTGGAT	Control	Th2	0
Control_AACCAACGTATGATCC	Control	Th2	0
Control_AACCACAAGGGTTTCT	Control	CD8_T_cell	0
Control_AACCACACAAGAGATT	Control	Th2	0
Control_AACCACACATACAGAA	Control	CD8_T_cell	0
Control_AACCATGAGAATCGCG	Control	Macrophage	0
Control_AACCATGCACATAGCT	Control	M2_macrophage	0
Control_AACCATGCAGACAATA	Control	M2_macrophage	0
Control_AACCATGCATACAGCT	Control	Fibroblast	0
Control_AACCATGGTCCCGCAA	Control	CD8_T_cell	0
Control_AACCATGGTGGGATTG	Control	M2_macrophage	0
Control_AACCATGGTTAAGGGC	Control	Vascular_endothelial_cell	0
Control_AACCATGTCATGCATG	Control	M2_macrophage	0
Control_AACCATGTCGGCTGAC	Control	Macrophage	0
Control_AACCCAAAGCAGGTCA	Control	Fibroblast	0
Control_AACCCAACATATCGGT	Control	CD4_T_cell	0
Control_AACCCAATCTGCGATA	Control	CD4_T_cell	0
Control_AACCTGAAGATTGACA	Control	M2_macrophage	0
Control_AACCTGAGTTCCTAAG	Control	CD4_T_cell	0
Control_AACCTGATCATGTCTT	Control	Treg	0
Control_AACCTTTAGCATCGAG	Control	DC	0
Control_AACCTTTAGGTGGGTT	Control	CD8_T_cell	0
Control_AACCTTTCAATAACGA	Control	CD8_T_cell	0
Control_AACCTTTCAGCACCCA	Control	CD8_T_cell	0
Control_AACCTTTCATACCACA	Control	Fibroblast	0
Control_AACCTTTGTGAGATAT	Control	CD4_T_cell	0
Control_AACCTTTGTGCCGGTT	Control	CD4_T_cell	0
Control_AACCTTTGTTCAAGGG	Control	CD4_T_cell	0
Control_AACCTTTTCACCATCC	Control	CD4_T_cell	0
Control_AACGAAAAGCGTGCCT	Control	M2_macrophage	0
Control_AACGAAAAGTGGTGAC	Control	Fibroblast	0
Control_AACGAAACAAACACCT	Control	DC	0
Control_AACGAAAGTATACCCA	Control	Vascular_endothelial_cell	0
Control_AACGAAATCTGACAGT	Control	Macrophage	0
Control_AACGGGAAGAAACTGT	Control	CD4_T_cell	0
Control_AACGGGACACAGCCTG	Control	Treg	0
Control_AACGGGACAGGTATGG	Control	Macrophage	0
Control_AACGGGACAGTGGTGA	Control	CD8_T_cell	0
Control_AACGGGACATACTGTG	Control	Treg	0
Control_AACGGGACATGGTGGA	Control	CD4_T_cell	0
Control_AACGGGAGTACTGCCG	Control	M2_macrophage	0
Control_AACGGGAGTGAGAACC	Control	CD4_T_cell	0
Control_AACGGGAGTGTAACGG	Control	CD4_T_cell	0
Control_AACGGGAGTTATTCCT	Control	Epithelial_cell	0
Control_AACGGGAGTTATTCTC	Control	M2_macrophage	0
Control_AACGGGATCCACAAGT	Control	CD4_T_cell	0
Control_AACGTCAAGACTTAAG	Control	CD4_T_cell	0
Control_AACGTCACAAGAATGT	Control	CD4_T_cell	0
Control_AACGTCACATCATTGG	Control	CD4_T_cell	0
Control_AACGTCATCCAAACCA	Control	CD8_T_cell	0
Control_AACGTCATCCAGGACC	Control	CD4_T_cell	0
Control_AACTTCTCAAGAATGT	Control	CD4_T_cell	0
Control_AACTTCTCAAGTCATC	Control	Th2	0
Control_AACTTCTGTATTGACC	Control	CD8_T_cell	0
Control_AACTTCTGTCCGGACT	Control	M2_macrophage	0
Control_AACTTCTGTTCAAGGG	Control	Cytotoxic_T_cell	0
Control_AACTTCTTCGAAATCC	Control	Macrophage	0
Control_AAGAACAAGACGCCAA	Control	Vascular_endothelial_cell	0
Control_AAGAACAAGCCTAGGA	Control	Cytotoxic_T_cell	0
Control_AAGAACAAGGATACGC	Control	CD4_T_cell	0
Control_AAGAACAAGTAGACAT	Control	CD4_T_cell	0
Control_AAGAACACACATCATG	Control	Fibroblast	0
Control_AAGAACACACTAGTAC	Control	CD4_T_cell	0
Control_AAGAACACAGCACGAA	Control	CD4_T_cell	0
Control_AAGAACAGTAACTAAG	Control	CD4_T_cell	0
Control_AAGAACAGTGAATAAC	Control	CD4_T_cell	0
Control_AAGACAAAGCAATTCC	Control	CD8_T_cell	0
Control_AAGACAACACCAGTTA	Control	CD4_T_cell	0
Control_AAGACAACAGTATTCG	Control	Th2	0
Control_AAGACTCAGATGAACT	Control	CD8_T_cell	0
Control_AAGACTCAGCCGGAAT	Control	Macrophage_like	0
Control_AAGACTCAGGTAGTCG	Control	Vascular_endothelial_cell	0
Control_AAGACTCCAATGTCAC	Control	CD8_T_cell	0
Control_AAGACTCCACTAACGT	Control	Fibroblast	0
Control_AAGACTCGTACGTGAG	Control	M2_macrophage	0
Control_AAGACTCGTCCGGACT	Control	CD4_T_cell	0
Control_AAGACTCTCCGTTGGG	Control	CD8_T_cell	0
Control_AAGATAGCAAAGCACG	Control	Th2	0
Control_AAGATAGTCCCACAGG	Control	Vascular_endothelial_cell	0
Control_AAGATAGTCCTCAGGG	Control	CD8_T_cell	0
Control_AAGCATCCAAAGCTCT	Control	Macrophage	0
Control_AAGCATCCAAGTGGAC	Control	CD4_T_cell	0
Control_AAGCATCCACACTGGC	Control	Epithelial_cell	0
Control_AAGCATCCACCGGCTA	Control	Fibroblast	0
Control_AAGCATCCACTGCGAC	Control	CD4_T_cell	0
Control_AAGCATCGTGTTAACC	Control	CD8_T_cell	0
Control_AAGCCATAGTGCGTCC	Control	CD4_T_cell	0
Control_AAGCCATCAACTGGTT	Control	M2_macrophage	0
Control_AAGCCATGTCATCAGT	Control	CD8_T_cell	0
Control_AAGCCATTCCATCTGC	Control	Th2	0
Control_AAGCCATTCCATTGGA	Control	CD8_T_cell	0
Control_AAGCCATTCGATGCTA	Control	Th2	0
Control_AAGCGAGAGGCGAACT	Control	CD8_T_cell	0
Control_AAGCGAGAGTTCCGGC	Control	CD4_T_cell	0
Control_AAGCGAGCAGCGTAGA	Control	CD4_T_cell	0
Control_AAGCGAGCATGTTACG	Control	Macrophage	0
Control_AAGCGAGGTGTGATGG	Control	Fibroblast	0
Control_AAGCGAGTCGGTCACG	Control	Vascular_endothelial_cell	0
Control_AAGCGTTAGGCAGCTA	Control	CD4_T_cell	0
Control_AAGCGTTAGTGACACG	Control	CD8_T_cell	0
Control_AAGCGTTAGTGGATAT	Control	Th2	0
Control_AAGCGTTAGTTTCTTC	Control	Th2	0
Control_AAGCGTTCACGAAGAC	Control	Vascular_endothelial_cell	0
Control_AAGCGTTCAGCGTAGA	Control	Cytotoxic_T_cell	0
Control_AAGCGTTGTGTATTGC	Control	CD8_T_cell	0
Control_AAGCGTTTCAGCGCAC	Control	CD8_T_cell	0
Control_AAGGAATAGGCTTAGG	Control	Th2	0
Control_AAGGAATAGTCTCTGA	Control	CD4_T_cell	0
Control_AAGGAATCACACGTGC	Control	Th2	0
Control_AAGGAATCACTGCGAC	Control	CD8_T_cell	0
Control_AAGGAATCATGAATCC	Control	CD8_T_cell	0
Control_AAGGAATGTCCGAAGA	Control	M2_macrophage	0
Control_AAGGAATGTCGGATTT	Control	CD4_T_cell	0
Control_AAGGAATGTGCCGTTG	Control	Th2	0
Control_AAGGAATGTGGAAATT	Control	CD8_T_cell	0
Control_AAGGAATGTTTCCCAC	Control	M2_macrophage	0
Control_AAGGTAAAGACTCTAC	Control	Vascular_endothelial_cell	0
Control_AAGGTAAAGCCATCCG	Control	Th2	0
Control_AAGGTAACATGCACTA	Control	Epithelial_cell	0
Control_AAGGTAAGTGAACGGT	Control	Fibroblast	0
Control_AAGGTAAGTGACTGAG	Control	Epithelial_cell	0
Control_AAGGTAAGTGTTAACC	Control	Vascular_endothelial_cell	0
Control_AAGGTAATCAGTGCGC	Control	Th2	0
Control_AAGGTAATCGAAATCC	Control	DC	0
Control_AAGGTAATCGCAGTGC	Control	CD4_T_cell	0
Control_AAGTACCAGAGTCCGA	Control	Th2	0
Control_AAGTACCCAATTGAGA	Control	M2_macrophage	0
Control_AAGTACCCAGAGGTTG	Control	CD4_T_cell	0
Control_AAGTACCCAGCCTATA	Control	Macrophage	0
Control_AAGTACCGTACTTGTG	Control	CD4_T_cell	0
Control_AAGTACCGTCTTAGTG	Control	CD8_T_cell	0
Control_AAGTACCGTCTTTCAT	Control	CD8_T_cell	0
Control_AAGTACCTCAATCTCT	Control	CD4_T_cell	0
Control_AAGTACCTCAGCATTG	Control	CD4_T_cell	0
Control_AAGTACCTCCCAATAG	Control	Cytotoxic_T_cell	0
Control_AAGTACCTCGCCATAA	Control	Vascular_endothelial_cell	0
Control_AAGTACCTCGCGGACT	Control	Fibroblast	0
Control_AAGTCGTAGCAAGTCG	Control	Th2	0
Control_AAGTCGTAGCACTCCG	Control	M2_macrophage	0
Control_AAGTCGTCATGGGTTT	Control	CD4_T_cell	0
Control_AAGTCGTTCAAGTGTC	Control	Vascular_endothelial_cell	0
Control_AAGTCGTTCTGGCCAG	Control	M2_macrophage	0
Control_AAGTGAAAGAGTGTGC	Control	CD8_T_cell	0
Control_AAGTGAACAGCAGTAG	Control	CD8_T_cell	0
Control_AAGTGAAGTGCCCAGT	Control	CD4_T_cell	0
Control_AAGTGAAGTTACGGAG	Control	Th2	0
Control_AAGTTCGCAACAGTGG	Control	Epithelial_cell	0
Control_AAGTTCGCACAGAGCA	Control	CD4_T_cell	0
Control_AAGTTCGCATGGGTCC	Control	CD4_T_cell	0
Control_AAGTTCGGTGCCTGCA	Control	Th2	0
Control_AAGTTCGTCGCCGATG	Control	Vascular_endothelial_cell	0
Control_AAGTTCGTCGTGGACC	Control	CD4_T_cell	0
Control_AATAGAGCAACGAGGT	Control	Epithelial_cell	0
Control_AATAGAGCAATCAAGA	Control	M2_macrophage	0
Control_AATAGAGCACAATGCT	Control	M2_macrophage	0
Control_AATAGAGGTACACGCC	Control	Vascular_endothelial_cell	0
Control_AATAGAGGTATGCAAA	Control	M2_macrophage	0
Control_AATAGAGGTCATGGCC	Control	CD4_T_cell	0
Control_AATAGAGTCCTAACAG	Control	CD4_T_cell	0
Control_AATCACGAGTAGTCTC	Control	CD4_T_cell	0
Control_AATCACGAGTCCGCCA	Control	CD8_T_cell	0
Control_AATCACGGTTAGCTAC	Control	CD4_T_cell	0
Control_AATCACGGTTCGGACC	Control	Macrophage	0
Control_AATCGACAGGTAGCAC	Control	Vascular_endothelial_cell	0
Control_AATCGACAGTGACCTT	Control	M2_macrophage	0
Control_AATCGACCAGCTCTGG	Control	Vascular_endothelial_cell	0
Control_AATCGACGTATGTGTC	Control	CD4_T_cell	0
Control_AATCGACGTGGACTAG	Control	Macrophage	0
Control_AATCGACTCCCAGCGA	Control	Th17	0
Control_AATCGACTCGCAGTTA	Control	DC	0
Control_AATCGTGAGACCTCAT	Control	Vascular_endothelial_cell	0
Control_AATCGTGAGAGCATTA	Control	DC	0
Control_AATCGTGAGCCTCTTC	Control	Fibroblast	0
Control_AATCGTGAGGTTGCCC	Control	M2_macrophage	0
Control_AATCGTGAGTCATGAA	Control	CD8_T_cell	0
Control_AATCGTGAGTTCATGC	Control	Treg	0
Control_AATCGTGCACCCATAA	Control	CD4_T_cell	0
Control_AATCGTGGTCACGACC	Control	Vascular_endothelial_cell	0
Control_AATCGTGTCGGTATGT	Control	CD8_T_cell	0
Control_AATCGTGTCGTAGCTA	Control	DC	0
Control_AATCGTGTCTGTCGTC	Control	Th2	0
Control_AATGAAGAGCACAAAT	Control	Th2	0
Control_AATGAAGAGCCTAGGA	Control	Fibroblast	0
Control_AATGAAGGTACATTGC	Control	CD4_T_cell	0
Control_AATGAAGGTACCAATC	Control	Macrophage_like	0
Control_AATGAAGTCGAACGCC	Control	CD8_T_cell	0
Control_AATGACCAGCATAGGC	Control	CD8_T_cell	0
Control_AATGACCAGTACTGGG	Control	CD4_T_cell	0
Control_AATGACCCACCAAAGG	Control	CD4_T_cell	0
Control_AATGACCCAGCTGTGC	Control	M2_macrophage	0
Control_AATGACCGTATGGTAA	Control	CD8_T_cell	0
Control_AATGACCTCCGTGTGG	Control	Fibroblast	0
Control_AATGACCTCTGAGCAT	Control	Cytotoxic_T_cell	0
Control_AATGCCAAGACGACTG	Control	Macrophage	0
Control_AATGCCAAGGCACGAT	Control	M2_macrophage	0
Control_AATGCCAGTACGACAG	Control	CD4_T_cell	0
Control_AATGCCATCCAAAGGG	Control	CD4_T_cell	0
Control_AATGCCATCGGTAACT	Control	Th2	0
Control_AATGCCATCGTAACTG	Control	CD4_T_cell	0
Control_AATGGAACACTCATAG	Control	Th2	0
Control_AATGGAAGTCGAACGA	Control	Th2	0
Control_AATGGAAGTTAATCGC	Control	Macrophage	0
Control_AATGGAAGTTCCTTGC	Control	Th2	0
Control_AATGGCTAGCGCACAA	Control	CD8_T_cell	0
Control_AATGGCTAGCTCCCTT	Control	CD8_T_cell	0
Control_AATGGCTAGGAATCGC	Control	Th2	0
Control_AATGGCTGTCCACTCT	Control	Th2	0
Control_AATGGCTTCGGTAAGG	Control	CD4_T_cell	0
Control_AATGGCTTCTGCTGAA	Control	CD8_T_cell	0
Control_AATTCCTAGACGTCCC	Control	Fibroblast	0
Control_AATTCCTAGGCTCTAT	Control	CD4_T_cell	0
Control_AATTCCTAGTCATCCA	Control	CD8_T_cell	0
Control_AATTCCTAGTTTCTTC	Control	CD4_T_cell	0
Control_AATTCCTCATCGGATT	Control	CD8_T_cell	0
Control_AATTCCTGTACGACAG	Control	Th2	0
Control_AATTCCTGTGACTAAA	Control	CD4_T_cell	0
Control_AATTCCTGTGCAGGAT	Control	Th17	0
Control_AATTCCTGTGTAGTGG	Control	Epithelial_cell	0
Control_AATTCCTGTTGCTCAA	Control	Vascular_endothelial_cell	0
Control_AATTCCTTCATCACCC	Control	Macrophage	0
Control_AATTTCCCACGACGCT	Control	CD8_T_cell	0
Control_AATTTCCGTCTCACGG	Control	M2_macrophage	0
Control_AATTTCCGTTCAGTAC	Control	Macrophage	0
Control_ACAAAGACAAGAGATT	Control	Fibroblast	0
Control_ACAAAGACAGAGTAAT	Control	CD8_T_cell	0
Control_ACAAAGATCACAAGAA	Control	Th2	0
Control_ACAAAGATCTGCACCT	Control	CD8_T_cell	0
Control_ACAAAGATCTTCGTAT	Control	Vascular_endothelial_cell	0
Control_ACAACCAGTGTTTCTT	Control	Fibroblast	0
Control_ACAACCATCGCTACAA	Control	Fibroblast	0
Control_ACAAGCTAGAGGCGTT	Control	CD4_T_cell	0
Control_ACAAGCTAGGACAACC	Control	CD4_T_cell	0
Control_ACAAGCTCACCTATCC	Control	CD8_T_cell	0
Control_ACAAGCTGTGATAGTA	Control	CD4_T_cell	0
Control_ACACAGTAGCTAAACA	Control	Th2	0
Control_ACACAGTAGCTTTCTT	Control	M2_macrophage	0
Control_ACACAGTCAGGTCAGA	Control	M2_macrophage	0
Control_ACACAGTGTGTGAGCA	Control	CD4_T_cell	0
Control_ACACAGTTCAAGCCAT	Control	M2_macrophage	0
Control_ACACAGTTCGCCGTGA	Control	Cytotoxic_T_cell	0
Control_ACACCAAAGATGGCAC	Control	Epithelial_cell	0
Control_ACACCAAAGGGTGAGG	Control	CD4_T_cell	0
Control_ACACCAATCAAACTGC	Control	Fibroblast	0
Control_ACACCAATCAGGACGA	Control	CD4_T_cell	0
Control_ACACCAATCTTACGTT	Control	CD4_T_cell	0
Control_ACACGCGAGCGACTTT	Control	CD4_T_cell	0
Control_ACACGCGCAGCGTTGC	Control	CD4_T_cell	0
Control_ACACGCGGTCTACTGA	Control	CD4_T_cell	0
Control_ACACGCGTCTAACGGT	Control	CD4_T_cell	0
Control_ACACTGACACCAGCGT	Control	Th2	0
Control_ACACTGACAGCTACCG	Control	CD8_T_cell	0
Control_ACAGAAAAGATGGGCT	Control	Vascular_endothelial_cell	0
Control_ACAGAAAAGGAGTATT	Control	CD8_T_cell	0
Control_ACAGAAAAGGGAGGTG	Control	Th2	0
Control_ACAGAAACAAACCATC	Control	CD4_T_cell	0
Control_ACAGAAAGTAATACCC	Control	Th2	0
Control_ACAGAAAGTCGACTTA	Control	Macrophage	0
Control_ACAGAAAGTGCCTTCT	Control	DC	0
Control_ACAGCCGCATCGTGGC	Control	Vascular_endothelial_cell	0
Control_ACAGCCGGTACCTTCC	Control	Macrophage	0
Control_ACAGCCGGTAGGGAGG	Control	Fibroblast	0
Control_ACAGCCGGTGCGCTCA	Control	CD8_T_cell	0
Control_ACAGCCGTCAAGCTTG	Control	M2_macrophage	0
Control_ACAGCCGTCCGCGAGT	Control	CD4_T_cell	0
Control_ACAGCCGTCCGTGTAA	Control	M2_macrophage	0
Control_ACAGGGAAGTACCCTA	Control	Macrophage	0
Control_ACAGGGAGTGTTGAGG	Control	DC	0
Control_ACAGGGATCCTTCGAC	Control	CD4_T_cell	0
Control_ACAGGGATCTTTCCGG	Control	CD4_T_cell	0
Control_ACATCCCAGAAGCTCG	Control	Fibroblast	0
Control_ACATCCCAGCGCTGCT	Control	Fibroblast	0
Control_ACATCCCCAGTCAGAG	Control	CD4_T_cell	0
Control_ACATCCCCATCTAACG	Control	Th17	0
Control_ACATCCCTCTACCACC	Control	CD4_T_cell	0
Control_ACATCGAAGATTTGCC	Control	CD4_T_cell	0
Control_ACATCGAAGCCTCTCT	Control	CD4_T_cell	0
Control_ACATCGAAGTGGACGT	Control	CD4_T_cell	0
Control_ACATCGACAGTGTGGA	Control	Th2	0
Control_ACATCGAGTAACAAGT	Control	Th2	0
Control_ACATCGAGTCTCACAA	Control	CD4_T_cell	0
Control_ACATCGATCAACGAGG	Control	Macrophage	0
Control_ACATCGATCGCATGAT	Control	Vascular_endothelial_cell	0
Control_ACATGCAAGCGTTAGG	Control	CD4_T_cell	0
Control_ACATGCAAGGTTCTAC	Control	Treg	0
Control_ACATGCAAGTGAGCCA	Control	Treg	0
Control_ACATGCAGTTTAGAGA	Control	Macrophage	0
Control_ACATGCATCCTGTACC	Control	Fibroblast	0
Control_ACATGCATCTCTATGT	Control	Fibroblast	0
Control_ACATTTCAGAACCCGA	Control	CD4_T_cell	0
Control_ACATTTCAGAGGTATT	Control	CD4_T_cell	0
Control_ACATTTCAGGAAGTAG	Control	Th2	0
Control_ACATTTCAGGCCCAAA	Control	M2_macrophage	0
Control_ACATTTCAGGTTACCT	Control	Vascular_endothelial_cell	0
Control_ACATTTCCAACCACAT	Control	Macrophage	0
Control_ACATTTCGTATGCGTT	Control	Vascular_endothelial_cell	0
Control_ACATTTCGTTCAATCG	Control	Th17	0
Control_ACATTTCTCATGACAC	Control	CD8_T_cell	0
Control_ACATTTCTCCTACTGC	Control	Th2	0
Control_ACATTTCTCGTTCATT	Control	Fibroblast	0
Control_ACATTTCTCTACGGTA	Control	CD4_T_cell	0
Control_ACCAAACCAACAGATA	Control	CD4_T_cell	0
Control_ACCAAACCACTCCGGA	Control	CD4_T_cell	0
Control_ACCAAACCAGATCCTA	Control	Vascular_endothelial_cell	0
Control_ACCAAACCAGCAAGAC	Control	CD4_T_cell	0
Control_ACCAAACCAGCGAACA	Control	CD8_T_cell	0
Control_ACCAAACGTGCACGCT	Control	Th2	0
Control_ACCAAACGTTAGGCTT	Control	Macrophage	0
Control_ACCAACAAGATTTGCC	Control	Vascular_endothelial_cell	0
Control_ACCAACAAGCAGCCCT	Control	CD8_T_cell	0
Control_ACCAACAAGTCTTCCC	Control	CD8_T_cell	0
Control_ACCAACAAGTTGGAGC	Control	Th2	0
Control_ACCAACAGTCCACGCA	Control	Fibroblast	0
Control_ACCAACAGTCGTTGGC	Control	Epithelial_cell	0
Control_ACCAACATCCCATTTA	Control	CD8_T_cell	0
Control_ACCAACATCTGGGCCA	Control	M2_macrophage	0
Control_ACCACAAAGTATAGGT	Control	Th2	0
Control_ACCACAACACAGCCTG	Control	Th2	0
Control_ACCACAACATCGGAAG	Control	DC	0
Control_ACCACAACATTGTACG	Control	CD4_T_cell	0
Control_ACCACAAGTACGTGTT	Control	Macrophage	0
Control_ACCACAAGTATCTCTT	Control	Fibroblast	0
Control_ACCACAATCGTTGTAG	Control	Cytotoxic_T_cell	0
Control_ACCATTTAGAATTGTG	Control	CD8_T_cell	0
Control_ACCATTTAGCTGAGTG	Control	Th17	0
Control_ACCATTTAGGCGATAC	Control	CD8_T_cell	0
Control_ACCATTTAGTCCGCGT	Control	CD8_T_cell	0
Control_ACCATTTCAAATCAAG	Control	Fibroblast	0
Control_ACCATTTCAACGGCTC	Control	CD8_T_cell	0
Control_ACCATTTCAGGCCTGT	Control	M2_macrophage	0
Control_ACCATTTCATTATGCG	Control	Macrophage	0
Control_ACCATTTGTCAGACTT	Control	Th17	0
Control_ACCATTTTCAGCGCAC	Control	CD4_T_cell	0
Control_ACCATTTTCATTTGCT	Control	DC	0
Control_ACCATTTTCCTTGAAG	Control	Macrophage	0
Control_ACCCAAAAGGCCACCT	Control	CD4_T_cell	0
Control_ACCCAAAGTAGATCCT	Control	Macrophage	0
Control_ACCCAAAGTGTCATCA	Control	CD8_T_cell	0
Control_ACCCAAAGTTTCCATT	Control	CD4_T_cell	0
Control_ACCCAAATCTAGCCAA	Control	CD4_T_cell	0
Control_ACCCTCAAGGTCTGGA	Control	CD4_T_cell	0
Control_ACCCTCAAGTAGTCTC	Control	CD4_T_cell	0
Control_ACCCTCACAGAGGCAT	Control	CD8_T_cell	0
Control_ACCCTCACATCGATGT	Control	Th2	0
Control_ACCCTCAGTGCAGTGA	Control	M2_macrophage	0
Control_ACCCTCAGTTAGGGAC	Control	CD8_T_cell	0
Control_ACCCTCATCACTACTT	Control	M2_macrophage	0
Control_ACCCTCATCGCGGTAC	Control	Treg	0
Control_ACCCTTGAGGCGATAC	Control	CD8_T_cell	0
Control_ACCCTTGCAATCGCGC	Control	Fibroblast	0
Control_ACCCTTGCATGCACTA	Control	Th17	0
Control_ACCCTTGCATGGCTAT	Control	Vascular_endothelial_cell	0
Control_ACCCTTGGTCTAACTG	Control	Macrophage_like	0
Control_ACCCTTGGTTCTCGTC	Control	CD4_T_cell	0
Control_ACCCTTGTCTTCGACC	Control	CD4_T_cell	0
Control_ACCGTTCAGCCGAACA	Control	Th17	0
Control_ACCGTTCAGCTAAATG	Control	CD4_T_cell	0
Control_ACCGTTCAGCTGGCCT	Control	CD4_T_cell	0
Control_ACCGTTCCATCGGTTA	Control	CD4_T_cell	0
Control_ACCGTTCGTAGCTCGC	Control	DC	0
Control_ACCGTTCTCCGGCTTT	Control	CD4_T_cell	0
Control_ACCTACCAGCATATGA	Control	CD4_T_cell	0
Control_ACCTACCCATCTAGAC	Control	CD4_T_cell	0
Control_ACCTACCGTAGACGTG	Control	Vascular_endothelial_cell	0
Control_ACCTACCGTCTACAGT	Control	M2_macrophage	0
Control_ACCTACCGTGAAAGTT	Control	CD4_T_cell	0
Control_ACCTACCGTGAGGAAA	Control	Macrophage	0
Control_ACCTACCTCTCATTAC	Control	CD8_T_cell	0
Control_ACCTGAAAGGCACAAC	Control	CD4_T_cell	0
Control_ACCTGAAAGGCTGGAT	Control	Macrophage	0
Control_ACCTGAACAAACACGG	Control	Fibroblast	0
Control_ACCTGAACAACCGTGC	Control	CD4_T_cell	0
Control_ACCTGAAGTAAGAACT	Control	Th2	0
Control_ACCTGAAGTCCACGCA	Control	CD4_T_cell	0
Control_ACCTGTCAGGAATCGC	Control	CD4_T_cell	0
Control_ACCTGTCCACACACTA	Control	CD4_T_cell	0
Control_ACCTGTCGTCGGTGAA	Control	B_cell	0
Control_ACGATCAAGAAACTCA	Control	Vascular_endothelial_cell	0
Control_ACGATCACAAACCACT	Control	CD4_T_cell	0
Control_ACGATCAGTAACTGCT	Control	Epithelial_cell	0
Control_ACGATCAGTCAAAGAT	Control	CD4_T_cell	0
Control_ACGATCAGTGACTCTA	Control	CD4_T_cell	0
Control_ACGATCAGTGGCACTC	Control	CD4_T_cell	0
Control_ACGATCAGTGTCCAAT	Control	CD8_T_cell	0
Control_ACGATCATCTTAGTTC	Control	Vascular_endothelial_cell	0
Control_ACGATGTAGCGATGCA	Control	CD8_T_cell	0
Control_ACGATGTCAACCCTCT	Control	CD4_T_cell	0
Control_ACGATGTCAACCTATG	Control	Cytotoxic_T_cell	0
Control_ACGATGTCACAAGTTC	Control	CD4_T_cell	0
Control_ACGATGTCACGACTAT	Control	Macrophage	0
Control_ACGATGTCATTCTGTT	Control	CD8_T_cell	0
Control_ACGATGTGTCGCATCG	Control	Macrophage	0
Control_ACGATGTGTTGCAACT	Control	Th2	0
Control_ACGCACGAGAGATCGC	Control	Macrophage	0
Control_ACGCACGAGCATATGA	Control	Macrophage	0
Control_ACGCACGAGCCTGTGC	Control	CD8_T_cell	0
Control_ACGCACGCAAGCTGTT	Control	Treg	0
Control_ACGCACGGTGTGCCTG	Control	Fibroblast	0
Control_ACGCACGTCCTACCGT	Control	CD4_T_cell	0
Control_ACGGAAGAGGTAAGGA	Control	Macrophage	0
Control_ACGGAAGCAGTGTGCC	Control	CD8_T_cell	0
Control_ACGGAAGGTTGTCCCT	Control	CD4_T_cell	0
Control_ACGGGTCAGAGGCGGA	Control	Vascular_endothelial_cell	0
Control_ACGGGTCAGTCCGCGT	Control	CD4_T_cell	0
Control_ACGGGTCAGTGGAAAG	Control	CD4_T_cell	0
Control_ACGGGTCCAACCACAT	Control	CD4_T_cell	0
Control_ACGGGTCCAGTTGTTG	Control	DC	0
Control_ACGGGTCGTGCATGTT	Control	CD4_T_cell	0
Control_ACGGGTCTCGTTCTGC	Control	CD4_T_cell	0
Control_ACGGTCGAGCACCGAA	Control	CD4_T_cell	0
Control_ACGGTCGGTCCTACGG	Control	Cytotoxic_T_cell	0
Control_ACGGTCGGTGGATGAC	Control	CD8_T_cell	0
Control_ACGGTCGTCTTTCAGT	Control	CD4_T_cell	0
Control_ACGGTTAAGCAACTTC	Control	CD4_T_cell	0
Control_ACGGTTAGTACGCTAT	Control	Fibroblast	0
Control_ACGGTTATCGCTGATA	Control	CD4_T_cell	0
Control_ACGGTTATCTGGGCGT	Control	Vascular_endothelial_cell	0
Control_ACGTAACAGACCACGA	Control	CD4_T_cell	0
Control_ACGTAACAGCATGGGT	Control	CD8_T_cell	0
Control_ACGTAACAGCTGACAG	Control	M2_macrophage	0
Control_ACGTAACCAGTCAGAG	Control	CD4_T_cell	0
Control_ACGTAACGTGCTCGTG	Control	Epithelial_cell	0
Control_ACGTACAAGCTAGAGC	Control	Vascular_endothelial_cell	0
Control_ACGTACAAGGTACAAT	Control	Vascular_endothelial_cell	0
Control_ACGTACAAGGTCGTGA	Control	Th2	0
Control_ACGTACACACTAAACC	Control	CD4_T_cell	0
Control_ACGTACACAGCTGAGA	Control	Macrophage_like	0
Control_ACGTACAGTCCTCAGG	Control	Fibroblast	0
Control_ACGTACATCTCATGGA	Control	CD8_T_cell	0
Control_ACGTAGTCATTGGCAT	Control	CD4_T_cell	0
Control_ACGTAGTGTACCTATG	Control	CD4_T_cell	0
Control_ACGTAGTTCACTACGA	Control	CD4_T_cell	0
Control_ACGTAGTTCTTGTGCC	Control	CD4_T_cell	0
Control_ACGTCCTAGATGGTCG	Control	Fibroblast	0
Control_ACGTCCTTCGCCTTGT	Control	Vascular_endothelial_cell	0
Control_ACGTTCCCATTCACAG	Control	M2_macrophage	0
Control_ACGTTCCGTTGTCTAG	Control	CD4_T_cell	0
Control_ACGTTCCTCGATACGT	Control	M2_macrophage	0
Control_ACGTTCCTCTTAGCCC	Control	CD4_T_cell	0
Control_ACTACGACAAGCGCTC	Control	M2_macrophage	0
Control_ACTACGACACAGGATG	Control	Th2	0
Control_ACTACGACAGCTATTG	Control	Th2	0
Control_ACTACGACATGAGATA	Control	CD4_T_cell	0
Control_ACTACGATCAGCTGAT	Control	DC	0
Control_ACTACGATCTCATGCC	Control	CD4_T_cell	0
Control_ACTATCTCAACAAGAT	Control	CD4_T_cell	0
Control_ACTATCTCAGAAGCTG	Control	Th2	0
Control_ACTATCTCAGCATACT	Control	CD8_T_cell	0
Control_ACTATCTCATGACGTT	Control	Th2	0
Control_ACTATCTGTATCCTCC	Control	Fibroblast	0
Control_ACTATCTTCGGCTTGG	Control	Th2	0
Control_ACTATCTTCTAGACAC	Control	CD4_T_cell	0
Control_ACTATCTTCTAGTACG	Control	Macrophage	0
Control_ACTATGGAGAGGGCGA	Control	CD4_T_cell	0
Control_ACTATGGAGTCTGCGC	Control	CD4_T_cell	0
Control_ACTATGGCAAAGGGCT	Control	Vascular_endothelial_cell	0
Control_ACTATGGCACTGTGAT	Control	CD4_T_cell	0
Control_ACTATGGCAGTCGCAC	Control	CD8_T_cell	0
Control_ACTATGGGTAATCAAG	Control	CD4_T_cell	0
Control_ACTATGGGTATACAGA	Control	CD4_T_cell	0
Control_ACTATGGGTGATACAA	Control	CD4_T_cell	0
Control_ACTATGGTCCTAGCTC	Control	CD4_T_cell	0
Control_ACTATTCAGACTCGAG	Control	CD8_T_cell	0
Control_ACTATTCCAAGACTGG	Control	CD4_T_cell	0
Control_ACTATTCCAAGTGCTT	Control	CD8_T_cell	0
Control_ACTATTCCACTAACGT	Control	Macrophage	0
Control_ACTATTCCATCCGAAT	Control	CD4_T_cell	0
Control_ACTATTCGTCAGGCAA	Control	Th2	0
Control_ACTCCCAAGATGAACT	Control	CD4_T_cell	0
Control_ACTCCCAAGTAAACAC	Control	Th2	0
Control_ACTCCCACAGCGATTT	Control	CD4_T_cell	0
Control_ACTCCCACAGCGTATT	Control	Vascular_endothelial_cell	0
Control_ACTCCCAGTGAAAGTT	Control	CD8_T_cell	0
Control_ACTCCCATCAGACAAA	Control	Vascular_endothelial_cell	0
Control_ACTCCCATCCCATAAG	Control	Vascular_endothelial_cell	0
Control_ACTCTCGCATGGAATA	Control	CD4_T_cell	0
Control_ACTCTCGTCACCCTGT	Control	CD4_T_cell	0
Control_ACTCTCGTCAGACCCG	Control	M2_macrophage	0
Control_ACTCTCGTCCAGGACC	Control	Macrophage	0
Control_ACTCTCGTCCTTTAGT	Control	CD4_T_cell	0
Control_ACTGATGAGTGGATAT	Control	CD4_T_cell	0
Control_ACTGATGCAGCTACTA	Control	Vascular_endothelial_cell	0
Control_ACTGATGCATAAGATG	Control	Th2	0
Control_ACTGATGGTCGATTTG	Control	M2_macrophage	0
Control_ACTGATGTCAATGCAC	Control	Th2	0
Control_ACTGATGTCTATCGTT	Control	CD4_T_cell	0
Control_ACTGCAATCAATCGGT	Control	CD4_T_cell	0
Control_ACTGCAATCATGAGAA	Control	Fibroblast	0
Control_ACTGCAATCCACTTTA	Control	Th2	0
Control_ACTGTCCCAGTTTCGA	Control	CD8_T_cell	0
Control_ACTGTCCCATCGATCA	Control	CD4_T_cell	0
Control_ACTGTCCGTGGCTACC	Control	Macrophage	0
Control_ACTGTGAAGGATTTAG	Control	CD4_T_cell	0
Control_ACTGTGACATGATAGA	Control	Macrophage	0
Control_ACTGTGAGTAGATTAG	Control	DC	0
Control_ACTGTGAGTCAACACT	Control	DC	0
Control_ACTGTGATCCATAGGT	Control	CD4_T_cell	0
Control_ACTGTGATCCCAGGAC	Control	Th2	0
Control_ACTGTGATCGAGAATA	Control	Macrophage	0
Control_ACTGTGATCTGAGAGG	Control	CD8_T_cell	0
Control_ACTTAGGAGTACCGGA	Control	M2_macrophage	0
Control_ACTTATCCACAGTGTT	Control	Macrophage	0
Control_ACTTATCCATCCGGCA	Control	Treg	0
Control_ACTTATCGTAGACAGC	Control	Th2	0
Control_ACTTATCGTAGGTCAG	Control	Vascular_endothelial_cell	0
Control_ACTTATCGTGAGTTTC	Control	Cytotoxic_T_cell	0
Control_ACTTATCTCACATACG	Control	CD8_T_cell	0
Control_ACTTATCTCCGAACGC	Control	CD4_T_cell	0
Control_ACTTATCTCGTACACA	Control	CD4_T_cell	0
Control_ACTTATCTCTCGCTCA	Control	Macrophage	0
Control_ACTTCCGAGACGCCCT	Control	CD4_T_cell	0
Control_ACTTCCGGTATCGCTA	Control	CD8_T_cell	0
Control_ACTTCCGGTCTCGACG	Control	Th2	0
Control_ACTTCCGTCCCAGGAC	Control	CD8_T_cell	0
Control_ACTTCGCAGATTCGAA	Control	Th17	0
Control_ACTTCGCCACCCTGTT	Control	CD8_T_cell	0
Control_ACTTCGCCATGATCTG	Control	CD8_T_cell	0
Control_ACTTCGCGTCCGGCAT	Control	CD4_T_cell	0
Control_ACTTTCAAGAAACCCG	Control	Vascular_endothelial_cell	0
Control_ACTTTCAAGACTGGGT	Control	CD4_T_cell	0
Control_ACTTTCACAGCCCACA	Control	Treg	0
Control_ACTTTCAGTCAACACT	Control	CD4_T_cell	0
Control_ACTTTCAGTTGAGTCT	Control	M2_macrophage	0
Control_ACTTTCATCTGCCCTA	Control	Fibroblast	0
Control_ACTTTGTAGGTAGATT	Control	CD4_T_cell	0
Control_ACTTTGTAGTTCATGC	Control	Macrophage	0
Control_ACTTTGTCAAGGCGTA	Control	CD4_T_cell	0
Control_ACTTTGTCACCCATAA	Control	Fibroblast	0
Control_ACTTTGTCATGCAGCC	Control	CD8_T_cell	0
Control_ACTTTGTGTGTCTTGA	Control	Fibroblast	0
Control_ACTTTGTTCTGGTTGA	Control	M2_macrophage	0
Control_AGAAATGCAATAGTAG	Control	Fibroblast	0
Control_AGAAATGCACACCAGC	Control	CD8_T_cell	0
Control_AGAAATGGTAAGATTG	Control	Epithelial_cell	0
Control_AGAACAACAACCGACC	Control	CD8_T_cell	0
Control_AGAACAACAAGCGAAC	Control	M2_macrophage	0
Control_AGAACCTAGAAGTCCG	Control	Vascular_endothelial_cell	0
Control_AGAACCTAGACCTCAT	Control	M2_macrophage	0
Control_AGAACCTCAACCGGAA	Control	M2_macrophage	0
Control_AGAACCTCACACTTAG	Control	CD4_T_cell	0
Control_AGAACCTCAGCTTTCC	Control	CD4_T_cell	0
Control_AGAACCTGTCATGGCC	Control	CD4_T_cell	0
Control_AGAACCTTCAAGCCTA	Control	CD8_T_cell	0
Control_AGAACCTTCAAGGCTT	Control	Vascular_endothelial_cell	0
Control_AGAACCTTCAGACCTA	Control	Macrophage	0
Control_AGAACCTTCCTTCACG	Control	Vascular_endothelial_cell	0
Control_AGAAGCGGTAATGCTC	Control	M2_macrophage	0
Control_AGAAGTAAGCCTCATA	Control	Th2	0
Control_AGAAGTAGTCGCCACA	Control	CD8_T_cell	0
Control_AGAAGTATCCGTACGG	Control	Th2	0
Control_AGAAGTATCGACACTA	Control	CD4_T_cell	0
Control_AGAAGTATCGTCCATC	Control	CD8_T_cell	0
Control_AGACAAACACAATCTG	Control	CD8_T_cell	0
Control_AGACAAACACACAGCC	Control	Fibroblast	0
Control_AGACAAACACGCAAAG	Control	CD8_T_cell	0
Control_AGACAAACATACCATG	Control	Vascular_endothelial_cell	0
Control_AGACAAAGTCTTCCGT	Control	Th2	0
Control_AGACACTAGTGAGTGC	Control	M2_macrophage	0
Control_AGACACTCACAATGCT	Control	CD4_T_cell	0
Control_AGACACTCACACAGAG	Control	Vascular_endothelial_cell	0
Control_AGACACTCACGGTGCT	Control	CD8_T_cell	0
Control_AGACACTGTCCGAAAG	Control	Fibroblast	0
Control_AGACACTTCACCATGA	Control	DC	0
Control_AGACACTTCCCAAGTA	Control	CD4_T_cell	0
Control_AGACAGGAGAACGTGC	Control	Epithelial_cell	0
Control_AGACAGGAGCCTCGTG	Control	CD4_T_cell	0
Control_AGACAGGAGCGTCAAG	Control	CD4_T_cell	0
Control_AGACAGGAGTAAACGT	Control	CD4_T_cell	0
Control_AGACAGGCATAATGAG	Control	Fibroblast	0
Control_AGACAGGTCACCGCTT	Control	Th17	0
Control_AGACAGGTCCTTATAC	Control	CD4_T_cell	0
Control_AGACAGGTCTTGTGCC	Control	CD4_T_cell	0
Control_AGACCATAGCATGCAG	Control	Th2	0
Control_AGACCATCAAAGTGTA	Control	Th2	0
Control_AGACCATCATGGCACC	Control	Cytotoxic_T_cell	0
Control_AGACCATGTGGTATGG	Control	Vascular_endothelial_cell	0
Control_AGACCATTCCATAGAC	Control	CD8_T_cell	0
Control_AGACCATTCGATTGAC	Control	Vascular_endothelial_cell	0
Control_AGACCCGAGGCAGGGA	Control	Vascular_endothelial_cell	0
Control_AGACTCAAGCACACCC	Control	Fibroblast	0
Control_AGACTCAAGGAACGTC	Control	CD4_T_cell	0
Control_AGACTCACAAGGATGC	Control	Macrophage	0
Control_AGACTCACAGCTGTAT	Control	Fibroblast	0
Control_AGACTCAGTATCGGTT	Control	Th2	0
Control_AGACTCAGTGCATCTA	Control	Macrophage	0
Control_AGACTCAGTTGTCATG	Control	CD8_T_cell	0
Control_AGACTCATCAAACCCA	Control	CD4_T_cell	0
Control_AGACTCATCCCTCGTA	Control	Cytotoxic_T_cell	0
Control_AGACTCATCGGCATCG	Control	CD4_T_cell	0
Control_AGAGAATAGCTATCTG	Control	CD4_T_cell	0
Control_AGAGAATCAACGGTAG	Control	Vascular_endothelial_cell	0
Control_AGAGAATGTCACAGAG	Control	M2_macrophage	0
Control_AGAGAATTCATATGGC	Control	M2_macrophage	0
Control_AGAGAATTCTAGCAAC	Control	Fibroblast	0
Control_AGAGAGCAGATCACTC	Control	Th2	0
Control_AGAGAGCAGGATGAGA	Control	Th2	0
Control_AGAGAGCAGTTGTCAC	Control	CD4_T_cell	0
Control_AGAGAGCGTACTGGGA	Control	CD4_T_cell	0
Control_AGAGAGCGTATTGAGA	Control	CD4_T_cell	0
Control_AGAGAGCTCCGACGGT	Control	Macrophage	0
Control_AGAGAGCTCCTAGCCT	Control	CD4_T_cell	0
Control_AGAGAGCTCGTTTACT	Control	CD4_T_cell	0
Control_AGAGCAGAGATACATG	Control	Macrophage	0
Control_AGAGCAGAGATACGAT	Control	CD4_T_cell	0
Control_AGAGCAGAGCCACCGT	Control	M2_macrophage	0
Control_AGAGCAGAGTAACCTC	Control	CD8_T_cell	0
Control_AGAGCAGCATCGCTCT	Control	M2_macrophage	0
Control_AGAGCAGTCATCGCAA	Control	CD4_T_cell	0
Control_AGAGCAGTCGTTTACT	Control	M2_macrophage	0
Control_AGAGCCCAGATAGTCA	Control	CD4_T_cell	0
Control_AGAGCCCAGCATGATA	Control	M2_macrophage	0
Control_AGAGCCCCAAACTGCT	Control	CD4_T_cell	0
Control_AGAGCCCGTCCTACGG	Control	M2_macrophage	0
Control_AGAGCCCGTTATTCCT	Control	CD8_T_cell	0
Control_AGAGCCCGTTTGAACC	Control	CD4_T_cell	0
Control_AGAGCCCTCTGCTCTG	Control	M2_macrophage	0
Control_AGATAGACAAGACGAC	Control	CD4_T_cell	0
Control_AGATAGACACGCCACA	Control	Macrophage	0
Control_AGATAGACAGGGATAC	Control	DC	0
Control_AGATAGAGTACTCAAC	Control	Epithelial_cell	0
Control_AGATAGATCCATTGGA	Control	CD4_T_cell	0
Control_AGATCCAAGGCTCCCA	Control	M2_macrophage	0
Control_AGATCCAGTAGAAACT	Control	CD4_T_cell	0
Control_AGATCGTAGGCCATAG	Control	CD4_T_cell	0
Control_AGATCGTAGGTAGTCG	Control	Macrophage	0
Control_AGATCGTCACCAGTTA	Control	CD4_T_cell	0
Control_AGATCGTGTTGACTAC	Control	CD4_T_cell	0
Control_AGATCGTTCCCTCGTA	Control	M2_macrophage	0
Control_AGATCGTTCCCTGGTT	Control	Cytotoxic_T_cell	0
Control_AGATCGTTCCGTCCTA	Control	Fibroblast	0
Control_AGATCGTTCCTAACAG	Control	CD8_T_cell	0
Control_AGATCGTTCTCTTAAC	Control	CD4_T_cell	0
Control_AGATGAAAGAGAGGGC	Control	Fibroblast	0
Control_AGATGAAAGATGACAT	Control	Fibroblast	0
Control_AGATGAACACCAACAT	Control	M2_macrophage	0
Control_AGATGAAGTCGCAGTC	Control	M2_macrophage	0
Control_AGATGAATCTAACACG	Control	Cytotoxic_T_cell	0
Control_AGATGAATCTAGTGAC	Control	Th2	0
Control_AGATGAATCTCTATAC	Control	CD4_T_cell	0
Control_AGATGCTGTCGAATTC	Control	CD4_T_cell	0
Control_AGATGCTTCATTGCCC	Control	Vascular_endothelial_cell	0
Control_AGATGCTTCGGAGTGA	Control	CD8_T_cell	0
Control_AGATGCTTCGTTGTAG	Control	Cytotoxic_T_cell	0
Control_AGCATCAAGAAGTATC	Control	B_cell	0
Control_AGCATCAAGATTCGCT	Control	Vascular_endothelial_cell	0
Control_AGCATCAAGTCAGCCC	Control	Th2	0
Control_AGCATCACACCTATCC	Control	Epithelial_cell	0
Control_AGCATCACACGTTCGG	Control	CD4_T_cell	0
Control_AGCATCACAGGTTCAT	Control	CD4_T_cell	0
Control_AGCATCAGTATAGCTC	Control	Fibroblast	0
Control_AGCATCAGTTATGGTC	Control	CD4_T_cell	0
Control_AGCATCATCGCCGTGA	Control	CD4_T_cell	0
Control_AGCCAATAGCAACAGC	Control	CD4_T_cell	0
Control_AGCCAATAGGCCGCTT	Control	CD4_T_cell	0
Control_AGCCAATCACGGTGAA	Control	Vascular_endothelial_cell	0
Control_AGCCAATGTAGGTGCA	Control	CD4_T_cell	0
Control_AGCCAATGTTTACCTT	Control	Vascular_endothelial_cell	0
Control_AGCCAATTCACAAGAA	Control	Th2	0
Control_AGCCAATTCACTACTT	Control	CD8_T_cell	0
Control_AGCCAATTCCCGAAAT	Control	CD8_T_cell	0
Control_AGCCAATTCGCAGTTA	Control	Macrophage	0
Control_AGCCACGAGGTGTGAC	Control	CD4_T_cell	0
Control_AGCCACGCAATCTCTT	Control	CD8_T_cell	0
Control_AGCCACGCAGACCCGT	Control	CD4_T_cell	0
Control_AGCCACGCATCGGCCA	Control	M2_macrophage	0
Control_AGCCACGGTACTTGTG	Control	CD4_T_cell	0
Control_AGCCACGGTCGTTCAA	Control	Th2	0
Control_AGCCACGTCAGCTAGT	Control	CD4_T_cell	0
Control_AGCCACGTCATGCATG	Control	CD4_T_cell	0
Control_AGCCACGTCCATTCAT	Control	Macrophage	0
Control_AGCCACGTCCTACGAA	Control	M2_macrophage	0
Control_AGCCAGCCATCCTGTC	Control	M2_macrophage	0
Control_AGCCAGCGTCACAGAG	Control	Treg	0
Control_AGCCAGCTCGCCGAAC	Control	Fibroblast	0
Control_AGCGATTAGACTTCGT	Control	CD4_T_cell	0
Control_AGCGATTCACGCACCA	Control	M2_macrophage	0
Control_AGCGATTCATGGCTAT	Control	CD4_T_cell	0
Control_AGCGATTGTCAACATC	Control	CD8_T_cell	0
Control_AGCGATTGTCATCCGG	Control	Fibroblast	0
Control_AGCGATTGTTAGGGTG	Control	Treg	0
Control_AGCGATTTCATTCACT	Control	CD8_T_cell	0
Control_AGCGATTTCGTCTCAC	Control	Treg	0
Control_AGCGATTTCTTAATCC	Control	CD4_T_cell	0
Control_AGCGCCAAGAAGGCTC	Control	M2_macrophage	0
Control_AGCGCCAAGGCCCACT	Control	Th2	0
Control_AGCGCCAAGTTTCAGC	Control	Vascular_endothelial_cell	0
Control_AGCGCCACAAGACGAC	Control	CD4_T_cell	0
Control_AGCGCCATCGATGGAG	Control	Macrophage	0
Control_AGCGCCATCTCGTGGG	Control	CD4_T_cell	0
Control_AGCGCCATCTGCCTGT	Control	Macrophage_like	0
Control_AGCGCTGAGGTAGACC	Control	CD8_T_cell	0
Control_AGCGCTGAGTATGTAG	Control	CD4_T_cell	0
Control_AGCGCTGCAGCCTACG	Control	Th2	0
Control_AGCGCTGGTCGCACAC	Control	Cytotoxic_T_cell	0
Control_AGCGCTGTCGGAGCAA	Control	Macrophage	0
Control_AGCGTATCACGCCACA	Control	Macrophage	0
Control_AGCGTATGTGAGATCG	Control	CD4_T_cell	0
Control_AGCGTATTCACGGTCG	Control	M2_macrophage	0
Control_AGCGTCGCAATCTCTT	Control	Macrophage	0
Control_AGCTACACAGGACATG	Control	Th2	0
Control_AGCTACACATGACGTT	Control	M2_macrophage	0
Control_AGCTCAAAGACCTGGA	Control	Macrophage	0
Control_AGCTCAAAGCGCATCC	Control	Th2	0
Control_AGCTCAAAGGACAGCT	Control	CD4_T_cell	0
Control_AGCTCAAAGTCGCTAT	Control	Fibroblast	0
Control_AGCTCAACAATTCTCT	Control	CD4_T_cell	0
Control_AGCTCAATCCGCTAGG	Control	CD4_T_cell	0
Control_AGCTCAATCGGTATGT	Control	Type_II_alveolar_epithelial_cell	0
Control_AGCTTCCAGAGTTGAT	Control	Macrophage	0
Control_AGCTTCCAGCGAATGC	Control	Macrophage	0
Control_AGCTTCCAGTTGTCGT	Control	CD4_T_cell	0
Control_AGCTTCCCACTATCGA	Control	CD4_T_cell	0
Control_AGCTTCCGTGCCTGAC	Control	Th2	0
Control_AGCTTCCTCGCTAAAC	Control	Th2	0
Control_AGGAAATAGGCGCTTC	Control	Vascular_endothelial_cell	0
Control_AGGAAATAGGGTAATT	Control	Macrophage	0
Control_AGGAAATAGTCACTAC	Control	DC	0
Control_AGGAAATCAAGTATAG	Control	CD4_T_cell	0
Control_AGGAAATCAATCAAGA	Control	Vascular_endothelial_cell	0
Control_AGGAAATCACAGTCAT	Control	CD8_T_cell	0
Control_AGGAAATCAGTGAGCA	Control	CD4_T_cell	0
Control_AGGAAATGTTCTTCAT	Control	Macrophage	0
Control_AGGAAATTCATCTATC	Control	CD8_T_cell	0
Control_AGGAAATTCTAGCCTC	Control	CD8_T_cell	0
Control_AGGAAATTCTCTCGAC	Control	CD8_T_cell	0
Control_AGGAATAAGGTACATA	Control	CD4_T_cell	0
Control_AGGAATAGTCGTTCAA	Control	CD4_T_cell	0
Control_AGGAATATCCGTAGGC	Control	CD4_T_cell	0
Control_AGGACGACATTCCTAT	Control	CD4_T_cell	0
Control_AGGACGAGTCACGTGC	Control	Th17	0
Control_AGGACGAGTGAGATTA	Control	Macrophage	0
Control_AGGACGATCGCACTCT	Control	Th2	0
Control_AGGACGATCTGCGATA	Control	Vascular_endothelial_cell	0
Control_AGGACGATCTTAGCTT	Control	CD8_T_cell	0
Control_AGGACTTAGATGAAGG	Control	CD8_T_cell	0
Control_AGGACTTCACGGTGCT	Control	CD8_T_cell	0
Control_AGGACTTCAGGGTTGA	Control	Vascular_endothelial_cell	0
Control_AGGACTTCAGGTACGA	Control	CD8_T_cell	0
Control_AGGACTTGTCGATTTG	Control	M2_macrophage	0
Control_AGGACTTGTTCCAAAC	Control	CD4_T_cell	0
Control_AGGACTTTCCGCGATG	Control	Cytotoxic_T_cell	0
Control_AGGAGGTAGAGAGCGG	Control	Fibroblast	0
Control_AGGAGGTCACAATGTC	Control	CD4_T_cell	0
Control_AGGAGGTCATAGTCAC	Control	CD8_T_cell	0
Control_AGGAGGTCATCTTAGG	Control	CD8_T_cell	0
Control_AGGAGGTCATGACAGG	Control	Cytotoxic_T_cell	0
Control_AGGAGGTGTTTGTGGT	Control	Vascular_endothelial_cell	0
Control_AGGATAAAGTATGATG	Control	CD8_T_cell	0
Control_AGGATAACAAGAATGT	Control	Th2	0
Control_AGGATAACATAAGCGG	Control	CD4_T_cell	0
Control_AGGATAACATGGAATA	Control	CD4_T_cell	0
Control_AGGATAACATTGACAC	Control	Vascular_endothelial_cell	0
Control_AGGATAAGTCACATTG	Control	M2_macrophage	0
Control_AGGATAATCAAGTGTC	Control	CD4_T_cell	0
Control_AGGATCTCAGTCGCAC	Control	CD8_T_cell	0
Control_AGGATCTTCGAAGGAC	Control	Th2	0
Control_AGGCATTAGTCAGGGT	Control	Vascular_endothelial_cell	0
Control_AGGCATTCAATTTCCT	Control	CD8_T_cell	0
Control_AGGCATTCACAACATC	Control	Vascular_endothelial_cell	0
Control_AGGCATTGTAGTTCCA	Control	Fibroblast	0
Control_AGGCATTGTTGCCGCA	Control	CD4_T_cell	0
Control_AGGCATTTCATCTATC	Control	CD4_T_cell	0
Control_AGGCCACCACTTGACA	Control	CD4_T_cell	0
Control_AGGCCACCATGTGACT	Control	CD4_T_cell	0
Control_AGGCCACGTATACCCA	Control	CD8_T_cell	0
Control_AGGCCACTCCACTTTA	Control	Vascular_endothelial_cell	0
Control_AGGCTGCAGGAAAGGT	Control	CD4_T_cell	0
Control_AGGCTGCAGGGCAGTT	Control	Macrophage	0
Control_AGGCTGCAGTACAGAT	Control	CD8_T_cell	0
Control_AGGCTGCGTCTCGGGT	Control	Cytotoxic_T_cell	0
Control_AGGCTGCGTGCATTAC	Control	Vascular_endothelial_cell	0
Control_AGGCTGCTCACTCTTA	Control	CD8_T_cell	0
Control_AGGGAGTAGCAGGCAT	Control	Vascular_endothelial_cell	0
Control_AGGGAGTAGCATCCTA	Control	Macrophage	0
Control_AGGGAGTAGGAAAGAC	Control	Cytotoxic_T_cell	0
Control_AGGGAGTAGGCGACAT	Control	M2_macrophage	0
Control_AGGGAGTAGGGAGTGG	Control	CD8_T_cell	0
Control_AGGGAGTGTCCGGTGT	Control	CD4_T_cell	0
Control_AGGGAGTTCACTACGA	Control	CD8_T_cell	0
Control_AGGGAGTTCAGCTAGT	Control	Th2	0
Control_AGGGAGTTCCTAGCTC	Control	Cytotoxic_T_cell	0
Control_AGGGCCTAGCGTTCAT	Control	CD4_T_cell	0
Control_AGGGCCTAGTGCAGCA	Control	Th2	0
Control_AGGGCCTCAGCTGCCA	Control	Vascular_endothelial_cell	0
Control_AGGGCCTGTATCGAAA	Control	CD4_T_cell	0
Control_AGGGCCTTCACCGCTT	Control	Th2	0
Control_AGGGCCTTCAGTCACA	Control	Vascular_endothelial_cell	0
Control_AGGGCCTTCTGAATGC	Control	Epithelial_cell	0
Control_AGGGCTCCAGAACTCT	Control	Macrophage	0
Control_AGGGCTCCATCTATCT	Control	CD4_T_cell	0
Control_AGGGCTCGTCCTCCTA	Control	CD8_T_cell	0
Control_AGGGCTCTCCAAATGC	Control	M2_macrophage	0
Control_AGGGTCCAGAGAATCT	Control	Macrophage	0
Control_AGGGTCCAGCAAGTCG	Control	CD4_T_cell	0
Control_AGGGTCCCAGTTGCGC	Control	CD4_T_cell	0
Control_AGGGTCCGTACGAGCA	Control	Fibroblast	0
Control_AGGGTCCGTTTCTATC	Control	CD4_T_cell	0
Control_AGGGTGAAGCTTCGTA	Control	CD4_T_cell	0
Control_AGGGTGACAAAGGCTG	Control	CD8_T_cell	0
Control_AGGGTGACAAGTGGCA	Control	Vascular_endothelial_cell	0
Control_AGGGTGAGTACGAAAT	Control	M2_macrophage	0
Control_AGGGTGATCCTGTTGC	Control	CD8_T_cell	0
Control_AGGGTTTCACACGGTC	Control	Macrophage	0
Control_AGGGTTTCATAGGCGA	Control	Cytotoxic_T_cell	0
Control_AGGGTTTGTACGCGTC	Control	CD8_T_cell	0
Control_AGGGTTTGTATTGACC	Control	CD4_T_cell	0
Control_AGGGTTTGTTGCGAAG	Control	CD8_T_cell	0
Control_AGGTAGGAGAAGAACG	Control	CD4_T_cell	0
Control_AGGTAGGCACCAGCGT	Control	Macrophage	0
Control_AGGTAGGCATGACGAG	Control	Macrophage	0
Control_AGGTCATAGGGCCTCT	Control	CD8_T_cell	0
Control_AGGTCATAGTTAGTGA	Control	CD4_T_cell	0
Control_AGGTCATGTGACGTCC	Control	Vascular_endothelial_cell	0
Control_AGGTCATGTTCTTAGG	Control	CD8_T_cell	0
Control_AGGTCATTCCATAGGT	Control	M2_macrophage	0
Control_AGGTCTAAGAGAACCC	Control	Th2	0
Control_AGGTCTAAGCATGCAG	Control	CD4_T_cell	0
Control_AGGTCTACACAGTATC	Control	Macrophage	0
Control_AGGTCTACATCTTAGG	Control	Th2	0
Control_AGGTCTAGTTGGCTAT	Control	Vascular_endothelial_cell	0
Control_AGGTCTATCCTTCAGC	Control	Fibroblast	0
Control_AGGTGTTAGAAGATCT	Control	M2_macrophage	0
Control_AGGTGTTAGTAACCGG	Control	CD4_T_cell	0
Control_AGGTGTTCACCGAATT	Control	Fibroblast	0
Control_AGGTGTTTCTTGAGCA	Control	DC	0
Control_AGGTTACAGACCGTTT	Control	CD8_T_cell	0
Control_AGGTTACAGTAGAATC	Control	CD8_T_cell	0
Control_AGGTTACAGTCGCTAT	Control	Th2	0
Control_AGGTTACAGTGCCTCG	Control	Macrophage	0
Control_AGGTTACCAAGTTCCA	Control	Th2	0
Control_AGGTTACCAGAGCGTA	Control	Macrophage	0
Control_AGGTTACCAGCTGTAT	Control	CD8_T_cell	0
Control_AGGTTACTCTAAGGAA	Control	CD4_T_cell	0
Control_AGGTTGTAGACAACAT	Control	Vascular_endothelial_cell	0
Control_AGGTTGTCAAACGTGG	Control	Vascular_endothelial_cell	0
Control_AGGTTGTCATCCGTGG	Control	Treg	0
Control_AGGTTGTGTCAGGAGT	Control	Epithelial_cell	0
Control_AGGTTGTGTTGTCATG	Control	Th2	0
Control_AGGTTGTTCTGACAGT	Control	Th2	0
Control_AGTAACCAGACGAGCT	Control	CD4_T_cell	0
Control_AGTAACCAGGTATAGT	Control	Th2	0
Control_AGTAACCAGTAGGAAG	Control	CD4_T_cell	0
Control_AGTAACCCAGTCGGAA	Control	Macrophage	0
Control_AGTAACCGTCACCACG	Control	M2_macrophage	0
Control_AGTAACCTCAACTGAC	Control	CD4_T_cell	0
Control_AGTAACCTCGGTCATA	Control	Th2	0
Control_AGTACCACAATTTCGG	Control	CD8_T_cell	0
Control_AGTACCACAGCTTCCT	Control	Macrophage	0
Control_AGTACCAGTGTAAACA	Control	CD8_T_cell	0
Control_AGTACCATCGTGACTA	Control	Th2	0
Control_AGTACTGAGCCTGAGA	Control	Th17	0
Control_AGTACTGAGTGTTGAA	Control	Th2	0
Control_AGTACTGCAATGGGTG	Control	M2_macrophage	0
Control_AGTACTGCATCATGAC	Control	CD8_T_cell	0
Control_AGTACTGCATCTCCCA	Control	Macrophage	0
Control_AGTACTGGTAATTAGG	Control	CD4_T_cell	0
Control_AGTACTGGTCCAGTTA	Control	Vascular_endothelial_cell	0
Control_AGTACTGTCGAGCACC	Control	Macrophage	0
Control_AGTACTGTCTTTGCAT	Control	CD4_T_cell	0
Control_AGTAGCTAGAGCATCG	Control	CD4_T_cell	0
Control_AGTAGCTCAATAGTGA	Control	M2_macrophage	0
Control_AGTAGCTCACTATCCC	Control	CD4_T_cell	0
Control_AGTAGCTCAGCTACAT	Control	CD8_T_cell	0
Control_AGTAGCTCATAGAATG	Control	Macrophage_like	0
Control_AGTAGCTCATTGGATC	Control	Vascular_endothelial_cell	0
Control_AGTAGCTGTTCTCACC	Control	Th2	0
Control_AGTAGCTTCAATCAGC	Control	Fibroblast	0
Control_AGTAGTCCAGTAGAAT	Control	M2_macrophage	0
Control_AGTAGTCGTACCATAC	Control	Treg	0
Control_AGTCAACAGGCTATCT	Control	M2_macrophage	0
Control_AGTCAACCAGTAGGAC	Control	CD4_T_cell	0
Control_AGTCAACGTTATCCAG	Control	Th2	0
Control_AGTCACAAGACACACG	Control	CD4_T_cell	0
Control_AGTCACACAATTGCTG	Control	Th2	0
Control_AGTCACACAGGTGTTT	Control	Vascular_endothelial_cell	0
Control_AGTCACAGTTCTAACG	Control	CD4_T_cell	0
Control_AGTCACATCAAGAAAC	Control	CD4_T_cell	0
Control_AGTCACATCGTAGGGA	Control	CD8_T_cell	0
Control_AGTCACATCTATCGTT	Control	CD4_T_cell	0
Control_AGTCATGAGAGTTGAT	Control	CD8_T_cell	0
Control_AGTCATGTCCATCGTC	Control	CD8_T_cell	0
Control_AGTCATGTCTCAGTCC	Control	CD4_T_cell	0
Control_AGTCTCCAGCCTCTTC	Control	CD8_T_cell	0
Control_AGTCTCCAGGCCCACT	Control	M2_macrophage	0
Control_AGTCTCCAGGGTACAC	Control	CD8_T_cell	0
Control_AGTCTCCAGTGGAATT	Control	Th2	0
Control_AGTCTCCCAATACGCT	Control	Cytotoxic_T_cell	0
Control_AGTCTCCGTACTAAGA	Control	CD4_T_cell	0
Control_AGTCTCCGTGAGAGGG	Control	Fibroblast	0
Control_AGTGACTAGACTTAAG	Control	B_cell	0
Control_AGTGACTCAAGTGATA	Control	CD4_T_cell	0
Control_AGTGACTGTCGATTAC	Control	M2_macrophage	0
Control_AGTGATCAGTAATTGG	Control	Macrophage	0
Control_AGTGATCGTCCTGTTC	Control	Macrophage	0
Control_AGTGATCTCCCATACC	Control	Macrophage_like	0
Control_AGTGCCGAGGAACATT	Control	M2_macrophage	0
Control_AGTGCCGCAATCGCCG	Control	Th2	0
Control_AGTGCCGCATCAGCAT	Control	Th2	0
Control_AGTGCCGGTGGCTCTG	Control	Epithelial_cell	0
Control_AGTGCCGTCCTTCTGG	Control	M2_macrophage	0
Control_AGTGTTGAGAGATGCC	Control	CD4_T_cell	0
Control_AGTGTTGAGCCTCTCT	Control	CD4_T_cell	0
Control_AGTGTTGCAGGTTCGC	Control	CD4_T_cell	0
Control_AGTGTTGTCAAATGCC	Control	CD4_T_cell	0
Control_AGTGTTGTCTCTAGGA	Control	CD8_T_cell	0
Control_AGTTAGCCAAGCGCAA	Control	Th2	0
Control_AGTTAGCCACTTGAAC	Control	Macrophage	0
Control_AGTTAGCGTCTACTGA	Control	CD8_T_cell	0
Control_AGTTAGCTCCAGTGTA	Control	M2_macrophage	0
Control_AGTTCCCAGATTGCGG	Control	Macrophage	0
Control_AGTTCCCAGGCCATAG	Control	Macrophage	0
Control_AGTTCCCAGGCCTAAG	Control	Th2	0
Control_AGTTCCCAGGTCCGAA	Control	Vascular_endothelial_cell	0
Control_AGTTCCCCACAAATCC	Control	Fibroblast	0
Control_AGTTCGAAGAAACCCG	Control	DC	0
Control_AGTTCGAAGTAAGCAT	Control	Th2	0
Control_AGTTCGAAGTGAGGCT	Control	Macrophage	0
Control_AGTTCGATCCTCACGT	Control	CD4_T_cell	0
Control_ATACCGAAGGTCGTAG	Control	M2_macrophage	0
Control_ATACCGACACCATAAC	Control	CD4_T_cell	0
Control_ATACCGATCCGAGATT	Control	Vascular_endothelial_cell	0
Control_ATACCGATCGTTCTAT	Control	CD4_T_cell	0
Control_ATACCTTAGAGTAACT	Control	CD8_T_cell	0
Control_ATACCTTAGCAATAAC	Control	CD4_T_cell	0
Control_ATACCTTAGCTACGTT	Control	CD8_T_cell	0
Control_ATACCTTCACAAATCC	Control	CD8_T_cell	0
Control_ATACCTTGTACTTCCC	Control	M2_macrophage	0
Control_ATACCTTGTGTTCCAA	Control	CD4_T_cell	0
Control_ATACCTTGTTATCTTC	Control	Treg	0
Control_ATACCTTTCTCGACCT	Control	CD8_T_cell	0
Control_ATACTTCAGAGAGGGC	Control	Vascular_endothelial_cell	0
Control_ATACTTCAGCACAAAT	Control	Vascular_endothelial_cell	0
Control_ATACTTCAGCTGTTCA	Control	M2_macrophage	0
Control_ATACTTCAGGAGTACC	Control	M2_macrophage	0
Control_ATACTTCAGGTCCGAA	Control	Macrophage_like	0
Control_ATACTTCAGTGGACTG	Control	Vascular_endothelial_cell	0
Control_ATACTTCGTCGCCACA	Control	CD4_T_cell	0
Control_ATACTTCGTTCACGAT	Control	Cytotoxic_T_cell	0
Control_ATACTTCTCTCCCTAG	Control	Macrophage	0
Control_ATAGACCAGTTGGACG	Control	Macrophage	0
Control_ATAGACCCAAACACCT	Control	CD4_T_cell	0
Control_ATAGACCCACAGTCCG	Control	CD8_T_cell	0
Control_ATAGACCGTCACTACA	Control	Macrophage	0
Control_ATAGACCGTGGCGCTT	Control	CD8_T_cell	0
Control_ATAGAGACACTAGAGG	Control	Fibroblast	0
Control_ATAGAGACAGACCATT	Control	Th2	0
Control_ATAGAGAGTTGCAAGG	Control	Th2	0
Control_ATAGAGATCTTCGATT	Control	Th2	0
Control_ATAGAGATCTTTCCGG	Control	CD8_T_cell	0
Control_ATAGGCTAGCACTAGG	Control	CD4_T_cell	0
Control_ATAGGCTAGGATTACA	Control	CD4_T_cell	0
Control_ATAGGCTAGGCCCAAA	Control	CD4_T_cell	0
Control_ATAGGCTAGTCAGCCC	Control	Fibroblast	0
Control_ATAGGCTAGTCGCTAT	Control	CD4_T_cell	0
Control_ATAGGCTAGTCTTGGT	Control	CD8_T_cell	0
Control_ATAGGCTCATTGACTG	Control	CD4_T_cell	0
Control_ATAGGCTCATTGCCGG	Control	M2_macrophage	0
Control_ATAGGCTGTACATACC	Control	M2_macrophage	0
Control_ATAGGCTTCGGTCGAC	Control	Fibroblast	0
Control_ATAGGCTTCGGTGTAT	Control	CD4_T_cell	0
Control_ATATCCTAGCGGTATG	Control	CD4_T_cell	0
Control_ATATCCTCATCATCCC	Control	CD8_T_cell	0
Control_ATATCCTCATGGAATA	Control	CD4_T_cell	0
Control_ATATCCTGTTAAGGGC	Control	Epithelial_cell	0
Control_ATATCCTTCACTTTGT	Control	CD4_T_cell	0
Control_ATATCCTTCGGCATCG	Control	Vascular_endothelial_cell	0
Control_ATCACAGAGTAACCTC	Control	CD8_T_cell	0
Control_ATCACAGAGTGCAGCA	Control	CD8_T_cell	0
Control_ATCACAGCAGCCGTTG	Control	CD8_T_cell	0
Control_ATCACAGCATCAACCA	Control	Macrophage	0
Control_ATCACAGGTTATCTTC	Control	Fibroblast	0
Control_ATCACAGTCTCGTCAC	Control	CD4_T_cell	0
Control_ATCACAGTCTCTAAGG	Control	CD8_T_cell	0
Control_ATCACGACATTCCTCG	Control	Th17	0
Control_ATCACGAGTACAGTCT	Control	Vascular_endothelial_cell	0
Control_ATCACGAGTAGGTTTC	Control	CD4_T_cell	0
Control_ATCACGAGTCCTACAA	Control	CD8_T_cell	0
Control_ATCACGATCACACCCT	Control	CD4_T_cell	0
Control_ATCACTTCATCCTCAC	Control	CD4_T_cell	0
Control_ATCACTTGTACGGCAA	Control	Macrophage	0
Control_ATCACTTTCATGTCAG	Control	Macrophage_like	0
Control_ATCACTTTCCTGGCTT	Control	Type_II_alveolar_epithelial_cell	0
Control_ATCACTTTCGGCACTG	Control	CD4_T_cell	0
Control_ATCACTTTCGTCGATA	Control	CD4_T_cell	0
Control_ATCACTTTCGTGGGTC	Control	CD4_T_cell	0
Control_ATCACTTTCTTTACAC	Control	CD4_T_cell	0
Control_ATCAGGTAGACATGCG	Control	M2_macrophage	0
Control_ATCAGGTCAACAGTGG	Control	Fibroblast	0
Control_ATCAGGTCAGAGGCTA	Control	CD8_T_cell	0
Control_ATCAGGTGTTAGAGAT	Control	CD8_T_cell	0
Control_ATCAGGTTCACCGGGT	Control	CD4_T_cell	0
Control_ATCAGGTTCCACTAGA	Control	Vascular_endothelial_cell	0
Control_ATCATTCCATCTGGGC	Control	CD4_T_cell	0
Control_ATCATTCGTATCATGC	Control	Macrophage	0
Control_ATCATTCGTCATGGCC	Control	Fibroblast	0
Control_ATCATTCGTCTGCATA	Control	Vascular_endothelial_cell	0
Control_ATCATTCGTCTGTCAA	Control	M2_macrophage	0
Control_ATCATTCGTTCCCACT	Control	Vascular_endothelial_cell	0
Control_ATCATTCTCATGGGAG	Control	Th2	0
Control_ATCATTCTCCCATTCG	Control	Vascular_endothelial_cell	0
Control_ATCATTCTCCGGTAGC	Control	CD4_T_cell	0
Control_ATCATTCTCTAAGCGT	Control	CD8_T_cell	0
Control_ATCCACCAGACCAAGC	Control	CD4_T_cell	0
Control_ATCCACCCACGGGCTT	Control	M2_macrophage	0
Control_ATCCACCCACTGAATC	Control	CD4_T_cell	0
Control_ATCCACCCATGAAAGT	Control	CD4_T_cell	0
Control_ATCCACCGTAATTAGG	Control	Macrophage	0
Control_ATCCACCGTTGGGCCT	Control	CD4_T_cell	0
Control_ATCCACCTCCTGATAG	Control	CD8_T_cell	0
Control_ATCCATTAGCTAGAAT	Control	M2_macrophage	0
Control_ATCCATTCAGAGATTA	Control	Epithelial_cell	0
Control_ATCCATTCATCACGGC	Control	CD4_T_cell	0
Control_ATCCATTCATCCGTGG	Control	M2_macrophage	0
Control_ATCCATTCATGGGTTT	Control	CD8_T_cell	0
Control_ATCCATTCATTGTCGA	Control	CD8_T_cell	0
Control_ATCCATTGTACGCTTA	Control	Macrophage	0
Control_ATCCATTTCCTCACCA	Control	CD4_T_cell	0
Control_ATCCATTTCTGCATAG	Control	CD4_T_cell	0
Control_ATCCCTGAGACATAAC	Control	CD8_T_cell	0
Control_ATCCCTGAGTGCGTCC	Control	DC	0
Control_ATCCCTGCAAGAAATC	Control	CD4_T_cell	0
Control_ATCCCTGCAGACCGCT	Control	CD4_T_cell	0
Control_ATCCCTGGTACAGTAA	Control	CD4_T_cell	0
Control_ATCCCTGGTGAGTTGG	Control	Treg	0
Control_ATCCCTGTCGCTCCTA	Control	CD4_T_cell	0
Control_ATCCCTGTCTTCCCAG	Control	Vascular_endothelial_cell	0
Control_ATCCCTGTCTTGATTC	Control	CD4_T_cell	0
Control_ATCCCTGTCTTTCAGT	Control	DC	0
Control_ATCCGTCCATCCGGTG	Control	Vascular_endothelial_cell	0
Control_ATCCGTCGTATCACGT	Control	Vascular_endothelial_cell	0
Control_ATCCGTCGTATCTCGA	Control	Vascular_endothelial_cell	0
Control_ATCCGTCGTCGGTACC	Control	Epithelial_cell	0
Control_ATCCGTCGTCGTATTG	Control	DC	0
Control_ATCCGTCGTCTTTCTA	Control	Th2	0
Control_ATCCGTCTCAAGAAAC	Control	CD4_T_cell	0
Control_ATCCGTCTCAGATTGC	Control	Vascular_endothelial_cell	0
Control_ATCCGTCTCCGAACGC	Control	Th2	0
Control_ATCCTATAGCTAAATG	Control	Macrophage	0
Control_ATCCTATCAGTTCACA	Control	CD8_T_cell	0
Control_ATCCTATCATAATGAG	Control	CD4_T_cell	0
Control_ATCCTATCATTAGGAA	Control	DC	0
Control_ATCCTATGTAAGTTAG	Control	CD8_T_cell	0
Control_ATCCTATTCGATACTG	Control	CD4_T_cell	0
Control_ATCGATGCAGGCGAAT	Control	Th2	0
Control_ATCGATGCAGTCCCGA	Control	DC	0
Control_ATCGATGTCATTACTC	Control	CD8_T_cell	0
Control_ATCGATGTCCGTATAG	Control	Th2	0
Control_ATCGCCTAGAGCCGAT	Control	Macrophage	0
Control_ATCGCCTAGCCTCTTC	Control	Th2	0
Control_ATCGCCTCAGAAGTGC	Control	CD4_T_cell	0
Control_ATCGCCTCATGCCGCA	Control	Macrophage	0
Control_ATCGCCTGTAGGAGTC	Control	CD8_T_cell	0
Control_ATCGCCTTCATGGAGG	Control	Vascular_endothelial_cell	0
Control_ATCGCCTTCGATCCAA	Control	Vascular_endothelial_cell	0
Control_ATCGGATAGATTAGCA	Control	CD4_T_cell	0
Control_ATCGGATAGTCGCCAC	Control	CD4_T_cell	0
Control_ATCGGATAGTTAGTGA	Control	M2_macrophage	0
Control_ATCGGATCAAACACCT	Control	CD8_T_cell	0
Control_ATCGGATCAATCGAAA	Control	Th2	0
Control_ATCGGATCACCCAACG	Control	Th17	0
Control_ATCGGATCAGAGGTAC	Control	Fibroblast	0
Control_ATCGGATCAGGTATGG	Control	Th2	0
Control_ATCGGATCATACAGCT	Control	CD8_T_cell	0
Control_ATCGGATGTGGTACAG	Control	Th2	0
Control_ATCGGCGCAGGACAGT	Control	CD8_T_cell	0
Control_ATCGGCGGTTATAGAG	Control	M2_macrophage	0
Control_ATCGTAGCAAATGCGG	Control	CD4_T_cell	0
Control_ATCGTAGGTAAGACCG	Control	DC	0
Control_ATCGTAGTCAGGTAAA	Control	DC	0
Control_ATCGTAGTCCACAGGC	Control	Macrophage_like	0
Control_ATCGTAGTCTCGTGAA	Control	Macrophage	0
Control_ATCGTGAAGTAGATCA	Control	CD8_T_cell	0
Control_ATCGTGACACAACGAG	Control	M2_macrophage	0
Control_ATCGTGACAGTGTATC	Control	DC	0
Control_ATCGTGAGTTAAGCAA	Control	Cytotoxic_T_cell	0
Control_ATCGTGATCTGGACCG	Control	M2_macrophage	0
Control_ATCTCTAAGGACGCTA	Control	Cytotoxic_T_cell	0
Control_ATCTCTAAGGCTGAAC	Control	M2_macrophage	0
Control_ATCTCTACAAACTGCT	Control	Vascular_endothelial_cell	0
Control_ATCTCTATCATCCCGT	Control	Vascular_endothelial_cell	0
Control_ATCTTCATCTTCGTGC	Control	CD8_T_cell	0
Control_ATCTTCATCTTGTGCC	Control	CD4_T_cell	0
Control_ATGAAAGAGTGATAGT	Control	Th2	0
Control_ATGAAAGCAGCTCTGG	Control	CD8_T_cell	0
Control_ATGAAAGCAGGAGGTT	Control	Macrophage	0
Control_ATGAAAGCATAATCGC	Control	M2_macrophage	0
Control_ATGAAAGCATGACGAG	Control	Macrophage	0
Control_ATGAAAGTCACTCGAA	Control	Macrophage	0
Control_ATGACCAAGTATAGGT	Control	CD8_T_cell	0
Control_ATGACCAGTACTGACT	Control	Vascular_endothelial_cell	0
Control_ATGACCATCCTGCCAT	Control	Th2	0
Control_ATGACCATCGTGCTCT	Control	CD8_T_cell	0
Control_ATGAGGGAGAAATCCA	Control	CD4_T_cell	0
Control_ATGAGGGAGCGCGTTC	Control	Macrophage	0
Control_ATGAGGGCAAGGCGTA	Control	CD8_T_cell	0
Control_ATGAGGGCAAGTAGTA	Control	CD8_T_cell	0
Control_ATGAGGGCACTGAATC	Control	Fibroblast	0
Control_ATGAGGGCAGTGGTGA	Control	Th2	0
Control_ATGAGGGCATGCCATA	Control	CD8_T_cell	0
Control_ATGAGTCAGAGCTGAC	Control	CD4_T_cell	0
Control_ATGAGTCAGCACTAAA	Control	CD8_T_cell	0
Control_ATGAGTCAGCAGCCTC	Control	CD8_T_cell	0
Control_ATGAGTCAGGCGAACT	Control	CD8_T_cell	0
Control_ATGAGTCAGGGACCAT	Control	Vascular_endothelial_cell	0
Control_ATGAGTCAGGTGAGCT	Control	CD8_T_cell	0
Control_ATGAGTCCAGGTTCCG	Control	Macrophage	0
Control_ATGAGTCTCTGTCGTC	Control	Th2	0
Control_ATGATCGAGATGAAGG	Control	CD4_T_cell	0
Control_ATGATCGAGCGACTGA	Control	CD4_T_cell	0
Control_ATGATCGCACACAGCC	Control	Th2	0
Control_ATGATCGCACCCTGTT	Control	Vascular_endothelial_cell	0
Control_ATGATCGCACGGCCAT	Control	Treg	0
Control_ATGATCGCAGCTACAT	Control	M2_macrophage	0
Control_ATGATCGCATCTGCGG	Control	CD4_T_cell	0
Control_ATGATCGGTACTAACC	Control	Macrophage	0
Control_ATGATCGTCCATCAGA	Control	Vascular_endothelial_cell	0
Control_ATGATCGTCCATTCAT	Control	CD4_T_cell	0
Control_ATGATCGTCCGAGGCT	Control	Th2	0
Control_ATGCATGCAGGCATTT	Control	Th17	0
Control_ATGCATGCAGGTTTAC	Control	CD4_T_cell	0
Control_ATGCATGCATTGTCGA	Control	CD4_T_cell	0
Control_ATGCATGTCCCGTGAG	Control	Th2	0
Control_ATGCCTCCAGATCATC	Control	CD4_T_cell	0
Control_ATGCCTCCATATTCGG	Control	M2_macrophage	0
Control_ATGCCTCGTCTAACTG	Control	CD8_T_cell	0
Control_ATGCCTCGTGATCGTT	Control	CD4_T_cell	0
Control_ATGCCTCGTGGTAATA	Control	Cytotoxic_T_cell	0
Control_ATGCCTCTCGTTGCCT	Control	CD4_T_cell	0
Control_ATGCGATCACCCATAA	Control	CD4_T_cell	0
Control_ATGCGATCAGGAATAT	Control	Th2	0
Control_ATGGAGGAGAAACTGT	Control	M2_macrophage	0
Control_ATGGAGGCACTTCAGA	Control	Fibroblast	0
Control_ATGGAGGGTCCCGTGA	Control	CD4_T_cell	0
Control_ATGGAGGTCTCGTCAC	Control	Macrophage	0
Control_ATGGATCAGTGGTTAA	Control	Th2	0
Control_ATGGATCCATAGGTAA	Control	CD8_T_cell	0
Control_ATGGATCTCACCCATC	Control	Fibroblast	0
Control_ATGGGAGAGCGTTACT	Control	Macrophage	0
Control_ATGGGAGAGGCCCACT	Control	CD4_T_cell	0
Control_ATGGGAGCAGTGGCTC	Control	CD4_T_cell	0
Control_ATGGGAGGTGTCCGGT	Control	Vascular_endothelial_cell	0
Control_ATGGGTTAGACTCTAC	Control	M2_macrophage	0
Control_ATGGGTTTCAGTCATG	Control	CD4_T_cell	0
Control_ATGGTTGAGAACTTCC	Control	CD8_T_cell	0
Control_ATGGTTGAGCGCCGTT	Control	M2_macrophage	0
Control_ATGGTTGAGTACCCTA	Control	CD4_T_cell	0
Control_ATGGTTGCAAGCGAGT	Control	Th2	0
Control_ATGGTTGCACAGAAGC	Control	Vascular_endothelial_cell	0
Control_ATGGTTGCAGTCGGTC	Control	Th2	0
Control_ATGGTTGGTCGCAGTC	Control	Macrophage	0
Control_ATGGTTGTCTACACAG	Control	M2_macrophage	0
Control_ATGTCCCAGGTGCTGA	Control	Cytotoxic_T_cell	0
Control_ATGTCCCAGTTCCGTA	Control	Epithelial_cell	0
Control_ATGTCCCCACTGTTCC	Control	Cytotoxic_T_cell	0
Control_ATGTCCCCAGTAACGG	Control	CD8_T_cell	0
Control_ATGTCCCCATGACTAC	Control	Macrophage	0
Control_ATGTCCCTCCTGATAG	Control	Th2	0
Control_ATGTCCCTCCTGCCAT	Control	CD4_T_cell	0
Control_ATGTCCCTCCTGGTCT	Control	CD4_T_cell	0
Control_ATGTCTTAGACAACTA	Control	CD4_T_cell	0
Control_ATGTCTTAGCTGTGCC	Control	Vascular_endothelial_cell	0
Control_ATGTCTTAGGAGGTTC	Control	M2_macrophage	0
Control_ATGTCTTAGTTAACGA	Control	CD8_T_cell	0
Control_ATGTCTTGTCGTACAT	Control	CD4_T_cell	0
Control_ATGTCTTTCGACCAAT	Control	CD8_T_cell	0
Control_ATTACCTAGATTGGGC	Control	Th2	0
Control_ATTACCTCACTTCCTG	Control	CD4_T_cell	0
Control_ATTACCTCAGAGATTA	Control	CD8_T_cell	0
Control_ATTACCTGTGTTAAAG	Control	Macrophage_like	0
Control_ATTACCTTCACGATCA	Control	M2_macrophage	0
Control_ATTACTCAGCACCTGC	Control	Macrophage	0
Control_ATTACTCCAACCTATG	Control	CD4_T_cell	0
Control_ATTACTCGTAAGTTGA	Control	CD4_T_cell	0
Control_ATTACTCTCGAGAAAT	Control	CD8_T_cell	0
Control_ATTATCCAGTCTGCGC	Control	Th2	0
Control_ATTATCCGTAGAGTTA	Control	CD4_T_cell	0
Control_ATTATCCGTTAGAGAT	Control	CD8_T_cell	0
Control_ATTCACTAGAACTGAT	Control	Macrophage	0
Control_ATTCACTAGCTAGCCC	Control	CD4_T_cell	0
Control_ATTCACTAGGCTAGCA	Control	CD8_T_cell	0
Control_ATTCACTAGTATGACA	Control	CD4_T_cell	0
Control_ATTCACTCACTTGGGC	Control	Treg	0
Control_ATTCACTGTACAGCGA	Control	M2_macrophage	0
Control_ATTCACTGTTGTACGT	Control	CD4_T_cell	0
Control_ATTCACTTCCAATGCA	Control	CD4_T_cell	0
Control_ATTCAGGCACGCGCTA	Control	CD8_T_cell	0
Control_ATTCAGGCAGACCAGA	Control	M2_macrophage	0
Control_ATTCAGGGTAGGAGTC	Control	CD8_T_cell	0
Control_ATTCAGGGTTATCTGG	Control	Th2	0
Control_ATTCATCAGATTGAGT	Control	Vascular_endothelial_cell	0
Control_ATTCATCAGGTTCAGG	Control	CD8_T_cell	0
Control_ATTCATCAGTTCTACG	Control	Macrophage	0
Control_ATTCATCCACTACGGC	Control	Th2	0
Control_ATTCATCCACTCATAG	Control	CD4_T_cell	0
Control_ATTCATCGTAGAATGT	Control	M2_macrophage	0
Control_ATTCATCGTATCCTTT	Control	CD4_T_cell	0
Control_ATTCCATAGGTGCTAG	Control	CD4_T_cell	0
Control_ATTCCATAGTAACCGG	Control	CD4_T_cell	0
Control_ATTCCATGTAGGAAAG	Control	CD8_T_cell	0
Control_ATTCCATGTTTGTGGT	Control	M2_macrophage	0
Control_ATTCCATTCGTAACTG	Control	CD4_T_cell	0
Control_ATTCCATTCTCCACTG	Control	M2_macrophage	0
Control_ATTCCCGAGCCACTCG	Control	Th17	0
Control_ATTCCCGAGCCGAACA	Control	Th2	0
Control_ATTCCCGAGGGTAGCT	Control	CD8_T_cell	0
Control_ATTCCCGTCCGCGGAT	Control	CD4_T_cell	0
Control_ATTCCCGTCGTTGTAG	Control	Macrophage	0
Control_ATTCCTAAGATGAACT	Control	CD8_T_cell	0
Control_ATTCCTAGTAGAGGAA	Control	CD8_T_cell	0
Control_ATTCCTAGTGTGACCC	Control	Cytotoxic_T_cell	0
Control_ATTCCTAGTTCCGCTT	Control	Fibroblast	0
Control_ATTCCTATCGAACCTA	Control	Th2	0
Control_ATTCCTATCTCCGATC	Control	CD4_T_cell	0
Control_ATTCGTTCACGGCACT	Control	Fibroblast	0
Control_ATTCGTTCAGCTGGTC	Control	CD4_T_cell	0
Control_ATTCGTTCAGTGGGTA	Control	CD8_T_cell	0
Control_ATTCGTTGTACTGGGA	Control	Fibroblast	0
Control_ATTCGTTGTCGTTGGC	Control	CD4_T_cell	0
Control_ATTCGTTGTTCTATCT	Control	CD4_T_cell	0
Control_ATTCGTTGTTCTTAGG	Control	Epithelial_cell	0
Control_ATTCGTTTCCAATGCA	Control	CD4_T_cell	0
Control_ATTCTACAGCGAAACC	Control	CD4_T_cell	0
Control_ATTCTACAGTTTGGCT	Control	M2_macrophage	0
Control_ATTCTACCAACGTATC	Control	CD4_T_cell	0
Control_ATTCTACCAAGCTGCC	Control	Treg	0
Control_ATTCTACCACACGCCA	Control	Vascular_endothelial_cell	0
Control_ATTCTACCAGCGAGTA	Control	CD4_T_cell	0
Control_ATTCTACCAGTAGGAC	Control	CD8_T_cell	0
Control_ATTCTACCATGACACT	Control	CD4_T_cell	0
Control_ATTCTACTCACCCTTG	Control	CD4_T_cell	0
Control_ATTCTACTCATGAGTC	Control	CD4_T_cell	0
Control_ATTCTACTCCATCGTC	Control	Macrophage	0
Control_ATTCTACTCGCTATTT	Control	CD4_T_cell	0
Control_ATTCTTGCAACGGTAG	Control	CD4_T_cell	0
Control_ATTCTTGCACAGGATG	Control	CD8_T_cell	0
Control_ATTCTTGCATCGGAGA	Control	CD4_T_cell	0
Control_ATTCTTGTCCTACGAA	Control	Vascular_endothelial_cell	0
Control_ATTCTTGTCGCGTAGC	Control	DC	0
Control_ATTGGGTAGGATTTCC	Control	Macrophage	0
Control_ATTGGGTCACACTGGC	Control	CD4_T_cell	0
Control_ATTGGGTCAGAATCGG	Control	DC	0
Control_ATTGGGTGTATTTCTC	Control	CD8_T_cell	0
Control_ATTGGGTGTCTGTCAA	Control	Th2	0
Control_ATTGTTCAGCTATCCA	Control	Macrophage	0
Control_ATTGTTCAGGCACCAA	Control	M2_macrophage	0
Control_ATTGTTCGTCCAGGTC	Control	M2_macrophage	0
Control_ATTGTTCGTCTGTGCG	Control	Fibroblast	0
Control_ATTGTTCGTGACCGAA	Control	Vascular_endothelial_cell	0
Control_ATTGTTCGTTCAGCTA	Control	CD4_T_cell	0
Control_ATTGTTCTCCGGCTTT	Control	CD4_T_cell	0
Control_ATTTACCCAAGAGTGC	Control	Th17	0
Control_ATTTACCCACCTTCCA	Control	CD8_T_cell	0
Control_ATTTACCCACGACAAG	Control	Th2	0
Control_ATTTACCGTATTCTCT	Control	CD4_T_cell	0
Control_ATTTACCGTTAAAGTG	Control	Vascular_endothelial_cell	0
Control_ATTTCACAGGAGTATT	Control	Fibroblast	0
Control_ATTTCACAGTTGTCAC	Control	Type_II_alveolar_epithelial_cell	0
Control_ATTTCACCAACTTCTT	Control	Macrophage	0
Control_ATTTCACCAGCAGTTT	Control	Macrophage	0
Control_ATTTCACCATACACCA	Control	CD8_T_cell	0
Control_ATTTCACGTACATACC	Control	CD8_T_cell	0
Control_ATTTCTGAGCTCTTCC	Control	Th2	0
Control_ATTTCTGAGGTTGCCC	Control	M2_macrophage	0
Control_ATTTCTGCAAAGAACT	Control	CD4_T_cell	0
Control_ATTTCTGCAAGTCCCG	Control	Macrophage	0
Control_ATTTCTGTCGCTGCGA	Control	Fibroblast	0
Control_CAAAGAAAGCCGAACA	Control	M2_macrophage	0
Control_CAAAGAACAGCGTAGA	Control	M2_macrophage	0
Control_CAAAGAACAGTTGCGC	Control	CD4_T_cell	0
Control_CAAAGAAGTATGAGGC	Control	CD4_T_cell	0
Control_CAAAGAAGTTCGGCGT	Control	Th2	0
Control_CAAAGAAGTTTGGAGG	Control	CD4_T_cell	0
Control_CAAAGAATCCAGCTCT	Control	M2_macrophage	0
Control_CAAAGAATCCATGATG	Control	CD4_T_cell	0
Control_CAACAACAGCTCGAAG	Control	Th2	0
Control_CAACAACAGTATCCTG	Control	CD4_T_cell	0
Control_CAACAACCAAAGTATG	Control	CD4_T_cell	0
Control_CAACAACCAGTCCGTG	Control	CD4_T_cell	0
Control_CAACAACGTCCGCAGT	Control	Th2	0
Control_CAACAACGTTGTAAAG	Control	Cytotoxic_T_cell	0
Control_CAACAACTCATTGCTT	Control	M2_macrophage	0
Control_CAACAACTCCTCTCTT	Control	Fibroblast	0
Control_CAACAGTAGAGTCGAC	Control	Th2	0
Control_CAACAGTAGCCTCTCT	Control	Vascular_endothelial_cell	0
Control_CAACAGTAGGTACATA	Control	M2_macrophage	0
Control_CAACAGTCAAATACGA	Control	M2_macrophage	0
Control_CAACAGTTCTACGGGC	Control	CD4_T_cell	0
Control_CAACCAAAGATGCTTC	Control	CD8_T_cell	0
Control_CAACCAAAGCGTCAGA	Control	CD8_T_cell	0
Control_CAACCAACATAAGATG	Control	Vascular_endothelial_cell	0
Control_CAACCAACATCATGAC	Control	M2_macrophage	0
Control_CAACCAACATCGCTCT	Control	Th2	0
Control_CAACCAAGTACTTCCC	Control	CD4_T_cell	0
Control_CAACCAATCCGTCCTA	Control	Fibroblast	0
Control_CAACCTCAGATAGCAT	Control	Th2	0
Control_CAACCTCCACCTCGTT	Control	CD8_T_cell	0
Control_CAACCTCCAGTCGCTG	Control	Macrophage	0
Control_CAACCTCCAGTGTGGA	Control	CD4_T_cell	0
Control_CAACCTCGTAGAGGAA	Control	B_cell	0
Control_CAACCTCGTAGTCACT	Control	Vascular_endothelial_cell	0
Control_CAACCTCGTAGTCTGT	Control	Th2	0
Control_CAACCTCTCAGCGCAC	Control	Vascular_endothelial_cell	0
Control_CAACCTCTCTCTCCGA	Control	CD4_T_cell	0
Control_CAACGATCACTGGCCA	Control	CD4_T_cell	0
Control_CAACGATCAGCTGAGA	Control	Vascular_endothelial_cell	0
Control_CAACGGCAGGTGCTGA	Control	CD4_T_cell	0
Control_CAACGGCCAACGGTAG	Control	Macrophage	0
Control_CAACGGCCACCAAAGG	Control	CD4_T_cell	0
Control_CAACGGCTCATCAGTG	Control	Fibroblast	0
Control_CAACGGCTCCCAGCGA	Control	Th17	0
Control_CAAGACTAGAGATGCC	Control	CD4_T_cell	0
Control_CAAGACTAGTCGTTAC	Control	M2_macrophage	0
Control_CAAGACTCAAATGCGG	Control	CD4_T_cell	0
Control_CAAGACTCATGGGAAC	Control	CD4_T_cell	0
Control_CAAGACTGTACGCTTA	Control	CD8_T_cell	0
Control_CAAGACTGTACGTGAG	Control	M2_macrophage	0
Control_CAAGACTGTATGAGCG	Control	CD4_T_cell	0
Control_CAAGACTGTTTACGAC	Control	M2_macrophage	0
Control_CAAGACTTCGAGTCTA	Control	Smooth_muscle_cell	0
Control_CAAGACTTCGTGTCAA	Control	Th2	0
Control_CAAGAGGGTGTGCCTG	Control	DC	0
Control_CAAGAGGTCACCTGTC	Control	Vascular_endothelial_cell	0
Control_CAAGAGGTCATAAGGA	Control	CD4_T_cell	0
Control_CAAGAGGTCGATCCAA	Control	CD4_T_cell	0
Control_CAAGCTAAGCCTGAGA	Control	M2_macrophage	0
Control_CAAGCTAAGGTGCAGT	Control	Macrophage	0
Control_CAAGCTAAGTTGAAGT	Control	M2_macrophage	0
Control_CAAGCTACATGTTCGA	Control	CD4_T_cell	0
Control_CAAGCTAGTAGGTAGC	Control	Epithelial_cell	0
Control_CAAGGGAAGAATTGCA	Control	CD4_T_cell	0
Control_CAAGGGAAGAGTCTGG	Control	M2_macrophage	0
Control_CAAGGGAAGCCTGACC	Control	CD8_T_cell	0
Control_CAAGGGACAATGTTGC	Control	Vascular_endothelial_cell	0
Control_CAAGGGACAGCACAGA	Control	Epithelial_cell	0
Control_CAAGGGACAGGGAGAG	Control	CD4_T_cell	0
Control_CAAGGGAGTCTTACTT	Control	M2_macrophage	0
Control_CAAGGGAGTGTTTGCA	Control	M2_macrophage	0
Control_CAAGGGATCTGACGCG	Control	M2_macrophage	0
Control_CAATACGAGACAAGCC	Control	Macrophage	0
Control_CAATACGAGCAGAAAG	Control	Macrophage	0
Control_CAATACGAGGCTCTCG	Control	Macrophage	0
Control_CAATACGCACAGTCGC	Control	Treg	0
Control_CAATACGCAGATCATC	Control	CD8_T_cell	0
Control_CAATACGGTAGATTGA	Control	CD8_T_cell	0
Control_CAATACGGTAGGAGGG	Control	Cytotoxic_T_cell	0
Control_CAATACGGTCGATGCC	Control	CD8_T_cell	0
Control_CAATACGGTCTGCCTT	Control	Th2	0
Control_CAATACGGTTTAAGGA	Control	M2_macrophage	0
Control_CAATACGTCGCCTTTG	Control	Vascular_endothelial_cell	0
Control_CAATCGAAGGTGATCG	Control	Th2	0
Control_CAATCGAGTAGCACGA	Control	CD4_T_cell	0
Control_CAATCGATCGCGGACT	Control	CD8_T_cell	0
Control_CAATCGATCGCTAAAC	Control	CD4_T_cell	0
Control_CAATGACAGAAGTCAT	Control	Th2	0
Control_CAATGACCAAACTCTG	Control	CD8_T_cell	0
Control_CAATGACCATAGGAGC	Control	Macrophage	0
Control_CAATGACCATATCTCT	Control	Fibroblast	0
Control_CAATGACTCCAAATGC	Control	Fibroblast	0
Control_CAATGACTCTCTGAGA	Control	Vascular_endothelial_cell	0
Control_CAATTTCAGCAGAAAG	Control	CD8_T_cell	0
Control_CAATTTCCACAAATGA	Control	CD8_T_cell	0
Control_CAATTTCCACTGTGTA	Control	CD4_T_cell	0
Control_CAATTTCCAGATCACT	Control	CD4_T_cell	0
Control_CAATTTCCATGTCTAG	Control	Macrophage	0
Control_CAATTTCGTAGTAAGT	Control	Macrophage	0
Control_CAATTTCTCTAGTTCT	Control	CD4_T_cell	0
Control_CACAACAAGCACTAAA	Control	Macrophage	0
Control_CACAACAAGTCATACC	Control	Th2	0
Control_CACAACACAACGATTC	Control	CD4_T_cell	0
Control_CACAACATCGTTGCCT	Control	CD4_T_cell	0
Control_CACACAAAGTGAGCCA	Control	CD4_T_cell	0
Control_CACACAACACCCAACG	Control	Th2	0
Control_CACACAACATATGAAG	Control	Th17	0
Control_CACACAAGTACGTTCA	Control	Th2	0
Control_CACACAAGTGCTTATG	Control	CD8_T_cell	0
Control_CACACAATCAATGCAC	Control	CD4_T_cell	0
Control_CACAGATCAATTGAAG	Control	Cytotoxic_T_cell	0
Control_CACAGATGTCTTCCGT	Control	Cytotoxic_T_cell	0
Control_CACAGATTCCCTTGGT	Control	CD4_T_cell	0
Control_CACAGGCAGACTCTAC	Control	CD4_T_cell	0
Control_CACAGGCAGAGGTCGT	Control	CD8_T_cell	0
Control_CACAGGCAGGATCATA	Control	Macrophage	0
Control_CACAGGCCAACCTATG	Control	DC	0
Control_CACAGGCGTCTACGTA	Control	Vascular_endothelial_cell	0
Control_CACAGGCGTGTTGATC	Control	Th2	0
Control_CACAGGCGTTGTAGCT	Control	Th2	0
Control_CACATGAAGACCAAAT	Control	CD4_T_cell	0
Control_CACATGAAGTAACGTA	Control	Vascular_endothelial_cell	0
Control_CACATGACAAATCGTC	Control	CD4_T_cell	0
Control_CACATGACACTTACAG	Control	CD4_T_cell	0
Control_CACATGACAGGCGATA	Control	DC	0
Control_CACATGATCAACCTCC	Control	CD8_T_cell	0
Control_CACATGATCAGGAACG	Control	M2_macrophage	0
Control_CACATGATCATTATCC	Control	DC	0
Control_CACATGATCGCAGTGC	Control	Cytotoxic_T_cell	0
Control_CACATGATCTCATGCC	Control	M2_macrophage	0
Control_CACCAAACACAAGTTC	Control	CD8_T_cell	0
Control_CACCAAACACCTGAAT	Control	Fibroblast	0
Control_CACCAAACAGTGACCC	Control	Th2	0
Control_CACCAAAGTAGCCCTG	Control	M2_macrophage	0
Control_CACCAAAGTGAGATTA	Control	CD4_T_cell	0
Control_CACCAAATCCGCACGA	Control	Th2	0
Control_CACCGTTAGCATCAGG	Control	Th2	0
Control_CACCGTTCAATGCAGG	Control	Th2	0
Control_CACCGTTGTACGCTTA	Control	CD8_T_cell	0
Control_CACGAATGTACGACTT	Control	Cytotoxic_T_cell	0
Control_CACGAATTCACCCTCA	Control	Macrophage	0
Control_CACGAATTCACCGCTT	Control	CD8_T_cell	0
Control_CACGGGTAGCATATGA	Control	Macrophage	0
Control_CACGGGTAGTAAATGC	Control	Th17	0
Control_CACGGGTCAAATACAG	Control	CD8_T_cell	0
Control_CACGGGTCACTTACAG	Control	CD4_T_cell	0
Control_CACGGGTCATGGCCCA	Control	Th2	0
Control_CACGGGTGTATGAGGC	Control	Macrophage	0
Control_CACGGGTGTGACACAG	Control	CD4_T_cell	0
Control_CACGGGTGTTATAGAG	Control	Fibroblast	0
Control_CACGGGTGTTCCATTT	Control	CD4_T_cell	0
Control_CACGGGTGTTGTGCCG	Control	CD8_T_cell	0
Control_CACGGGTTCTCGAACA	Control	CD4_T_cell	0
Control_CACGTGGCACTGTGAT	Control	CD8_T_cell	0
Control_CACGTGGGTACCTGTA	Control	Vascular_endothelial_cell	0
Control_CACGTGGGTATCGTAC	Control	CD8_T_cell	0
Control_CACGTGGGTCTTCATT	Control	CD4_T_cell	0
Control_CACGTGGGTGCCCTTT	Control	CD8_T_cell	0
Control_CACGTGGGTTACCTTT	Control	M2_macrophage	0
Control_CACGTTCCAACAGTGG	Control	Macrophage	0
Control_CACGTTCGTCCTATAG	Control	CD4_T_cell	0
Control_CACGTTCTCGTCCATC	Control	DC	0
Control_CACGTTCTCTCGGTAA	Control	CD8_T_cell	0
Control_CACTAAGAGACAACTA	Control	M2_macrophage	0
Control_CACTAAGAGACGACGT	Control	Cytotoxic_T_cell	0
Control_CACTAAGCAGTAGAAT	Control	Vascular_endothelial_cell	0
Control_CACTAAGCATTGACCA	Control	CD4_T_cell	0
Control_CACTAAGTCCTAGCTC	Control	CD4_T_cell	0
Control_CACTGAAAGCTCTTCC	Control	Th2	0
Control_CACTGAAAGGGAGTTC	Control	CD4_T_cell	0
Control_CACTGAACAATAACCC	Control	Macrophage	0
Control_CACTGAACATGACGAG	Control	Th2	0
Control_CACTGAATCTAGTACG	Control	CD4_T_cell	0
Control_CACTGAATCTTGCAAG	Control	Th2	0
Control_CACTGGGAGATTGACA	Control	Treg	0
Control_CACTGGGAGATTGTGA	Control	CD8_T_cell	0
Control_CACTGGGAGGGTCAAC	Control	CD4_T_cell	0
Control_CACTGGGGTCCGTACG	Control	CD4_T_cell	0
Control_CACTGGGTCCCGTTCA	Control	Macrophage	0
Control_CACTGTCAGCGTATGG	Control	CD8_T_cell	0
Control_CACTGTCAGCTTACGT	Control	M2_macrophage	0
Control_CACTGTCAGGAAGTGA	Control	CD4_T_cell	0
Control_CACTGTCCAACTCGAT	Control	Vascular_endothelial_cell	0
Control_CACTGTCCACATTCGA	Control	CD4_T_cell	0
Control_CACTGTCCAGTGCGCT	Control	Vascular_endothelial_cell	0
Control_CACTGTCCATTCATCT	Control	CD8_T_cell	0
Control_CACTGTCCATTCTCCG	Control	Th2	0
Control_CACTGTCTCCATTTCA	Control	Cytotoxic_T_cell	0
Control_CACTGTCTCTGCTCTG	Control	CD4_T_cell	0
Control_CACTTCGAGACTTGTC	Control	CD8_T_cell	0
Control_CACTTCGCAACCGACC	Control	M2_macrophage	0
Control_CACTTCGCAATACCCA	Control	CD4_T_cell	0
Control_CACTTCGCAGAGGTAC	Control	Vascular_endothelial_cell	0
Control_CACTTCGCAGTTGCGC	Control	Th2	0
Control_CACTTCGGTATGAGCG	Control	M2_macrophage	0
Control_CACTTCGGTGCCTATA	Control	Macrophage	0
Control_CACTTCGTCACATCAG	Control	CD8_T_cell	0
Control_CACTTCGTCGGAGTGA	Control	Macrophage	0
Control_CACTTCGTCGTCGACG	Control	CD4_T_cell	0
Control_CAGAGCCAGTACTGTC	Control	Macrophage	0
Control_CAGAGCCCACGGAAGT	Control	CD4_T_cell	0
Control_CAGAGCCGTCTTTATC	Control	CD4_T_cell	0
Control_CAGAGCCTCTCGAGTA	Control	CD8_T_cell	0
Control_CAGAGCCTCTGTCGTC	Control	M2_macrophage	0
Control_CAGATACCAAGCTGCC	Control	Fibroblast	0
Control_CAGATACCAGTTGAAA	Control	CD8_T_cell	0
Control_CAGATACGTCGGCCTA	Control	Macrophage	0
Control_CAGATACGTGACACAG	Control	CD4_T_cell	0
Control_CAGATACGTTCTTGTT	Control	CD8_T_cell	0
Control_CAGATACGTTTCACTT	Control	CD4_T_cell	0
Control_CAGATACTCCGGCAGT	Control	M2_macrophage	0
Control_CAGATACTCTTACTGT	Control	CD4_T_cell	0
Control_CAGATCAAGCCTTTGA	Control	CD4_T_cell	0
Control_CAGATCAGTACCGTCG	Control	M2_macrophage	0
Control_CAGATCAGTAGAATAC	Control	Th2	0
Control_CAGATCATCATGACAC	Control	Th2	0
Control_CAGATCATCCAAAGGG	Control	CD4_T_cell	0
Control_CAGATCATCCCTTTGG	Control	CD4_T_cell	0
Control_CAGATTGAGTTGCGCC	Control	CD8_T_cell	0
Control_CAGATTGCAGCTCGGT	Control	M2_macrophage	0
Control_CAGATTGGTGATCATC	Control	Fibroblast	0
Control_CAGCAATAGCGTCTGC	Control	CD4_T_cell	0
Control_CAGCAATCAATCTGCA	Control	CD8_T_cell	0
Control_CAGCAATTCAACTGAC	Control	CD4_T_cell	0
Control_CAGCAATTCGGCATTA	Control	M2_macrophage	0
Control_CAGCACGGTAACATGA	Control	Macrophage	0
Control_CAGCACGTCGTTCATT	Control	Th2	0
Control_CAGCAGCCACCACTGG	Control	Vascular_endothelial_cell	0
Control_CAGCAGCCACTTTAGG	Control	CD4_T_cell	0
Control_CAGCAGCTCATCGCTC	Control	CD8_T_cell	0
Control_CAGCAGCTCCGCAAAT	Control	Macrophage	0
Control_CAGCAGCTCTGAGCAT	Control	CD8_T_cell	0
Control_CAGCAGCTCTTGAACG	Control	CD8_T_cell	0
Control_CAGCCAGCAAAGGAGA	Control	CD4_T_cell	0
Control_CAGCCAGGTACAAGCG	Control	CD4_T_cell	0
Control_CAGCCAGTCAATCGGT	Control	CD8_T_cell	0
Control_CAGCCAGTCGAACCAT	Control	Macrophage	0
Control_CAGCGTGAGAGCAGAA	Control	Fibroblast	0
Control_CAGCGTGAGGCCACTC	Control	Th2	0
Control_CAGCGTGAGTGAACAT	Control	Cytotoxic_T_cell	0
Control_CAGCGTGGTGGTAACG	Control	CD8_T_cell	0
Control_CAGCGTGTCATGAAAG	Control	Epithelial_cell	0
Control_CAGCGTGTCTACGCGG	Control	CD4_T_cell	0
Control_CAGGCCAAGCCTCTCT	Control	Fibroblast	0
Control_CAGGCCACAGCAGAAC	Control	Macrophage	0
Control_CAGGGCTGTAGAGACC	Control	M2_macrophage	0
Control_CAGGTATAGACTTCCA	Control	CD4_T_cell	0
Control_CAGGTATAGCTATCCA	Control	Th2	0
Control_CAGGTATCAAATCGTC	Control	Macrophage	0
Control_CAGGTATGTGGTGATG	Control	CD4_T_cell	0
Control_CAGGTATGTGTGAGCA	Control	Macrophage	0
Control_CAGGTATGTGTGTGGA	Control	Vascular_endothelial_cell	0
Control_CAGGTATTCAGGACAG	Control	CD4_T_cell	0
Control_CAGGTATTCCGAGGCT	Control	CD4_T_cell	0
Control_CAGGTATTCGACTCCT	Control	CD4_T_cell	0
Control_CAGGTATTCTTCTCAA	Control	Vascular_endothelial_cell	0
Control_CAGTGCGCATAACGGG	Control	B_cell	0
Control_CAGTGCGCATCATTGG	Control	CD4_T_cell	0
Control_CAGTGCGGTCACGTGC	Control	M2_macrophage	0
Control_CAGTGCGGTCTTTCAT	Control	CD4_T_cell	0
Control_CAGTGCGGTGATCGTT	Control	Macrophage	0
Control_CAGTGCGGTGCAATGG	Control	Th17	0
Control_CAGTTAGAGACGACTG	Control	Th2	0
Control_CAGTTAGAGAGCATAT	Control	CD8_T_cell	0
Control_CAGTTAGCAAAGCTAA	Control	M2_macrophage	0
Control_CAGTTAGCAACAGATA	Control	Fibroblast	0
Control_CAGTTAGCATCCTAAG	Control	M2_macrophage	0
Control_CAGTTCCAGTGAGTTA	Control	Th2	0
Control_CAGTTCCGTGTATTGC	Control	Vascular_endothelial_cell	0
Control_CATAAGCCAAATCAGA	Control	Th2	0
Control_CATAAGCCACAATGAA	Control	CD8_T_cell	0
Control_CATAAGCGTCACAGAG	Control	Epithelial_cell	0
Control_CATAAGCTCGATACAC	Control	CD8_T_cell	0
Control_CATACAGAGACATGCG	Control	Th17	0
Control_CATACAGCAAACGAGC	Control	Vascular_endothelial_cell	0
Control_CATACAGCAAGAATGT	Control	Macrophage	0
Control_CATACAGGTCAGTCCG	Control	M2_macrophage	0
Control_CATACAGGTCATATGC	Control	CD4_T_cell	0
Control_CATACAGGTCGTTCAA	Control	Th2	0
Control_CATACAGTCTCCAAGA	Control	CD4_T_cell	0
Control_CATACCCAGAGGCGGA	Control	Th2	0
Control_CATACCCCACGCTGTG	Control	CD4_T_cell	0
Control_CATACCCGTACGACAG	Control	CD4_T_cell	0
Control_CATACCCGTCCTGGGT	Control	Macrophage	0
Control_CATACCCTCGTTCAGA	Control	CD4_T_cell	0
Control_CATACCCTCTACTTCA	Control	Th2	0
Control_CATACTTAGCACCCAC	Control	Cytotoxic_T_cell	0
Control_CATACTTAGGCCCGTT	Control	CD4_T_cell	0
Control_CATACTTAGTAACGAT	Control	Th17	0
Control_CATACTTTCAGCTTGA	Control	Macrophage	0
Control_CATACTTTCCAAGCTA	Control	CD4_T_cell	0
Control_CATACTTTCCGGTAAT	Control	DC	0
Control_CATAGACAGATTCGAA	Control	CD4_T_cell	0
Control_CATAGACAGGAATCGC	Control	Macrophage	0
Control_CATAGACAGTACAGCG	Control	DC	0
Control_CATAGACAGTCTTGGT	Control	Vascular_endothelial_cell	0
Control_CATAGACCACTTCAGA	Control	M2_macrophage	0
Control_CATAGACCATCGCTCT	Control	Macrophage	0
Control_CATAGACCATCTCGTC	Control	Th2	0
Control_CATAGACTCCTGGTCT	Control	CD4_T_cell	0
Control_CATCAAGAGATACATG	Control	Th2	0
Control_CATCAAGAGCACAAAT	Control	CD4_T_cell	0
Control_CATCAAGAGCATTGTC	Control	CD4_T_cell	0
Control_CATCAAGCACATGGTT	Control	Cytotoxic_T_cell	0
Control_CATCAAGCAGCGAACA	Control	Treg	0
Control_CATCAAGTCTCGCCTA	Control	CD4_T_cell	0
Control_CATCCACGTCAGTCTA	Control	CD4_T_cell	0
Control_CATCCACGTTTACTGG	Control	CD8_T_cell	0
Control_CATCCACTCATGGATC	Control	Vascular_endothelial_cell	0
Control_CATCCCACAACTACGT	Control	Cytotoxic_T_cell	0
Control_CATCCCACACAATGTC	Control	CD4_T_cell	0
Control_CATCCCACACGGCTAC	Control	Th2	0
Control_CATCCGTAGGCTCTAT	Control	DC	0
Control_CATCCGTCATCGATGT	Control	Th2	0
Control_CATCCGTGTCGCACGT	Control	CD4_T_cell	0
Control_CATCCGTGTGGCAGAT	Control	Th2	0
Control_CATCCGTTCATTCTTG	Control	CD4_T_cell	0
Control_CATCCGTTCTGTAACG	Control	Th2	0
Control_CATCGCTGTTCAAACC	Control	Vascular_endothelial_cell	0
Control_CATCGCTTCATACGGT	Control	Vascular_endothelial_cell	0
Control_CATCGCTTCATTCATC	Control	Macrophage	0
Control_CATCGCTTCGGTCATA	Control	B_cell	0
Control_CATCGGGAGAAACTCA	Control	Th2	0
Control_CATCGGGAGATGTTAG	Control	CD4_T_cell	0
Control_CATCGGGAGCATAGGC	Control	CD4_T_cell	0
Control_CATCGGGAGGGAGGCA	Control	Th2	0
Control_CATCGGGAGGGCAATC	Control	CD8_T_cell	0
Control_CATCGGGCAGGTCCCA	Control	Fibroblast	0
Control_CATCGGGTCAAAGAAC	Control	Th17	0
Control_CATCGGGTCCTCATAT	Control	CD4_T_cell	0
Control_CATCGGGTCTATACGG	Control	Th2	0
Control_CATCGGGTCTGGCTGG	Control	Cytotoxic_T_cell	0
Control_CATCGTCAGCCTGCCA	Control	Macrophage	0
Control_CATCGTCAGCTATCTG	Control	CD8_T_cell	0
Control_CATCGTCAGGCCCGTT	Control	Fibroblast	0
Control_CATCGTCAGGGACCAT	Control	CD8_T_cell	0
Control_CATCGTCCATGACCCG	Control	Macrophage_like	0
Control_CATCGTCGTCCTTAAG	Control	Th17	0
Control_CATCGTCTCATTGGTG	Control	CD8_T_cell	0
Control_CATCGTCTCCATAGGT	Control	M2_macrophage	0
Control_CATCGTCTCCTGGGAC	Control	Th2	0
Control_CATGAGTAGGCTTAGG	Control	CD4_T_cell	0
Control_CATGAGTAGTAACCTC	Control	CD4_T_cell	0
Control_CATGAGTCACCGTCGA	Control	Cytotoxic_T_cell	0
Control_CATGAGTCAGTAGTGG	Control	CD8_T_cell	0
Control_CATGAGTGTGTTACTG	Control	Fibroblast	0
Control_CATGAGTTCCCTTTGG	Control	Vascular_endothelial_cell	0
Control_CATGAGTTCTTTCGAT	Control	CD4_T_cell	0
Control_CATGCAACAACACGTT	Control	DC	0
Control_CATGCAACAGCGGTTC	Control	Th2	0
Control_CATGCAACAGGACTAG	Control	CD4_T_cell	0
Control_CATGCAAGTACAAACA	Control	CD4_T_cell	0
Control_CATGCAAGTCACCACG	Control	CD8_T_cell	0
Control_CATGCAATCAAGCCGC	Control	Th2	0
Control_CATGCAATCCCTAGGG	Control	CD4_T_cell	0
Control_CATGCCTCAAGGCAAC	Control	CD8_T_cell	0
Control_CATGCCTCAGTCCCGA	Control	M2_macrophage	0
Control_CATGCCTGTCAACGCC	Control	CD8_T_cell	0
Control_CATGCCTGTCCAAGAG	Control	CD4_T_cell	0
Control_CATGCCTTCATCCTAT	Control	CD4_T_cell	0
Control_CATGCCTTCCAATCCC	Control	CD8_T_cell	0
Control_CATGCCTTCTGTGTGA	Control	CD4_T_cell	0
Control_CATGCGGAGAACTGAT	Control	CD8_T_cell	0
Control_CATGCGGAGGCTATCT	Control	Macrophage	0
Control_CATGCGGGTCCAGAAG	Control	Vascular_endothelial_cell	0
Control_CATGCGGGTCGGTAAG	Control	Th2	0
Control_CATGCGGTCATCAGTG	Control	CD4_T_cell	0
Control_CATGCGGTCCCGTGTT	Control	CD4_T_cell	0
Control_CATGCGGTCCGTGTGG	Control	M2_macrophage	0
Control_CATGCGGTCGAGAACG	Control	Vascular_endothelial_cell	0
Control_CATGCTCCAAATGGTA	Control	M2_macrophage	0
Control_CATGCTCCACAGCTGC	Control	Fibroblast	0
Control_CATGCTCCAGCTTCGG	Control	CD8_T_cell	0
Control_CATGCTCCATAACCCA	Control	Th2	0
Control_CATGCTCGTTCGGTTA	Control	CD4_T_cell	0
Control_CATGCTCTCGCACGGT	Control	CD4_T_cell	0
Control_CATGGATAGGTGCTGA	Control	Macrophage_like	0
Control_CATGGATAGTCTACCA	Control	Treg	0
Control_CATGGATCAGCACAGA	Control	Vascular_endothelial_cell	0
Control_CATGGATCATCGGTTA	Control	CD4_T_cell	0
Control_CATGGATGTCAACATC	Control	M2_macrophage	0
Control_CATGGATGTCGGAACA	Control	CD8_T_cell	0
Control_CATGGATGTTCGGACC	Control	CD4_T_cell	0
Control_CATGGATTCAGCTTCC	Control	CD8_T_cell	0
Control_CATGGATTCATAGACC	Control	CD4_T_cell	0
Control_CATGGTACATTGCTGA	Control	CD4_T_cell	0
Control_CATGGTAGTACCTATG	Control	Th2	0
Control_CATGGTAGTGAATAAC	Control	CD8_T_cell	0
Control_CATGGTAGTGGACAGT	Control	M2_macrophage	0
Control_CATGGTATCCGATGCG	Control	Fibroblast	0
Control_CATTCCGAGCGAGTCA	Control	Th17	0
Control_CATTCCGCACTCCGGA	Control	CD4_T_cell	0
Control_CATTCCGGTTATCTTC	Control	Th2	0
Control_CATTCCGGTTCAAGGG	Control	Th2	0
Control_CATTCCGTCCCAAGCG	Control	CD8_T_cell	0
Control_CATTCCGTCTCTAGGA	Control	Cytotoxic_T_cell	0
Control_CATTCTAAGCCTCCAG	Control	DC	0
Control_CATTCTAAGCGTTAGG	Control	M2_macrophage	0
Control_CATTCTAAGGGTTAGC	Control	CD8_T_cell	0
Control_CATTCTACAGGCGATA	Control	Macrophage	0
Control_CATTCTACATATGCGT	Control	CD4_T_cell	0
Control_CATTCTATCACAATGC	Control	CD4_T_cell	0
Control_CATTGAGAGGCGAACT	Control	CD4_T_cell	0
Control_CATTGAGCACTTTAGG	Control	M2_macrophage	0
Control_CATTGAGCAGAGATGC	Control	CD8_T_cell	0
Control_CATTGAGCAGTCAACT	Control	CD4_T_cell	0
Control_CATTGAGCATGACTGT	Control	Vascular_endothelial_cell	0
Control_CATTGAGGTAGGAAAG	Control	Th17	0
Control_CATTGAGGTTAAGGAT	Control	Th2	0
Control_CATTGAGTCCAACACA	Control	B_cell	0
Control_CATTGAGTCTCAAAGC	Control	Th2	0
Control_CATTGCCCAATTCACG	Control	CD4_T_cell	0
Control_CATTGCCGTATCGAGG	Control	CD4_T_cell	0
Control_CATTGCCGTTCGGTTA	Control	CD4_T_cell	0
Control_CATTGCCTCCTCTAAT	Control	Fibroblast	0
Control_CATTGCCTCTTCGATT	Control	CD4_T_cell	0
Control_CATTGTTAGCGGGTTA	Control	Th2	0
Control_CATTGTTCAACTAGAA	Control	M2_macrophage	0
Control_CATTGTTCAAGACCGA	Control	Macrophage	0
Control_CATTGTTCACGGATCC	Control	CD8_T_cell	0
Control_CATTGTTCAGAGATGC	Control	CD4_T_cell	0
Control_CATTGTTGTAAGGCTG	Control	CD8_T_cell	0
Control_CATTGTTGTGTTGAGG	Control	CD4_T_cell	0
Control_CATTGTTTCAAGTAAG	Control	Vascular_endothelial_cell	0
Control_CATTGTTTCGAACCAT	Control	M2_macrophage	0
Control_CATTGTTTCTAACGGT	Control	CD8_T_cell	0
Control_CATTTCAAGGCTAGCA	Control	Vascular_endothelial_cell	0
Control_CATTTCACATCGGCCA	Control	CD4_T_cell	0
Control_CATTTCACATCTAACG	Control	CD8_T_cell	0
Control_CATTTCAGTACGGATG	Control	Fibroblast	0
Control_CATTTCAGTACGTGAG	Control	CD4_T_cell	0
Control_CATTTCAGTAGGAGTC	Control	CD8_T_cell	0
Control_CATTTCAGTCGATTAC	Control	CD8_T_cell	0
Control_CATTTCAGTTAAGGAT	Control	CD8_T_cell	0
Control_CATTTCATCATCTACT	Control	Th17	0
Control_CATTTCATCGACATCA	Control	Epithelial_cell	0
Control_CCAAGCGCAAAGGTTA	Control	Th2	0
Control_CCAAGCGCAAGATGTA	Control	M2_macrophage	0
Control_CCAAGCGGTTCGAACT	Control	CD4_T_cell	0
Control_CCAAGCGTCACTCACC	Control	M2_macrophage	0
Control_CCAAGCGTCCACTTTA	Control	Fibroblast	0
Control_CCAAGCGTCCTGGCTT	Control	Epithelial_cell	0
Control_CCAATGAGTCATGGCC	Control	M2_macrophage	0
Control_CCAATGAGTGGAGGTT	Control	CD4_T_cell	0
Control_CCAATTTCAGACTCTA	Control	CD4_T_cell	0
Control_CCAATTTCAGGTGAGT	Control	Macrophage	0
Control_CCAATTTGTCCAGAAG	Control	CD8_T_cell	0
Control_CCAATTTGTTGTGTTG	Control	CD4_T_cell	0
Control_CCAATTTTCATCACTT	Control	Fibroblast	0
Control_CCAATTTTCATCGCAA	Control	CD4_T_cell	0
Control_CCACAAAAGACTTCCA	Control	CD8_T_cell	0
Control_CCACAAAAGCAATTCC	Control	Vascular_endothelial_cell	0
Control_CCACAAACAATCACGT	Control	Th2	0
Control_CCACAAACACTAGAGG	Control	M2_macrophage	0
Control_CCACAAACAGTTCCAA	Control	CD4_T_cell	0
Control_CCACAAACATCACCAA	Control	M2_macrophage	0
Control_CCACAAACATCCGAAT	Control	CD4_T_cell	0
Control_CCACAAAGTGCCTAAT	Control	CD8_T_cell	0
Control_CCACAAAGTGTCCTAA	Control	Th2	0
Control_CCACACTAGCAATTAG	Control	CD4_T_cell	0
Control_CCACACTAGCGACAGT	Control	DC	0
Control_CCACACTAGTATTGCC	Control	CD8_T_cell	0
Control_CCACACTTCACTACTT	Control	CD4_T_cell	0
Control_CCACCATAGCCTCGTG	Control	Macrophage	0
Control_CCACCATCATCTAACG	Control	Vascular_endothelial_cell	0
Control_CCACCATGTGTCTTAG	Control	CD4_T_cell	0
Control_CCACCATTCGCCGAGT	Control	CD4_T_cell	0
Control_CCACGAGAGTTGAAAC	Control	CD8_T_cell	0
Control_CCACGAGCATCCGGTG	Control	Macrophage	0
Control_CCACGAGCATTAGGCT	Control	Vascular_endothelial_cell	0
Control_CCACGAGGTGTGTCGC	Control	CD4_T_cell	0
Control_CCACGAGGTTCGAAGG	Control	Th2	0
Control_CCACGAGTCCCTCATG	Control	CD4_T_cell	0
Control_CCACGTTCAGCCGGTT	Control	Th2	0
Control_CCACGTTCATGGATCT	Control	CD8_T_cell	0
Control_CCACGTTGTCGTATGT	Control	Vascular_endothelial_cell	0
Control_CCACGTTGTGCACAAG	Control	CD4_T_cell	0
Control_CCACGTTTCAAGGCTT	Control	Vascular_endothelial_cell	0
Control_CCACGTTTCCTACAAG	Control	Th17	0
Control_CCACTTGAGATTTGCC	Control	CD4_T_cell	0
Control_CCACTTGCAAAGGCTG	Control	Fibroblast	0
Control_CCACTTGCACCAATTG	Control	CD4_T_cell	0
Control_CCACTTGCAGGTTCGC	Control	CD4_T_cell	0
Control_CCACTTGTCAAACTGC	Control	Treg	0
Control_CCACTTGTCAAGTGTC	Control	CD4_T_cell	0
Control_CCATAAGAGTAACCTC	Control	CD4_T_cell	0
Control_CCATAAGGTGCAGTGA	Control	CD8_T_cell	0
Control_CCATAAGGTGTGTCCG	Control	M2_macrophage	0
Control_CCATAAGTCCTATTTG	Control	Vascular_endothelial_cell	0
Control_CCATAAGTCGTTAGTG	Control	Fibroblast	0
Control_CCATCACGTGATTCTG	Control	M2_macrophage	0
Control_CCATCACTCATAGGCT	Control	CD8_T_cell	0
Control_CCCAACTAGCCAAGTG	Control	CD4_T_cell	0
Control_CCCAACTGTGGTCTAT	Control	Th2	0
Control_CCCAACTTCCTAGCGG	Control	Treg	0
Control_CCCATTGAGGCTAGCA	Control	Th2	0
Control_CCCATTGCACGGTCTG	Control	Macrophage	0
Control_CCCGAAGAGAAACCCG	Control	CD4_T_cell	0
Control_CCCGAAGCACAAGCTT	Control	CD4_T_cell	0
Control_CCCGAAGCAGTAACGG	Control	Th2	0
Control_CCCGAAGCAGTCCGTG	Control	CD4_T_cell	0
Control_CCCGAAGGTATGAGGC	Control	CD4_T_cell	0
Control_CCCGAAGTCATGCCGG	Control	Th17	0
Control_CCCGAAGTCTCGAACA	Control	CD4_T_cell	0
Control_CCCGAAGTCTCGCTTG	Control	M2_macrophage	0
Control_CCCGGAAAGCCATTCA	Control	CD4_T_cell	0
Control_CCCGGAAAGCCTTGAT	Control	Th2	0
Control_CCCGGAACAAACGAGC	Control	CD4_T_cell	0
Control_CCCGGAACACATACTG	Control	Macrophage	0
Control_CCCGGAACACCTTCCA	Control	M2_macrophage	0
Control_CCCGGAACAGTGGGTA	Control	CD4_T_cell	0
Control_CCCGGAAGTAACTTCG	Control	CD8_T_cell	0
Control_CCCGGAAGTCTGTCCT	Control	CD4_T_cell	0
Control_CCCGGAATCGCTCATC	Control	Th17	0
Control_CCCTAACCAACAGCCC	Control	Macrophage	0
Control_CCCTAACCACGGATCC	Control	CD4_T_cell	0
Control_CCCTAACCAGCAGTTT	Control	Vascular_endothelial_cell	0
Control_CCCTAACCAGGTGAGT	Control	CD8_T_cell	0
Control_CCCTAACCATGGAATA	Control	CD4_T_cell	0
Control_CCCTAACTCGACCCAG	Control	CD4_T_cell	0
Control_CCCTCAACAGGAGGAG	Control	DC	0
Control_CCCTCAACAGTAGATA	Control	Th2	0
Control_CCCTCAATCGGATTAC	Control	CD4_T_cell	0
Control_CCCTCTCAGTGGTTGG	Control	Th2	0
Control_CCCTCTCCACATCATG	Control	Cytotoxic_T_cell	0
Control_CCCTCTCCACCGGAAA	Control	CD4_T_cell	0
Control_CCCTCTCCAGAGGAAA	Control	Th2	0
Control_CCCTCTCGTAGCGTCC	Control	Vascular_endothelial_cell	0
Control_CCCTCTCGTATGAGAT	Control	CD4_T_cell	0
Control_CCCTCTCGTTGCTTGA	Control	Vascular_endothelial_cell	0
Control_CCCTCTCGTTGGACTT	Control	CD4_T_cell	0
Control_CCCTCTCTCACGACTA	Control	CD4_T_cell	0
Control_CCCTGATAGGATACGC	Control	CD4_T_cell	0
Control_CCCTGATAGGTCATTC	Control	Vascular_endothelial_cell	0
Control_CCCTGATAGTGGATAT	Control	M2_macrophage	0
Control_CCCTGATGTCTACAGT	Control	Type_II_alveolar_epithelial_cell	0
Control_CCCTGATTCAAGAGTA	Control	Vascular_endothelial_cell	0
Control_CCCTGATTCAGGACAG	Control	DC	0
Control_CCCTTAGAGAGATTCA	Control	CD8_T_cell	0
Control_CCCTTAGCAAAGCAAT	Control	Fibroblast	0
Control_CCCTTAGCACTATGTG	Control	Cytotoxic_T_cell	0
Control_CCCTTAGCAGCGTGAA	Control	M2_macrophage	0
Control_CCCTTAGGTCCTACGG	Control	CD4_T_cell	0
Control_CCCTTAGGTCTCACGG	Control	CD4_T_cell	0
Control_CCCTTAGGTTATGTCG	Control	DC	0
Control_CCCTTAGTCCCAGGCA	Control	Macrophage_like	0
Control_CCCTTAGTCGACACTA	Control	Macrophage	0
Control_CCCTTAGTCGCGTTTC	Control	M2_macrophage	0
Control_CCCTTAGTCTTCGTGC	Control	Macrophage	0
Control_CCGATCTAGCTCCACG	Control	CD4_T_cell	0
Control_CCGATCTCACTTCAAG	Control	Th2	0
Control_CCGATCTTCACCATCC	Control	Th2	0
Control_CCGATCTTCCTACACC	Control	CD8_T_cell	0
Control_CCGATGGAGTATGGCG	Control	CD4_T_cell	0
Control_CCGATGGCAGGTCAAG	Control	Fibroblast	0
Control_CCGCAAGAGATAGCAT	Control	Treg	0
Control_CCGCAAGAGGAGCAAA	Control	CD4_T_cell	0
Control_CCGCAAGAGTCGCTAT	Control	M2_macrophage	0
Control_CCGCAAGCATGGAGAC	Control	Th2	0
Control_CCGCAAGGTAGGACTG	Control	Th2	0
Control_CCGCAAGGTCACTACA	Control	Macrophage	0
Control_CCGCAAGGTGTTGACT	Control	CD8_T_cell	0
Control_CCGCAAGTCAAGCTTG	Control	M2_macrophage	0
Control_CCGCAAGTCATTGCCC	Control	CD8_T_cell	0
Control_CCGGACACAACCGTGC	Control	Fibroblast	0
Control_CCGGACACACCAGTAT	Control	CD4_T_cell	0
Control_CCGGACAGTAAGGAGA	Control	M2_macrophage	0
Control_CCGGACAGTATTTCTC	Control	CD4_T_cell	0
Control_CCGGACAGTCAACACT	Control	CD8_T_cell	0
Control_CCGGACAGTGTAAATG	Control	Macrophage	0
Control_CCGGACAGTGTCATTG	Control	CD8_T_cell	0
Control_CCGGGTAAGGTCTGGA	Control	Th2	0
Control_CCGGGTACATACCAGT	Control	Vascular_endothelial_cell	0
Control_CCGGGTACATGAAAGT	Control	Vascular_endothelial_cell	0
Control_CCGGGTATCACGAACT	Control	CD8_T_cell	0
Control_CCGGGTATCGCAACAT	Control	CD8_T_cell	0
Control_CCGGTAGCACGGGTAA	Control	Fibroblast	0
Control_CCGGTAGGTCATCACA	Control	CD4_T_cell	0
Control_CCGGTAGTCTCGTGGG	Control	Macrophage	0
Control_CCGGTGAAGTATGTAG	Control	Th2	0
Control_CCGGTGAGTACAGTTC	Control	M2_macrophage	0
Control_CCGGTGAGTGCAACAG	Control	Macrophage	0
Control_CCGGTGAGTGCAACGA	Control	Epithelial_cell	0
Control_CCGGTGAGTGGGTCAA	Control	CD8_T_cell	0
Control_CCGGTGATCGGAATTC	Control	Fibroblast	0
Control_CCGGTGATCTGAATGC	Control	Vascular_endothelial_cell	0
Control_CCGTAGGAGCCTCTCT	Control	CD4_T_cell	0
Control_CCGTAGGGTACTGGGA	Control	Macrophage	0
Control_CCGTAGGGTATCGAGG	Control	M2_macrophage	0
Control_CCGTAGGGTCATCCGG	Control	CD4_T_cell	0
Control_CCGTAGGGTCTTCAAG	Control	CD8_T_cell	0
Control_CCGTAGGTCGCAGATT	Control	Th2	0
Control_CCGTAGGTCGTCGACG	Control	Macrophage	0
Control_CCGTAGGTCTACTATC	Control	CD4_T_cell	0
Control_CCGTGAGAGGAGTCTG	Control	DC	0
Control_CCGTGAGCAGCTCCTT	Control	CD8_T_cell	0
Control_CCGTGAGCAGTAGGAC	Control	Epithelial_cell	0
Control_CCGTGAGGTACTCGAT	Control	CD8_T_cell	0
Control_CCGTGAGGTTTAGTCG	Control	Vascular_endothelial_cell	0
Control_CCGTGAGTCAACCGAT	Control	CD8_T_cell	0
Control_CCGTGAGTCCCTGGTT	Control	M2_macrophage	0
Control_CCGTGAGTCCTACCAC	Control	CD4_T_cell	0
Control_CCGTTCAAGCATAGGC	Control	Vascular_endothelial_cell	0
Control_CCGTTCAAGCGCCTAC	Control	M2_macrophage	0
Control_CCGTTCACAGGTCCGT	Control	CD8_T_cell	0
Control_CCGTTCAGTACAACGG	Control	Vascular_endothelial_cell	0
Control_CCGTTCAGTCCAGGTC	Control	M2_macrophage	0
Control_CCGTTCATCCATAGAC	Control	Th2	0
Control_CCTAACCAGAGTAACT	Control	CD4_T_cell	0
Control_CCTAACCAGAGTTGTA	Control	Vascular_endothelial_cell	0
Control_CCTAACCAGGATCACG	Control	CD8_T_cell	0
Control_CCTAACCAGGCATCTT	Control	Th2	0
Control_CCTAACCAGGTCGACA	Control	Th2	0
Control_CCTAACCGTCATCACA	Control	Vascular_endothelial_cell	0
Control_CCTAACCGTGAGACGT	Control	Macrophage	0
Control_CCTAACCTCGGAATGG	Control	Th2	0
Control_CCTAAGAAGGCTCACC	Control	Epithelial_cell	0
Control_CCTAAGACAAGAATGT	Control	CD4_T_cell	0
Control_CCTAAGACACTCCGAG	Control	Vascular_endothelial_cell	0
Control_CCTAAGACATGGCCCA	Control	CD4_T_cell	0
Control_CCTAAGATCCGACGGT	Control	CD8_T_cell	0
Control_CCTAAGATCCGCCTAT	Control	M2_macrophage	0
Control_CCTAAGATCGGCCTTT	Control	CD4_T_cell	0
Control_CCTACGTAGCTTGTGT	Control	Th2	0
Control_CCTACGTAGTGGAATT	Control	Macrophage	0
Control_CCTACGTCAGACACAG	Control	Cytotoxic_T_cell	0
Control_CCTACGTGTCTACACA	Control	CD8_T_cell	0
Control_CCTACGTTCATGCTAG	Control	CD4_T_cell	0
Control_CCTATCGAGAGGATCC	Control	Epithelial_cell	0
Control_CCTATCGAGCGAACTG	Control	Macrophage	0
Control_CCTATCGAGCTCTATG	Control	Th17	0
Control_CCTATCGCAAGGCAAC	Control	Th2	0
Control_CCTATCGCACGCAGTC	Control	CD4_T_cell	0
Control_CCTATCGCAGCACAGA	Control	CD8_T_cell	0
Control_CCTATCGGTGACCGAA	Control	CD4_T_cell	0
Control_CCTATCGTCTACAGGT	Control	Vascular_endothelial_cell	0
Control_CCTCAACAGATGCTGG	Control	CD4_T_cell	0
Control_CCTCAACAGGTACTGG	Control	CD8_T_cell	0
Control_CCTCAACCAATTGCTG	Control	CD4_T_cell	0
Control_CCTCAACGTAGGTTTC	Control	CD8_T_cell	0
Control_CCTCAACGTGGCCTCA	Control	CD8_T_cell	0
Control_CCTCAACTCGGTCATA	Control	CD4_T_cell	0
Control_CCTCACAAGCTGAGTG	Control	CD4_T_cell	0
Control_CCTCACACAACGACTT	Control	M2_macrophage	0
Control_CCTCACACAATAGGAT	Control	CD8_T_cell	0
Control_CCTCACACAGACCCGT	Control	CD8_T_cell	0
Control_CCTCACACAGCCGGTT	Control	Th2	0
Control_CCTCACACAGCTGTCG	Control	Cytotoxic_T_cell	0
Control_CCTCACAGTCTTGAGT	Control	Th17	0
Control_CCTCACAGTGAGTTTC	Control	Vascular_endothelial_cell	0
Control_CCTCACAGTTTCCAAG	Control	Vascular_endothelial_cell	0
Control_CCTCAGTAGAACGCGT	Control	CD4_T_cell	0
Control_CCTCAGTCAAATAAGC	Control	CD4_T_cell	0
Control_CCTCAGTCAACGTAAA	Control	Macrophage	0
Control_CCTCAGTCACGACGAA	Control	CD8_T_cell	0
Control_CCTCAGTGTCGTTATG	Control	CD4_T_cell	0
Control_CCTCAGTGTGGACCTC	Control	CD8_T_cell	0
Control_CCTCAGTTCAAGAGGC	Control	CD8_T_cell	0
Control_CCTCAGTTCCACATAG	Control	Th2	0
Control_CCTCATGAGAGCAGAA	Control	CD8_T_cell	0
Control_CCTCATGAGCAATAAC	Control	M2_macrophage	0
Control_CCTCATGAGGGTTTCT	Control	Fibroblast	0
[truncated: 17,452 more rows]

## Sheet: Virus_Load.stat
Sample	Cluster	viris.type	Cells
Control	CD8_T_cell	N	913
Control	Cytotoxic_T_cell	N	176
Control	CD4_T_cell	N	1658
Control	Th2	N	664
Control	Th17	N	111
Control	Treg	N	67
Control	B_cell	N	14
Control	DC	N	141
Control	Macrophage	N	504
Control	Macrophage_like	N	27
Control	M2_macrophage	N	531
Control	Vascular_endothelial_cell	N	475
Control	Fibroblast	N	354
Control	Epithelial_cell	N	88
Control	Type_II_alveolar_epithelial_cell	N	11
Control	Smooth_muscle_cell	N	2
H5N1-group	CD8_T_cell	I	7
H5N1-group	CD8_T_cell	N	485
H5N1-group	CD8_T_cell	P	350
H5N1-group	Cytotoxic_T_cell	N	181
H5N1-group	Cytotoxic_T_cell	P	124
H5N1-group	CD4_T_cell	N	82
H5N1-group	CD4_T_cell	P	60
H5N1-group	Th2	I	3
H5N1-group	Th2	N	93
H5N1-group	Th2	P	57
H5N1-group	Th17	N	60
H5N1-group	Th17	P	58
H5N1-group	Treg	N	31
H5N1-group	Treg	P	30
H5N1-group	B_cell	N	11
H5N1-group	B_cell	P	21
H5N1-group	DC	I	5
H5N1-group	DC	N	104
H5N1-group	DC	P	115
H5N1-group	Macrophage	I	93
H5N1-group	Macrophage	N	1421
H5N1-group	Macrophage	P	1496
H5N1-group	Macrophage_like	I	139
H5N1-group	Macrophage_like	N	265
H5N1-group	Macrophage_like	P	394
H5N1-group	M2_macrophage	I	31
H5N1-group	M2_macrophage	N	322
H5N1-group	M2_macrophage	P	312
H5N1-group	Vascular_endothelial_cell	I	25
H5N1-group	Vascular_endothelial_cell	N	50
H5N1-group	Vascular_endothelial_cell	P	60
H5N1-group	Fibroblast	I	20
H5N1-group	Fibroblast	N	85
H5N1-group	Fibroblast	P	133
H5N1-group	Epithelial_cell	N	2
H5N1-group	Epithelial_cell	P	3
H5N1-group	Type_II_alveolar_epithelial_cell	I	1
H5N1-group	Type_II_alveolar_epithelial_cell	N	7
H5N1-group	Type_II_alveolar_epithelial_cell	P	13
H5N1-group	Smooth_muscle_cell	N	17
H5N1-group	Smooth_muscle_cell	P	13
H9N2-group	CD8_T_cell	N	951
H9N2-group	CD8_T_cell	P	23
H9N2-group	Cytotoxic_T_cell	N	364
H9N2-group	Cytotoxic_T_cell	P	4
H9N2-group	CD4_T_cell	N	643
H9N2-group	CD4_T_cell	P	25
H9N2-group	Th2	N	720
H9N2-group	Th2	P	16
H9N2-group	Th17	N	147
H9N2-group	Th17	P	4
H9N2-group	Treg	N	44
H9N2-group	Treg	P	1
H9N2-group	B_cell	N	16
H9N2-group	DC	I	1
H9N2-group	DC	N	47
H9N2-group	DC	P	2
H9N2-group	Macrophage	I	1
H9N2-group	Macrophage	N	2063
H9N2-group	Macrophage	P	45
H9N2-group	Macrophage_like	I	1
H9N2-group	Macrophage_like	N	43
H9N2-group	M2_macrophage	N	316
H9N2-group	M2_macrophage	P	9
H9N2-group	Vascular_endothelial_cell	N	1043
H9N2-group	Vascular_endothelial_cell	P	13
H9N2-group	Fibroblast	N	346
H9N2-group	Fibroblast	P	14
H9N2-group	Epithelial_cell	N	15
H9N2-group	Type_II_alveolar_epithelial_cell	N	15
H9N2-group	Smooth_muscle_cell	N	4
