# Supplementary material for: Dissection of key factors correlating with H5N1 avian influenza virus driven inflammatory lung injury of chicken identified by single-cell analysis
Source: PLoS Pathog. 2023 Oct 11;19(10):e1011685. doi: 10.1371/journal.ppat.1011685 (PMC10593216; doi:10.1371/journal.ppat.1011685)
Supplement: S9 File — (XLSX) [file ppat.1011685.s009.xlsx]

## Sheet: Control-vs-H5N1-group.GO_000695
id	Symbol	log2FC	Cluster	Type	Y
ENSGALG00000003267	STAT3	1.29537	CD4_T_cell	up	1
ENSGALG00000034213	TNFRSF1B	1.3022	CD4_T_cell	up	2
ENSGALG00000024272	S100A9	1.75888	CD4_T_cell	up	3
ENSGALG00000014585	CCL26	2.18786	CD4_T_cell	up	4
ENSGALG00000002234	UNC13D	2.37959	CD4_T_cell	up	5
ENSGALG00000014824	PTGER4	2.42454	CD4_T_cell	up	6
ENSGALG00000010870	JUN	2.58859	CD4_T_cell	up	7
ENSGALG00000010915	IL6	2.79084	CD4_T_cell	up	8
ENSGALG00000015235	XCL1	3.1676	CD4_T_cell	up	9
ENSGALG00000012304	NFKB1	0.501219	CD8_T_cell	up	1
ENSGALG00000014824	PTGER4	0.504809	CD8_T_cell	up	2
ENSGALG00000002234	UNC13D	0.547101	CD8_T_cell	up	3
ENSGALG00000034213	TNFRSF1B	0.633142	CD8_T_cell	up	4
ENSGALG00000007874	IL-18	0.656078	CD8_T_cell	up	5
ENSGALG00000003267	STAT3	0.67067	CD8_T_cell	up	6
ENSGALG00000013861	TNFAIP3	0.721795	CD8_T_cell	up	7
ENSGALG00000004496	TNIP1	0.754028	CD8_T_cell	up	8
ENSGALG00000009450	DUSP10	0.831626	CD8_T_cell	up	9
ENSGALG00000015027	JAK2	0.918847	CD8_T_cell	up	10
ENSGALG00000005547	PIK3AP1	0.939422	CD8_T_cell	up	11
ENSGALG00000029270	GATA3	1.23576	CD8_T_cell	up	12
ENSGALG00000007052	PXK	1.28252	CD8_T_cell	up	13
ENSGALG00000010870	JUN	1.33611	CD8_T_cell	up	14
ENSGALG00000003863	P2RX7	1.62994	CD8_T_cell	up	15
ENSGALG00000015235	XCL1	1.81075	CD8_T_cell	up	16
ENSGALG00000011684	STAP1	1.97417	CD8_T_cell	up	17
ENSGALG00000014585	CCL26	2.06823	CD8_T_cell	up	18
ENSGALG00000024272	S100A9	2.06855	CD8_T_cell	up	19
ENSGALG00000029000	HYAL3	2.15375	CD8_T_cell	up	20
ENSGALG00000010915	IL6	2.50984	CD8_T_cell	up	21
ENSGALG00000038096	NOS2	2.63371	CD8_T_cell	up	22
ENSGALG00000002329	CCL1	3.10358	CD8_T_cell	up	23
ENSGALG00000015235	XCL1	1.08244	Cytotoxic_T_cell	up	1
ENSGALG00000024272	S100A9	1.46304	Cytotoxic_T_cell	up	2
ENSGALG00000010870	JUN	2.06267	Cytotoxic_T_cell	up	3
ENSGALG00000007052	PXK	2.13852	Cytotoxic_T_cell	up	4
ENSGALG00000038096	NOS2	2.20081	Cytotoxic_T_cell	up	5
ENSGALG00000002329	CCL1	3.1451	Cytotoxic_T_cell	up	6
ENSGALG00000024466	CCL17	0.990945	DC	up	1
ENSGALG00000014824	PTGER4	1.40016	DC	up	2
ENSGALG00000026098	IL8	1.46541	DC	up	3
ENSGALG00000011668	IL8L1	1.52808	DC	up	4
ENSGALG00000034213	TNFRSF1B	1.57777	DC	up	5
ENSGALG00000005688	DNASE1L1	1.58244	DC	up	6
ENSGALG00000027786	SOCS3	1.91538	DC	up	7
ENSGALG00000015844	SOD1	2.37394	DC	up	8
ENSGALG00000050893	CCR2	2.57687	DC	up	9
ENSGALG00000011684	STAP1	3.31054	DC	up	10
ENSGALG00000003863	P2RX7	4.86371	DC	up	11
ENSGALG00000028256	CCL19	6.77812	DC	up	12
ENSGALG00000006546	CD81	0.651249	Fibroblast	up	1
ENSGALG00000003267	STAT3	1.20627	Fibroblast	up	2
ENSGALG00000014585	CCL26	1.5313	Fibroblast	up	3
ENSGALG00000024272	S100A9	1.5962	Fibroblast	up	4
ENSGALG00000015355	CD47	1.76931	Fibroblast	up	5
ENSGALG00000039461	TNFRSF1A	2.55092	Fibroblast	up	6
ENSGALG00000005947	MYD88	2.55793	Fibroblast	up	7
ENSGALG00000007052	PXK	2.68221	Fibroblast	up	8
ENSGALG00000034478	CCL4	2.74059	Fibroblast	up	9
ENSGALG00000016785	IL1RL1	2.85481	Fibroblast	up	10
ENSGALG00000000516	FANCA	2.86605	Fibroblast	up	11
ENSGALG00000038364	NOV	3.02441	Fibroblast	up	12
ENSGALG00000040504	GGT5	3.32528	Fibroblast	up	13
ENSGALG00000010915	IL6	4.59159	Fibroblast	up	14
ENSGALG00000041129	TMEM173	4.66494	Fibroblast	up	15
ENSGALG00000003863	P2RX7	6.17838	Fibroblast	up	16
ENSGALG00000028256	CCL19	7.51284	Fibroblast	up	17
ENSGALG00000013468	TLR3	100	Fibroblast	up	18
ENSGALG00000006546	CD81	0.423984	M2_macrophage	up	1
ENSGALG00000041285	MAP2K3	0.536533	M2_macrophage	up	2
ENSGALG00000015844	SOD1	0.591994	M2_macrophage	up	3
ENSGALG00000012550	HMOX1	0.649115	M2_macrophage	up	4
ENSGALG00000004496	TNIP1	0.654295	M2_macrophage	up	5
ENSGALG00000017239	CTSC	0.68047	M2_macrophage	up	6
ENSGALG00000028204	GPX1	0.720097	M2_macrophage	up	7
ENSGALG00000012304	NFKB1	0.725003	M2_macrophage	up	8
ENSGALG00000015148	ANXA1	0.737482	M2_macrophage	up	9
ENSGALG00000046326	IL1R2	0.775003	M2_macrophage	up	10
ENSGALG00000007052	PXK	0.826371	M2_macrophage	up	11
ENSGALG00000034213	TNFRSF1B	0.913098	M2_macrophage	up	12
ENSGALG00000011870	HIF1A	0.928734	M2_macrophage	up	13
ENSGALG00000006378	LIPA	0.971895	M2_macrophage	up	14
ENSGALG00000013861	TNFAIP3	0.974511	M2_macrophage	up	15
ENSGALG00000035505	AOAH	0.994185	M2_macrophage	up	16
ENSGALG00000002234	UNC13D	1.01448	M2_macrophage	up	17
ENSGALG00000005547	PIK3AP1	1.0602	M2_macrophage	up	18
ENSGALG00000028354	METRNL	1.08211	M2_macrophage	up	19
ENSGALG00000042321	LYN	1.08733	M2_macrophage	up	20
ENSGALG00000013872	SEH1L	1.10692	M2_macrophage	up	21
ENSGALG00000039461	TNFRSF1A	1.16611	M2_macrophage	up	22
ENSGALG00000002588	PPARD	1.19133	M2_macrophage	up	23
ENSGALG00000026781	ALOX5AP	1.20752	M2_macrophage	up	24
ENSGALG00000007357	BCL6	1.216	M2_macrophage	up	25
ENSGALG00000027122	APPL2	1.22521	M2_macrophage	up	26
ENSGALG00000008407	IRAK2	1.24973	M2_macrophage	up	27
ENSGALG00000000783	PTAFR	1.28136	M2_macrophage	up	28
ENSGALG00000007001	TLR4	1.305	M2_macrophage	up	29
ENSGALG00000027093	chTLR1-type2	1.30746	M2_macrophage	up	30
ENSGALG00000005688	DNASE1L1	1.51039	M2_macrophage	up	31
ENSGALG00000011668	IL8L1	1.53058	M2_macrophage	up	32
ENSGALG00000035182	CMKLR1	1.66693	M2_macrophage	up	33
ENSGALG00000021569	C1QA	1.73515	M2_macrophage	up	34
ENSGALG00000024272	S100A9	1.74454	M2_macrophage	up	35
ENSGALG00000008166	TLR15	1.85663	M2_macrophage	up	36
ENSGALG00000036069	TCIRG1	1.92119	M2_macrophage	up	37
ENSGALG00000005947	MYD88	1.95888	M2_macrophage	up	38
ENSGALG00000029768	PTGDR	2.16298	M2_macrophage	up	39
ENSGALG00000033068	TLR21	2.31389	M2_macrophage	up	40
ENSGALG00000050893	CCR2	2.64645	M2_macrophage	up	41
ENSGALG00000002329	CCL1	2.90392	M2_macrophage	up	42
ENSGALG00000010915	IL6	3.3905	M2_macrophage	up	43
ENSGALG00000038096	NOS2	3.49566	M2_macrophage	up	44
ENSGALG00000053868	CCLL4	4.00026	M2_macrophage	up	45
ENSGALG00000014585	CCL26	4.13289	M2_macrophage	up	46
ENSGALG00000045607	CXCL13	5.9403	M2_macrophage	up	47
ENSGALG00000028256	CCL19	7.15442	M2_macrophage	up	48
ENSGALG00000010338	CXCL13L2	100	M2_macrophage	up	49
ENSGALG00000006378	LIPA	0.360812	Macrophage	up	1
ENSGALG00000026098	IL8	0.38887	Macrophage	up	2
ENSGALG00000015844	SOD1	0.49039	Macrophage	up	3
ENSGALG00000029940	IL1B	0.520204	Macrophage	up	4
ENSGALG00000032717	CCL4	0.562957	Macrophage	up	5
ENSGALG00000034213	TNFRSF1B	0.563998	Macrophage	up	6
ENSGALG00000015355	CD47	0.569127	Macrophage	up	7
ENSGALG00000042321	LYN	0.605396	Macrophage	up	8
ENSGALG00000014824	PTGER4	0.692973	Macrophage	up	9
ENSGALG00000027093	chTLR1-type2	0.716651	Macrophage	up	10
ENSGALG00000004496	TNIP1	0.731601	Macrophage	up	11
ENSGALG00000007001	TLR4	0.742135	Macrophage	up	12
ENSGALG00000008407	IRAK2	0.743998	Macrophage	up	13
ENSGALG00000027716	HPS5	0.762112	Macrophage	up	14
ENSGALG00000049551	chemokine	0.781288	Macrophage	up	15
ENSGALG00000011870	HIF1A	0.856455	Macrophage	up	16
ENSGALG00000000783	PTAFR	0.883652	Macrophage	up	17
ENSGALG00000013861	TNFAIP3	0.90324	Macrophage	up	18
ENSGALG00000005547	PIK3AP1	0.911939	Macrophage	up	19
ENSGALG00000016261	CYBB	0.933188	Macrophage	up	20
ENSGALG00000011668	IL8L1	0.963089	Macrophage	up	21
ENSGALG00000012304	NFKB1	1.02867	Macrophage	up	22
ENSGALG00000007874	IL-18	1.12057	Macrophage	up	23
ENSGALG00000005857	ALOX5	1.12138	Macrophage	up	24
ENSGALG00000002588	PPARD	1.13794	Macrophage	up	25
ENSGALG00000028354	METRNL	1.14613	Macrophage	up	26
ENSGALG00000033635	PTGS2	1.17699	Macrophage	up	27
ENSGALG00000053121	CCAH221	1.27995	Macrophage	up	28
ENSGALG00000026781	ALOX5AP	1.28255	Macrophage	up	29
ENSGALG00000007357	BCL6	1.30852	Macrophage	up	30
ENSGALG00000050893	CCR2	1.4387	Macrophage	up	31
ENSGALG00000036069	TCIRG1	1.4602	Macrophage	up	32
ENSGALG00000015027	JAK2	1.53839	Macrophage	up	33
ENSGALG00000004288	HDAC4	1.54512	Macrophage	up	34
ENSGALG00000014182	ADORA2B	1.69316	Macrophage	up	35
ENSGALG00000013872	SEH1L	1.77477	Macrophage	up	36
ENSGALG00000021569	C1QA	1.7782	Macrophage	up	37
ENSGALG00000033068	TLR21	1.88464	Macrophage	up	38
ENSGALG00000035182	CMKLR1	1.89961	Macrophage	up	39
ENSGALG00000008166	TLR15	1.97379	Macrophage	up	40
ENSGALG00000005305	ACKR2	2.08449	Macrophage	up	41
ENSGALG00000053868	CCLL4	2.1103	Macrophage	up	42
ENSGALG00000010915	IL6	2.72108	Macrophage	up	43
ENSGALG00000019231	CD200R1	2.74209	Macrophage	up	44
ENSGALG00000024272	S100A9	2.8612	Macrophage	up	45
ENSGALG00000005619	F3	2.87761	Macrophage	up	46
ENSGALG00000041129	TMEM173	3.15862	Macrophage	up	47
ENSGALG00000014585	CCL26	3.44355	Macrophage	up	48
ENSGALG00000000516	FANCA	3.60349	Macrophage	up	49
ENSGALG00000038096	NOS2	3.64793	Macrophage	up	50
ENSGALG00000049755	IL22RA2	4.46472	Macrophage	up	51
ENSGALG00000003003	CCL20	5.49739	Macrophage	up	52
ENSGALG00000024272	S100A9	1.6319	Macrophage_like	up	1
ENSGALG00000011870	HIF1A	1.2446	Th17	up	1
ENSGALG00000003863	P2RX7	2.15079	Th17	up	2
ENSGALG00000003003	CCL20	2.50246	Th17	up	3
ENSGALG00000015355	CD47	0.668919	Th2	up	1
ENSGALG00000002234	UNC13D	1.15016	Th2	up	2
ENSGALG00000004496	TNIP1	1.17423	Th2	up	3
ENSGALG00000010870	JUN	1.28322	Th2	up	4
ENSGALG00000034213	TNFRSF1B	1.30245	Th2	up	5
ENSGALG00000012550	HMOX1	1.38807	Th2	up	6
ENSGALG00000003267	STAT3	1.46487	Th2	up	7
ENSGALG00000011870	HIF1A	1.54609	Th2	up	8
ENSGALG00000033635	PTGS2	1.68614	Th2	up	9
ENSGALG00000014824	PTGER4	1.87428	Th2	up	10
ENSGALG00000014585	CCL26	1.98484	Th2	up	11
ENSGALG00000024272	S100A9	2.03546	Th2	up	12
ENSGALG00000007357	BCL6	2.30044	Th2	up	13
ENSGALG00000007052	PXK	2.32207	Th2	up	14
ENSGALG00000003863	P2RX7	2.41063	Th2	up	15
ENSGALG00000038096	NOS2	3.37239	Th2	up	16
ENSGALG00000010870	JUN	1.99418	Treg	up	1
ENSGALG00000003863	P2RX7	3.46941	Treg	up	2
ENSGALG00000032349	CDH5	0.784189	Vascular_endothelial_cell	up	1
ENSGALG00000010870	JUN	0.847266	Vascular_endothelial_cell	up	2
ENSGALG00000015355	CD47	1.52011	Vascular_endothelial_cell	up	3
ENSGALG00000014585	CCL26	1.84807	Vascular_endothelial_cell	up	4
ENSGALG00000006378	LIPA	1.89964	Vascular_endothelial_cell	up	5
ENSGALG00000024272	S100A9	2.1749	Vascular_endothelial_cell	up	6
ENSGALG00000007052	PXK	2.69603	Vascular_endothelial_cell	up	7
ENSGALG00000026663	CX3CL1	2.78611	Vascular_endothelial_cell	up	8
ENSGALG00000028256	CCL19	3.16546	Vascular_endothelial_cell	up	9
ENSGALG00000041129	TMEM173	4.40838	Vascular_endothelial_cell	up	10
ENSGALG00000003863	P2RX7	4.47433	Vascular_endothelial_cell	up	11
ENSGALG00000013468	TLR3	4.91639	Vascular_endothelial_cell	up	12

## Sheet: Control-vs-H9N2-group.GO_000695
id	Symbol	log2FC	Cluster	Type	Y
ENSGALG00000039080	CD44	0.367483	CD4_T_cell	up	1
ENSGALG00000028204	GPX1	0.534586	CD4_T_cell	up	2
ENSGALG00000011668	IL8L1	0.557087	CD4_T_cell	up	3
ENSGALG00000011870	HIF1A	0.653159	CD4_T_cell	up	4
ENSGALG00000006546	CD81	0.779842	CD4_T_cell	up	5
ENSGALG00000004496	TNIP1	0.964762	CD4_T_cell	up	6
ENSGALG00000033635	PTGS2	1.13116	CD4_T_cell	up	7
ENSGALG00000014585	CCL26	1.20537	CD4_T_cell	up	8
ENSGALG00000046326	IL1R2	1.67144	CD4_T_cell	up	9
ENSGALG00000043064	EXFABP	1.76274	CD4_T_cell	up	10
ENSGALG00000024272	S100A9	2.18266	CD4_T_cell	up	11
ENSGALG00000027716	HPS5	2.57575	CD4_T_cell	up	12
ENSGALG00000015235	XCL1	0.737558	CD8_T_cell	up	1
ENSGALG00000006546	CD81	0.816464	CD8_T_cell	up	2
ENSGALG00000046326	IL1R2	1.04797	CD8_T_cell	up	3
ENSGALG00000033635	PTGS2	1.07618	CD8_T_cell	up	4
ENSGALG00000043064	EXFABP	1.50443	CD8_T_cell	up	5
ENSGALG00000002329	CCL1	1.54282	CD8_T_cell	up	6
ENSGALG00000038096	NOS2	1.96567	CD8_T_cell	up	7
ENSGALG00000024272	S100A9	2.11076	CD8_T_cell	up	8
ENSGALG00000027716	HPS5	2.60286	CD8_T_cell	up	9
ENSGALG00000015235	XCL1	0.651548	Cytotoxic_T_cell	up	1
ENSGALG00000043064	EXFABP	1.50622	Cytotoxic_T_cell	up	2
ENSGALG00000046326	IL1R2	1.67214	Cytotoxic_T_cell	up	3
ENSGALG00000024272	S100A9	1.95604	Cytotoxic_T_cell	up	4
ENSGALG00000027716	HPS5	2.7174	Cytotoxic_T_cell	up	5
ENSGALG00000011668	IL8L1	1.78572	DC	up	1
ENSGALG00000043064	EXFABP	1.94253	DC	up	2
ENSGALG00000027716	HPS5	3.18698	DC	up	3
ENSGALG00000043064	EXFABP	2.27139	Epithelial_cell	up	1
ENSGALG00000024272	S100A9	3.14293	Epithelial_cell	up	2
ENSGALG00000015355	CD47	0.404358	Fibroblast	up	1
ENSGALG00000003267	STAT3	0.430817	Fibroblast	up	2
ENSGALG00000037301	ACVR1	0.456639	Fibroblast	up	3
ENSGALG00000005619	F3	0.537866	Fibroblast	up	4
ENSGALG00000026098	IL8	0.575557	Fibroblast	up	5
ENSGALG00000015844	SOD1	0.662952	Fibroblast	up	6
ENSGALG00000011870	HIF1A	0.748565	Fibroblast	up	7
ENSGALG00000029940	IL1B	0.752386	Fibroblast	up	8
ENSGALG00000028204	GPX1	0.757565	Fibroblast	up	9
ENSGALG00000011668	IL8L1	0.799245	Fibroblast	up	10
ENSGALG00000039080	CD44	0.890002	Fibroblast	up	11
ENSGALG00000009240	NFE2L2	0.918639	Fibroblast	up	12
ENSGALG00000012304	NFKB1	1.03482	Fibroblast	up	13
ENSGALG00000004496	TNIP1	1.12127	Fibroblast	up	14
ENSGALG00000033635	PTGS2	1.13408	Fibroblast	up	15
ENSGALG00000007114	APOA1	1.48781	Fibroblast	up	16
ENSGALG00000046326	IL1R2	1.74235	Fibroblast	up	17
ENSGALG00000043064	EXFABP	2.05222	Fibroblast	up	18
ENSGALG00000024272	S100A9	2.647	Fibroblast	up	19
ENSGALG00000027716	HPS5	2.84914	Fibroblast	up	20
ENSGALG00000039080	CD44	0.538251	M2_macrophage	up	1
ENSGALG00000012304	NFKB1	0.713153	M2_macrophage	up	2
ENSGALG00000028204	GPX1	0.760504	M2_macrophage	up	3
ENSGALG00000033635	PTGS2	0.828041	M2_macrophage	up	4
ENSGALG00000000783	PTAFR	0.980605	M2_macrophage	up	5
ENSGALG00000046326	IL1R2	1.15342	M2_macrophage	up	6
ENSGALG00000038096	NOS2	1.64138	M2_macrophage	up	7
ENSGALG00000043064	EXFABP	1.64947	M2_macrophage	up	8
ENSGALG00000010915	IL6	1.67998	M2_macrophage	up	9
ENSGALG00000011668	IL8L1	1.73747	M2_macrophage	up	10
ENSGALG00000027716	HPS5	2.04624	M2_macrophage	up	11
ENSGALG00000014585	CCL26	2.08704	M2_macrophage	up	12
ENSGALG00000024272	S100A9	2.19473	M2_macrophage	up	13
ENSGALG00000002329	CCL1	2.23338	M2_macrophage	up	14
ENSGALG00000031325	TGFB1	0.360327	Macrophage	up	1
ENSGALG00000017239	CTSC	0.361131	Macrophage	up	2
ENSGALG00000029940	IL1B	0.370089	Macrophage	up	3
ENSGALG00000002588	PPARD	0.416086	Macrophage	up	4
ENSGALG00000021569	C1QA	0.489521	Macrophage	up	5
ENSGALG00000013861	TNFAIP3	0.53437	Macrophage	up	6
ENSGALG00000014824	PTGER4	0.541733	Macrophage	up	7
ENSGALG00000028354	METRNL	0.551318	Macrophage	up	8
ENSGALG00000007874	IL-18	0.55303	Macrophage	up	9
ENSGALG00000012304	NFKB1	0.577349	Macrophage	up	10
ENSGALG00000004496	TNIP1	0.589058	Macrophage	up	11
ENSGALG00000002234	UNC13D	0.603163	Macrophage	up	12
ENSGALG00000007357	BCL6	0.61	Macrophage	up	13
ENSGALG00000005547	PIK3AP1	0.632441	Macrophage	up	14
ENSGALG00000006378	LIPA	0.643832	Macrophage	up	15
ENSGALG00000026781	ALOX5AP	0.6461	Macrophage	up	16
ENSGALG00000033635	PTGS2	0.666884	Macrophage	up	17
ENSGALG00000039080	CD44	0.703833	Macrophage	up	18
ENSGALG00000000783	PTAFR	0.726478	Macrophage	up	19
ENSGALG00000030038	C3	0.878087	Macrophage	up	20
ENSGALG00000010915	IL6	0.904264	Macrophage	up	21
ENSGALG00000016261	CYBB	1.0211	Macrophage	up	22
ENSGALG00000046326	IL1R2	1.04585	Macrophage	up	23
ENSGALG00000014365	RBPJ	1.06088	Macrophage	up	24
ENSGALG00000008166	TLR15	1.10035	Macrophage	up	25
ENSGALG00000035182	CMKLR1	1.1922	Macrophage	up	26
ENSGALG00000036069	TCIRG1	1.27763	Macrophage	up	27
ENSGALG00000024272	S100A9	1.32849	Macrophage	up	28
ENSGALG00000053278	SUCNR1	1.41695	Macrophage	up	29
ENSGALG00000005619	F3	1.42968	Macrophage	up	30
ENSGALG00000043064	EXFABP	1.48628	Macrophage	up	31
ENSGALG00000014585	CCL26	1.66567	Macrophage	up	32
ENSGALG00000038096	NOS2	1.81639	Macrophage	up	33
ENSGALG00000002329	CCL1	1.82873	Macrophage	up	34
ENSGALG00000027716	HPS5	2.3679	Macrophage	up	35
ENSGALG00000003003	CCL20	4.95014	Macrophage	up	36
ENSGALG00000043064	EXFABP	2.82728	Macrophage_like	up	1
ENSGALG00000043064	EXFABP	1.5354	Th17	up	1
ENSGALG00000024272	S100A9	1.86929	Th17	up	2
ENSGALG00000027716	HPS5	2.59534	Th17	up	3
ENSGALG00000029940	IL1B	0.372231	Th2	up	1
ENSGALG00000012304	NFKB1	0.463711	Th2	up	2
ENSGALG00000006546	CD81	0.682023	Th2	up	3
ENSGALG00000004496	TNIP1	0.924854	Th2	up	4
ENSGALG00000033635	PTGS2	1.02268	Th2	up	5
ENSGALG00000034213	TNFRSF1B	1.0691	Th2	up	6
ENSGALG00000011870	HIF1A	1.07263	Th2	up	7
ENSGALG00000046326	IL1R2	1.58464	Th2	up	8
ENSGALG00000043064	EXFABP	1.64673	Th2	up	9
ENSGALG00000000783	PTAFR	1.98047	Th2	up	10
ENSGALG00000038096	NOS2	2.1399	Th2	up	11
ENSGALG00000027716	HPS5	2.45202	Th2	up	12
ENSGALG00000024272	S100A9	2.45789	Th2	up	13
ENSGALG00000043064	EXFABP	2.07629	Treg	up	1
ENSGALG00000024272	S100A9	2.41572	Treg	up	2
ENSGALG00000029940	IL1B	0.361022	Vascular_endothelial_cell	up	1
ENSGALG00000031325	TGFB1	0.410411	Vascular_endothelial_cell	up	2
ENSGALG00000006546	CD81	0.454588	Vascular_endothelial_cell	up	3
ENSGALG00000015346	NFKBIZ	0.464378	Vascular_endothelial_cell	up	4
ENSGALG00000015355	CD47	0.536056	Vascular_endothelial_cell	up	5
ENSGALG00000028204	GPX1	0.557886	Vascular_endothelial_cell	up	6
ENSGALG00000009240	NFE2L2	0.558582	Vascular_endothelial_cell	up	7
ENSGALG00000011668	IL8L1	0.722472	Vascular_endothelial_cell	up	8
ENSGALG00000012304	NFKB1	0.748578	Vascular_endothelial_cell	up	9
ENSGALG00000039080	CD44	0.796761	Vascular_endothelial_cell	up	10
ENSGALG00000011870	HIF1A	0.97004	Vascular_endothelial_cell	up	11
ENSGALG00000010870	JUN	1.08376	Vascular_endothelial_cell	up	12
ENSGALG00000037522	SBNO2	1.09155	Vascular_endothelial_cell	up	13
ENSGALG00000014585	CCL26	1.1551	Vascular_endothelial_cell	up	14
ENSGALG00000033635	PTGS2	1.36534	Vascular_endothelial_cell	up	15
ENSGALG00000006378	LIPA	1.37993	Vascular_endothelial_cell	up	16
ENSGALG00000046326	IL1R2	1.71558	Vascular_endothelial_cell	up	17
ENSGALG00000043064	EXFABP	1.80772	Vascular_endothelial_cell	up	18
ENSGALG00000000783	PTAFR	2.00736	Vascular_endothelial_cell	up	19
ENSGALG00000027716	HPS5	2.32056	Vascular_endothelial_cell	up	20
ENSGALG00000024272	S100A9	2.69111	Vascular_endothelial_cell	up	21
